# Supplementary material for: Overexpression of wild type RRAS2, without oncogenic mutations, drives chronic lymphocytic leukemia
Source: Mol Cancer. 2022 Feb 4;21:35. doi: 10.1186/s12943-022-01496-x (PMC8815240; doi:10.1186/s12943-022-01496-x)
Supplement: Supplementary file 8 — Additional file 8. [file 12943_2022_1496_MOESM8_ESM.xlsx]

## Sheet: Hoja1
			follicular B cells from wild type C57BL/6 mice						follicular B cells	follicular B cells							CD19+GFPlow cells		CD19+GFPhigh cells
									(mouse 09)	(mouse 10)	CD19+CD5+ B cells from Rosa26-RRAS2 x mb1-Cre mice						Rosa26-RRAS2 x mb1-Cre mice		Rosa26-RRAS2 x mb1-Cre mice
EnsEMBL	Gene name	Gene description	sample_01	sample_02	sample_03	sample_04	sample_05	sample_06	sample_07	sample_08	sample_09	sample_10	sample_11	sample_12	sample_13	sample_14	sample_15	sample_16	sample_17	sample_18
ENSMUSG00000000001	Gnai3	guanine nucleotide binding protein (G protein), alpha inhibiting 3 [Source:MGI Symbol;Acc:MGI:95773]	49.0302	46.4905	41.4722	48.8503	53.3393	57.1494	47.7541	48.5836	44.8486	48.0152	49.2723	45.861	52.0423	50.9666	48.8032	43.7939	48.3515	37.4188
ENSMUSG00000000028	Cdc45	cell division cycle 45 [Source:MGI Symbol;Acc:MGI:1338073]	1.54238	1.72461	2.15036	1.27994	2.11542	2.88545	4.22531	5.61505	6.38632	0.819796	5.18175	0	4.70269	3.23477	1.48046	5.56635	4.3767	1.25363
ENSMUSG00000000056	Narf	nuclear prelamin A recognition factor [Source:MGI Symbol;Acc:MGI:1914858]	14.6144	17.9887	10.4334	11.7551	4.655	26.936	30.164	22.3665	12.233	23.3056	11.6272	25.6223	19.3964	23.6156	19.658	16.4915	15.1136	17.7378
ENSMUSG00000000078	Klf6	Kruppel-like factor 6 [Source:MGI Symbol;Acc:MGI:1346318]	39.7677	35.4605	31.7793	35.5581	27.837	36.4507	34.1547	21.0666	41.9542	40.0874	33.6853	52.8713	44.4258	45.2158	48.564	44.574	37.7248	55.6743
ENSMUSG00000000085	Scmh1	sex comb on midleg homolog 1 [Source:MGI Symbol;Acc:MGI:1352762]	16.1385	22.785	19.775	13.8588	15.4105	20.06	20.0627	19.5896	12.1168	17.9775	16.8454	14.8278	17.3649	16.3421	15.0349	17.2035	14.2783	11.082
ENSMUSG00000000088	Cox5a	cytochrome c oxidase subunit 5A [Source:MGI Symbol;Acc:MGI:88474]	168.628	124.191	158.564	134.379	218.871	105.134	121.667	105.598	128.887	86.102	165.562	248.313	156.737	107.028	101.194	92.3214	134.757	226.155
ENSMUSG00000000120	Ngfr	nerve growth factor receptor (TNFR superfamily, member 16) [Source:MGI Symbol;Acc:MGI:97323]	1.68899	1.29782	2.60345	3.64423	0	2.56851	1.78418	3.07767	0.446947	2.5302	2.72047	1.73568	2.39876	1.43098	3.19427	2.06221	1.95272	1.28073
ENSMUSG00000000131	Xpo6	exportin 6 [Source:MGI Symbol;Acc:MGI:2429950]	106.978	125.545	89.2865	86.5046	78.2089	172.543	104.056	173.597	64.3323	110.212	89.0157	154.818	106.306	111.436	151.752	100.662	90.2434	139.59
ENSMUSG00000000134	Tfe3	transcription factor E3 [Source:MGI Symbol;Acc:MGI:98511]	9.62406	10.8755	12.3136	9.24963	11.1136	12.1452	11.9268	13.0901	9.64863	10.5902	11.9118	10.0471	11.3882	14.0042	12.9257	10.7283	9.88297	6.39425
ENSMUSG00000000148	Brat1	BRCA1-associated ATM activator 1 [Source:MGI Symbol;Acc:MGI:1891679]	10.0276	12.209	11.0354	11.9657	12.3968	11.1964	11.3661	10.1844	11.1376	10.8643	12.1298	10.6706	9.48163	9.72474	12.4364	11.854	11.9836	11.0259
ENSMUSG00000000149	Gna12	guanine nucleotide binding protein, alpha 12 [Source:MGI Symbol;Acc:MGI:95767]	9.2872	12.4069	7.95174	8.91032	9.35363	7.90394	7.08764	11.3501	5.6016	7.09307	4.62691	5.97038	4.57071	6.18704	9.16503	7.60216	6.08422	8.31484
ENSMUSG00000000168	Dlat	dihydrolipoamide S-acetyltransferase (E2 component of pyruvate dehydrogenase complex) [Source:MGI Symbol;Acc:MGI:2385311]	20.1383	18.5219	19.7989	11.5464	11.0831	11.1949	20.5047	18.7438	17.1205	13.2319	30.8456	8.57968	18.588	20.4606	18.6679	22.4871	18.515	9.33788
ENSMUSG00000000171	Sdhd	succinate dehydrogenase complex, subunit D, integral membrane protein [Source:MGI Symbol;Acc:MGI:1914175]	50.7128	50.9643	46.453	52.6071	94.0094	59.54	48.4293	39.6785	53.281	50.9539	64.5307	52.4665	49.6554	55.9531	44.1579	44.6991	54.8565	55.2096
ENSMUSG00000000184	Ccnd2	cyclin D2 [Source:MGI Symbol;Acc:MGI:88314]	22.3981	13.1697	9.31419	17.504	9.14044	20.1046	31.0257	30.4342	140.877	87.9234	287.191	135.722	185.69	166.763	43.9546	90.4407	151.721	44.8684
ENSMUSG00000000194	Gpr107	G protein-coupled receptor 107 [Source:MGI Symbol;Acc:MGI:2139054]	15.7341	15.1716	11.6167	13.6631	10.7205	12.7556	19.336	18.4288	10.2681	15.5215	16.8224	24.411	9.43657	16.6916	15.1978	18.1001	18.1036	15.9336
ENSMUSG00000000244	Tspan32	tetraspanin 32 [Source:MGI Symbol;Acc:MGI:1350360]	166.026	164.983	155.597	132.44	203.977	125.92	141.956	111.357	108.619	114.23	80.0271	196.19	132.768	126.508	133.404	113.078	121.499	163.917
ENSMUSG00000000248	Clec2g	C-type lectin domain family 2, member g [Source:MGI Symbol;Acc:MGI:1918059]	3.0477	6.99848	11.0553	5.24219	0	12.3401	10.7233	19.3637	30.092	36.769	32.7618	2.63036	25.1542	60.759	11.0185	44.756	35.6986	8.75389
ENSMUSG00000000275	Trim25	tripartite motif-containing 25 [Source:MGI Symbol;Acc:MGI:102749]	29.8337	31.9248	23.521	27.7849	25.7179	29.8244	30.0835	25.5638	22.8488	23.7003	29.7882	24.4384	28.6983	26.0402	26.7313	25.1196	21.509	24.5722
ENSMUSG00000000276	Dgke	diacylglycerol kinase, epsilon [Source:MGI Symbol;Acc:MGI:1889276]	3.78256	4.86884	5.05057	4.75553	3.41521	4.97713	4.32749	6.08863	3.9222	4.02729	2.69675	2.02841	5.4875	3.54151	5.9844	4.95062	5.12737	5.63153
ENSMUSG00000000278	Scpep1	serine carboxypeptidase 1 [Source:MGI Symbol;Acc:MGI:1921867]	43.4742	44.9483	37.9809	47.5156	55.5605	52.2195	54.377	68.2608	48.4392	75.5355	53.4231	50.724	62.6157	57.4315	54.7347	53.6057	56.9923	57.3628
ENSMUSG00000000282	Mnt	max binding protein [Source:MGI Symbol;Acc:MGI:109150]	8.59487	12.2871	11.6265	16.6915	19.5354	20.0482	11.8708	16.7698	15.0291	21.055	14.7487	6.57095	11.2122	17.3983	16.0201	17.625	18.641	7.51912
ENSMUSG00000000290	Itgb2	integrin beta 2 [Source:MGI Symbol;Acc:MGI:96611]	47.216	53.886	40.3021	55.1134	30.7279	56.843	61.9744	74.1662	77.4069	76.4421	66.2334	51.1069	62.2902	71.3965	63.5301	64.6934	58.5678	59.3281
ENSMUSG00000000295	Hddc2	HD domain containing 2 [Source:MGI Symbol;Acc:MGI:1916942]	44.2936	28.1217	33.9641	29.0494	95.1543	26.0033	18.5064	31.0281	28.549	35.4648	32.3776	74.6285	25.6624	18.8239	33.3496	23.9177	26.647	47.1809
ENSMUSG00000000326	Comt	catechol-O-methyltransferase [Source:MGI Symbol;Acc:MGI:88470]	7.33519	10.0063	10.431	8.6369	3.33226	6.13357	10.0746	7.9912	11.3522	10.0866	14.0135	5.91176	11.8877	11.4625	10.0072	10.2243	13.0196	4.02695
ENSMUSG00000000339	Rtca	RNA 3'-terminal phosphate cyclase [Source:MGI Symbol;Acc:MGI:1913618]	30.0339	33.5473	30.304	36.2157	37.3733	38.0806	33.0101	41.638	29.8333	28.1343	45.9461	42.4013	31.3662	33.4756	38.5742	36.1583	30.759	22.6214
ENSMUSG00000000340	Dbt	dihydrolipoamide branched chain transacylase E2 [Source:MGI Symbol;Acc:MGI:105386]	6.92604	8.93331	8.47581	9.36849	14.022	5.96763	8.03779	7.48071	10.8061	8.95926	8.75118	6.79314	8.78051	9.54858	6.65868	7.92796	8.86959	12.3309
ENSMUSG00000000346	Dazap2	DAZ associated protein 2 [Source:MGI Symbol;Acc:MGI:1344344]	192.433	188.267	164.584	137.417	228.885	165.325	169.727	172.542	109.452	139.986	205.254	147.326	165.39	154.663	175.31	177.771	145.332	153.257
ENSMUSG00000000355	Mcts1	malignant T cell amplified sequence 1 [Source:MGI Symbol;Acc:MGI:1916245]	128.946	109.269	108.385	69.1196	41.9196	54.7371	99.853	61.1247	82.9652	61.5428	98.8364	151.738	100.057	78.2174	81.907	75.1713	81.5254	61.971
ENSMUSG00000000374	Trappc10	trafficking protein particle complex 10 [Source:MGI Symbol;Acc:MGI:1336209]	11.4937	16.1372	13.3824	19.2198	15.0333	29.2695	16.5592	19.3706	15.9432	15.3142	12.9357	11.1231	12.8083	15.1951	20.5173	18.7607	16.0149	12.9865
ENSMUSG00000000378	Ccm2	cerebral cavernous malformation 2 [Source:MGI Symbol;Acc:MGI:2384924]	185.786	172.553	165.74	140.591	110.54	156.707	136.657	153.526	86.1526	122.644	79.2142	81.2	104.603	101.356	150.796	106.358	84.4119	152.529
ENSMUSG00000000384	Tbrg4	transforming growth factor beta regulated gene 4 [Source:MGI Symbol;Acc:MGI:1100868]	40.1163	38.0157	36.4509	52.1336	65.2145	38.399	47.8002	49.8875	48.5355	36.204	60.584	49.4033	37.9185	37.4398	36.5793	48.5546	47.7673	58.0463
ENSMUSG00000000386	Mx1	MX dynamin-like GTPase 1 [Source:MGI Symbol;Acc:MGI:97243]	9.57427	6.44913	7.03097	3.56239	5.87344	8.88642	7.51111	6.94742	13.6555	8.20339	9.82595	3.04876	8.4105	5.5583	7.47664	9.87602	4.21506	13.4534
ENSMUSG00000000399	Ndufa9	NADH:ubiquinone oxidoreductase subunit A9 [Source:MGI Symbol;Acc:MGI:1913358]	54.0358	57.7625	50.7678	45.1916	34.9548	42.9239	62.3816	41.4558	58.0783	41.4468	64.1036	55.1282	50.9492	50.5762	50.1791	47.9579	59.3445	47.2791
ENSMUSG00000000409	Lck	lymphocyte protein tyrosine kinase [Source:MGI Symbol;Acc:MGI:96756]	49.4034	28.592	41.7817	35.5829	48.0484	45.112	34.8298	28.8781	192.14	131.785	71.5584	117.046	137.889	197.735	55.0541	122.755	145.153	61.141
ENSMUSG00000000420	Galnt1	polypeptide N-acetylgalactosaminyltransferase 1 [Source:MGI Symbol;Acc:MGI:894693]	53.8736	60.3361	56.9149	82.6272	35.7649	80.3467	80.5349	99.2294	48.6847	52.2455	41.2482	29.3341	31.1431	41.2606	82.0438	58.2902	38.7979	78.5725
ENSMUSG00000000439	Mkrn2	makorin, ring finger protein, 2 [Source:MGI Symbol;Acc:MGI:1914277]	4.13551	10.1748	5.90329	4.49024	5.12239	12.3605	11.3283	4.09817	7.32299	9.00911	7.45899	3.01027	5.6773	7.21343	3.99057	7.08664	5.71977	6.38676
ENSMUSG00000000441	Raf1	v-raf-leukemia viral oncogene 1 [Source:MGI Symbol;Acc:MGI:97847]	115.063	114.386	114.311	116.521	128.849	130.221	83.2448	98.825	83.1041	99.7787	111.669	191.529	108.209	91.9549	78.8376	73.7427	104.004	99.6354
ENSMUSG00000000486	2019-09-01	septin 1 [Source:MGI Symbol;Acc:MGI:1858916]	351.141	407.7	389.587	369.494	544.469	303.028	359.166	371.793	409.957	528.399	458.578	389.982	367.074	412.376	404.025	426.508	460.785	465.946
ENSMUSG00000000532	Acvr1b	activin A receptor, type 1B [Source:MGI Symbol;Acc:MGI:1338944]	9.76927	11.8175	10.727	14.1269	6.26357	10.0742	10.282	9.20222	6.24242	8.48827	8.25333	3.91289	6.28236	7.24137	11.5366	8.67664	6.38879	7.8333
ENSMUSG00000000538	Tom1l2	target of myb1-like 2 (chicken) [Source:MGI Symbol;Acc:MGI:2443306]	3.56872	6.47033	4.53563	12.9095	5.93751	9.99783	6.91211	9.37993	9.75789	10.3914	12.6387	12.4909	14.8913	14.0493	9.83819	14.0269	14.7574	10.0917
ENSMUSG00000000552	Zfp385a	zinc finger protein 385A [Source:MGI Symbol;Acc:MGI:1352495]	6.10365	7.30712	8.32584	6.1388	1.96865	4.84194	4.02499	10.0508	11.4593	12.5171	24.9868	15.6741	17.7909	15.2169	11.7958	14.2402	12.6049	14.2965
ENSMUSG00000000561	Wdr77	WD repeat domain 77 [Source:MGI Symbol;Acc:MGI:1917715]	30.1953	35.1719	26.7111	42.0987	28.3406	27.1882	30.1044	33.6787	45.1084	34.1047	47.8375	23.0843	30.0279	35.5642	34.0494	33.8911	44.7223	19.6425
ENSMUSG00000000563	Atp5f1	ATP synthase, H+ transporting, mitochondrial F0 complex, subunit B1 [Source:MGI Symbol;Acc:MGI:1100495]	224.762	178.57	207.347	223.506	601.855	209.591	131.915	141.792	207.787	197.227	203.962	344.301	168.295	132.336	149.572	120.827	167.005	271.813
ENSMUSG00000000568	Hnrnpd	heterogeneous nuclear ribonucleoprotein D [Source:MGI Symbol;Acc:MGI:101947]	289.216	318.108	320.962	369.425	249.099	380.067	299.044	347.559	275.95	324.716	335.842	265.839	232.237	276.526	341.564	353.646	305.249	446.83
ENSMUSG00000000579	Dynlt1c	dynein light chain Tctex-type 1C [Source:MGI Symbol;Acc:MGI:3807476]	7.15835	6.02533	3.18542	8.61457	0.925058	19.237	7.12627	5.52726	13.7826	10.8997	12.2427	13.2026	4.86589	9.98952	9.1629	10.4338	9.44891	2.05999
ENSMUSG00000000581	C1d	C1D nuclear receptor co-repressor [Source:MGI Symbol;Acc:MGI:1927354]	29.4577	32.0553	22.4575	39.8334	18.7833	45.914	26.2277	38.8924	37.3225	45.4557	36.7269	37.0174	26.813	35.6389	26.4907	31.6769	33.4799	28.3206
ENSMUSG00000000594	Gm2a	GM2 ganglioside activator protein [Source:MGI Symbol;Acc:MGI:95762]	51.5153	50.0851	47.9329	35.1001	23.9643	34.6446	57.2937	50.3418	50.5506	51.2701	76.4763	51.6788	67.9267	61.6124	68.3153	61.2672	62.801	43.7481
ENSMUSG00000000600	Krit1	KRIT1, ankyrin repeat containing [Source:MGI Symbol;Acc:MGI:1930618]	34.111	32.8644	32.8561	40.5531	40.6189	30.5975	34.7035	33.8049	36.9383	42.6166	34.6669	27.7984	33.0222	34.1185	29.8299	32.6382	32.1052	46.0339
ENSMUSG00000000605	Clcn4	chloride channel, voltage-sensitive 4 [Source:MGI Symbol;Acc:MGI:104571]	25.1402	21.0514	22.2603	24.1626	33.7433	22.415	22.5434	22.603	21.2582	19.7882	16.0704	17.0885	16.3588	18.6223	22.0337	20.6786	22.231	23.3636
ENSMUSG00000000628	Hk2	hexokinase 2 [Source:MGI Symbol;Acc:MGI:1315197]	1.28277	2.76612	1.85426	3.85863	3.87457	2.31969	3.66746	3.94025	6.32616	4.72036	3.81082	6.71185	7.03734	7.61925	2.07087	6.56262	6.33466	4.07728
ENSMUSG00000000631	Myo18a	myosin XVIIIA [Source:MGI Symbol;Acc:MGI:2667185]	40.5307	46.2359	44.1228	60.7797	85.6479	36.2354	46.0884	51.4576	54.0196	36.3958	56.0425	21.0883	34.8351	47.3661	46.1514	66.7827	49.1053	109.263
ENSMUSG00000000673	Haao	3-hydroxyanthranilate 3,4-dioxygenase [Source:MGI Symbol;Acc:MGI:1349444]	169.343	185.332	223.057	233.191	265.275	309.074	196.761	202.769	155.636	139.238	86.9424	104.746	90.6485	90.4875	213.844	158.325	130.455	393.582
ENSMUSG00000000682	Cd52	CD52 antigen [Source:MGI Symbol;Acc:MGI:1346088]	3019.84	2085.6	2347.58	940.955	1435.67	958.227	2022.66	1630.59	1441.23	1308.01	1586.52	2754.04	2071.15	1566.17	1796.59	1457.79	1839.42	1888.65
ENSMUSG00000000708	Kat2b	K(lysine) acetyltransferase 2B [Source:MGI Symbol;Acc:MGI:1343094]	21.0112	26.0637	13.9251	12.773	4.48436	10.7972	13.689	22.6098	27.6385	21.4744	13.6365	34.5182	21.4906	14.9499	20.7736	18.0196	12.0112	15.136
ENSMUSG00000000711	Rab5b	RAB5B, member RAS oncogene family [Source:MGI Symbol;Acc:MGI:105938]	34.1028	40.3528	32.4862	37.5967	24.5272	31.3313	41.4528	37.4329	32.2538	39.6549	29.6522	24.0769	35.6691	44.8611	38.0157	36.4428	33.1825	27.7274
ENSMUSG00000000732	Icosl	icos ligand [Source:MGI Symbol;Acc:MGI:1354701]	156.367	160.092	142.15	129.487	81.5285	138.038	179.065	98.3202	22.7172	16.3479	7.62535	4.95678	9.33348	17.0969	116.696	54.9656	20.7494	125.427
ENSMUSG00000000751	Rpa1	replication protein A1 [Source:MGI Symbol;Acc:MGI:1915525]	52.111	62.4262	51.6217	59.6451	41.0669	42.2794	60.4972	71.3123	58.5217	55.9844	60.9424	40.7814	55.1172	62.1184	57.1817	59.7984	52.1366	46.217
ENSMUSG00000000759	Tubgcp3	tubulin, gamma complex associated protein 3 [Source:MGI Symbol;Acc:MGI:2183752]	25.0348	30.7108	31.0978	27.6592	30.2953	35.1539	31.9244	28.8399	25.6945	39.8861	23.406	22.691	23.9106	24.9769	26.3282	24.7698	25.7738	36.6842
ENSMUSG00000000776	Polr3d	polymerase (RNA) III (DNA directed) polypeptide D [Source:MGI Symbol;Acc:MGI:1914315]	22.4273	21.5079	27.4474	31.9085	15.7278	40.8258	27.1329	17.4949	18.5067	15.6814	20.1326	33.3899	24.1169	16.4683	30.0007	23.0569	27.2087	48.8464
ENSMUSG00000000782	Tcf7	transcription factor 7, T cell specific [Source:MGI Symbol;Acc:MGI:98507]	1.39644	1.4774	2.31594	1.71069	1.44034	0.927531	0.0152185	4.83101	2.63949	5.11824	2.93245	0.747446	4.30838	5.36505	3.94403	1.37713	1.08683	1.73687
ENSMUSG00000000787	Ddx3x	DEAD/H (Asp-Glu-Ala-Asp/His) box polypeptide 3, X-linked [Source:MGI Symbol;Acc:MGI:103064]	80.2174	96.9943	96.2755	98.3823	62.7274	105.107	105.358	113.985	115.811	125.901	102.771	74.5126	105.706	118.258	114.254	117.76	95.6155	88.4982
ENSMUSG00000000791	Il12rb1	interleukin 12 receptor, beta 1 [Source:MGI Symbol;Acc:MGI:104579]	1.53506	0.337986	0.92101	3.24891	0.731306	4.57716	1.7722	4.50975	1.81722	3.02321	4.43599	0.466139	3.42686	5.19284	2.39398	3.19484	2.59395	9.96557
ENSMUSG00000000804	Usp32	ubiquitin specific peptidase 32 [Source:MGI Symbol;Acc:MGI:2144475]	9.26475	13.4288	15.9544	9.17256	15.9552	11.964	10.0647	9.70953	11.6865	13.6247	11.1195	8.92465	7.4485	14.524	13.626	18.4926	13.1281	7.37168
ENSMUSG00000000811	Txnrd3	thioredoxin reductase 3 [Source:MGI Symbol;Acc:MGI:2386711]	1.90835	3.17446	3.00804	3.02079	5.43219	5.21777	3.0871	1.4021	3.63788	1.61275	2.82623	1.12665	2.06429	2.65212	2.77786	1.88704	2.32136	1.18346
ENSMUSG00000000823	Zfp512b	zinc finger protein 512B [Source:MGI Symbol;Acc:MGI:2685478]	9.49909	11.6555	18.0619	20.8077	11.1368	11.862	10.5505	33.2652	9.32638	27.1077	11.6648	19.6515	14.8645	16.063	26.753	29.7932	20.1267	24.2739
ENSMUSG00000000826	Dnajc5	DnaJ heat shock protein family (Hsp40) member C5 [Source:MGI Symbol;Acc:MGI:892995]	34.7151	30.4493	24.5775	47.1459	36.9302	41.3453	41.8387	57.7628	42.5862	39.6937	32.9281	24.0177	33.2967	41.276	56.4814	55.7812	37.306	26.1104
ENSMUSG00000000827	Tpd52l2	tumor protein D52-like 2 [Source:MGI Symbol;Acc:MGI:1913564]	38.6333	42.5246	42.4564	54.7083	68.0412	51.4296	48.656	41.9947	61.5168	51.3726	54.3327	72.9963	51.1035	39.0766	41.451	36.0381	56.4437	46.3239
ENSMUSG00000000838	Fmr1	fragile X mental retardation 1 [Source:MGI Symbol;Acc:MGI:95564]	25.6583	28.6943	30.9807	29.2388	18.5071	23.7418	28.0787	28.9755	26.2703	20.4607	11.6457	18.3088	25.1417	24.6973	28.5399	28.8898	23.7071	19.378
ENSMUSG00000000861	Bcl11a	B cell CLL/lymphoma 11A (zinc finger protein) [Source:MGI Symbol;Acc:MGI:106190]	71.8901	75.3107	72.4786	64.1491	85.5419	76.5684	81.8986	85.0619	49.5785	43.187	34.7591	49.7979	41.6316	45.9823	82.329	57.8045	46.1983	79.4355
ENSMUSG00000000876	Pxmp4	peroxisomal membrane protein 4 [Source:MGI Symbol;Acc:MGI:1891701]	6.31203	4.79951	5.87385	3.49014	5.98267	3.83959	5.01325	6.9531	4.65434	5.67012	4.93184	8.49158	5.57436	7.39021	5.48715	6.76959	6.62949	5.70284
ENSMUSG00000000881	Dlg3	discs large MAGUK scaffold protein 3 [Source:MGI Symbol;Acc:MGI:1888986]	3.17301	3.82376	3.00402	6.53868	3.46069	1.45384	2.45975	5.06317	7.82323	3.49482	1.54802	0.298003	1.97021	1.96335	3.42277	4.87202	2.9177	0.67841
ENSMUSG00000000884	Gnb1l	guanine nucleotide binding protein (G protein), beta polypeptide 1-like [Source:MGI Symbol;Acc:MGI:1338057]	8.19035	7.64703	5.87954	5.22697	1.25599	6.38902	5.39672	3.41398	2.97391	4.6922	9.03988	14.0284	8.68237	5.03046	6.01091	5.45196	5.11832	1.83366
ENSMUSG00000000901	Mmp11	matrix metallopeptidase 11 [Source:MGI Symbol;Acc:MGI:97008]	3.45611	7.55686	4.3957	1.02803	19.1202	0.565959	4.37485	2.0588	0	1.18295	0	0	1.24649	0.0378523	3.87832	1.00103	0.470537	2.92935
ENSMUSG00000000902	Smarcb1	SWI/SNF related, matrix associated, actin dependent regulator of chromatin, subfamily b, member 1 [Source:MGI Symbol;Acc:MGI:1328366]	61.134	54.2565	52.2222	57.7903	76.4106	55.6913	51.1908	46.1991	48.1612	44.66	58.3139	60.9533	43.9764	46.0681	44.5529	46.3664	46.7371	85.4539
ENSMUSG00000000903	Vpreb3	pre-B lymphocyte gene 3 [Source:MGI Symbol;Acc:MGI:98938]	166.941	148.808	170.952	123.519	147.107	152.149	128.647	119.756	2.46088	11.1793	1.9295	0	3.71828	3.85532	75.6244	22.91	9.90453	100.4
ENSMUSG00000000915	Hip1r	huntingtin interacting protein 1 related [Source:MGI Symbol;Acc:MGI:1352504]	89.1694	91.5957	105.602	159.747	83.0587	158.244	91.1078	110.147	150.808	132.728	64.3007	69.5676	66.2238	109.052	119.873	121.04	100.389	190.276
ENSMUSG00000000916	Nsun5	NOL1/NOP2/Sun domain family, member 5 [Source:MGI Symbol;Acc:MGI:2140844]	27.2744	27.6446	21.7746	30.671	30.7224	34.9699	47.3512	24.1493	49.6393	32.5549	37.9221	17.9543	28.8972	36.2944	17.8848	27.6915	29.7095	32.994
ENSMUSG00000000934	Top1mt	DNA topoisomerase 1, mitochondrial [Source:MGI Symbol;Acc:MGI:1920210]	4.53674	5.47158	3.54544	8.51938	7.52962	7.06386	7.71018	3.75112	5.95281	5.19845	8.53247	8.27828	6.81221	5.93775	5.33499	5.89436	6.99723	4.45092
ENSMUSG00000000958	Slc7a7	solute carrier family 7 (cationic amino acid transporter, y+ system), member 7 [Source:MGI Symbol;Acc:MGI:1337120]	4.03262	3.8159	4.81104	3.42249	6.41831	5.54674	4.14434	6.02128	48.1037	49.9872	53.322	62.118	48.0123	51.0426	15.7056	36.5039	53.5141	20.2084
ENSMUSG00000000959	Oxa1l	oxidase assembly 1-like [Source:MGI Symbol;Acc:MGI:1916339]	47.53	49.3854	47.4436	52.2014	37.0648	44.7807	53.9433	53.1939	36.8206	52.9935	46.0234	38.71	43.6858	50.3999	50.5978	56.4767	44.88	58.6865
ENSMUSG00000000976	Heatr6	HEAT repeat containing 6 [Source:MGI Symbol;Acc:MGI:1919790]	11.4711	10.4648	8.65611	12.4433	19.245	12.0284	9.9711	12.769	13.7496	18.2217	10.4544	11.0203	10.7067	14.1009	13.5102	16.31	12.1428	14.5745
ENSMUSG00000001016	Ilf2	interleukin enhancer binding factor 2 [Source:MGI Symbol;Acc:MGI:1915031]	44.3426	44.2415	41.2557	57.0809	58.7231	48.3463	51.6881	41.0078	40.1363	43.5622	43.9635	38.4226	41.8861	44.0792	43.0374	41.2484	42.9795	45.6726
ENSMUSG00000001017	Chtop	chromatin target of PRMT1 [Source:MGI Symbol;Acc:MGI:1913761]	131.43	114.637	114.019	137.673	162.065	134.899	123.437	98.5663	126.56	97.1025	91.7056	115.673	105.582	98.3367	114.438	95.4121	104.028	133.637
ENSMUSG00000001018	Snapin	SNAP-associated protein [Source:MGI Symbol;Acc:MGI:1333745]	33.6185	37.7709	31.4481	27.7563	23.2498	20.0175	30.0664	38.1534	34.0552	43.6041	28.0324	26.5665	37.1544	34.482	37.0152	41.9714	34.8416	20.2182
ENSMUSG00000001020	S100a4	S100 calcium binding protein A4 [Source:MGI Symbol;Acc:MGI:1330282]	2.25607	1.08874	2.24459	0	28.3793	2.1487	0.317125	2.97839	10.1278	38.0122	279.232	224.044	131.203	33.828	24.9342	15.4613	60.4238	11.7934
ENSMUSG00000001025	S100a6	S100 calcium binding protein A6 (calcyclin) [Source:MGI Symbol;Acc:MGI:1339467]	27.8265	19.7621	28.7954	10.01	12.4872	22.241	2.54353	24.1274	281.647	350.191	2136.55	2501.81	1022.63	303.894	231.766	197.718	887.882	76.6403
ENSMUSG00000001027	Scn4a	sodium channel, voltage-gated, type IV, alpha [Source:MGI Symbol;Acc:MGI:98250]	5.58646	7.13536	5.53946	8.87043	4.05954	7.36703	4.1213	16.8237	14.2066	18.9922	2.62068	6.7226	8.87453	12.8747	7.63211	10.2634	9.00783	7.77785
ENSMUSG00000001029	Icam2	intercellular adhesion molecule 2 [Source:MGI Symbol;Acc:MGI:96394]	103.585	88.9599	92.6867	81.0195	58.649	71.1663	91.7932	77.3631	36.8071	56.4893	39.9775	33.0368	40.8909	36.5081	73.5806	50.1483	41.2639	61.11
ENSMUSG00000001034	Mapk7	mitogen-activated protein kinase 7 [Source:MGI Symbol;Acc:MGI:1346347]	7.91838	7.93395	12.2929	12.2723	7.7755	13.0579	12.0661	10.4526	8.55681	12.1119	13.5715	5.70338	9.85741	13.2731	11.6055	17.0639	10.278	9.37096
ENSMUSG00000001036	Epn2	epsin 2 [Source:MGI Symbol;Acc:MGI:1333766]	1.31047	0.555717	4.43091	1.76832	1.1026	1.30659	3.36997	1.70465	5.55231	5.66391	4.89401	4.36977	3.50333	6.42761	2.00734	6.27694	6.45895	2.79597
ENSMUSG00000001052	Sec24b	Sec24 related gene family, member B (S. cerevisiae) [Source:MGI Symbol;Acc:MGI:2139764]	33.4936	42.3734	33.0351	42.7565	76.3581	81.3299	51.5593	45.2111	49.2888	46.9205	33.0655	26.2672	35.2283	51.8473	43.4654	50.6191	45.6826	52.4744
ENSMUSG00000001053	N4bp3	NEDD4 binding protein 3 [Source:MGI Symbol;Acc:MGI:2442218]	15.8896	18.2033	13.953	13.9975	31.1837	21.8996	11.333	10.4846	25.6264	29.6473	20.7859	30.8957	24.9673	27.5566	15.7834	15.9927	21.9247	12.5885
ENSMUSG00000001054	Rmnd5b	required for meiotic nuclear division 5 homolog B [Source:MGI Symbol;Acc:MGI:1913339]	29.4028	36.3772	38.8511	29.7304	22.4882	41.1933	22.1719	28.5508	30.8815	29.4883	22.5671	19.6343	36.8038	36.48	41.3949	35.7822	36.0697	19.9595
ENSMUSG00000001056	Nhp2	NHP2 ribonucleoprotein [Source:MGI Symbol;Acc:MGI:1098547]	71.8733	56.4468	69.6535	53.5895	77.202	49.0123	61.5394	49.3214	74.4352	60.3398	133.234	160.853	99.4579	67.1013	59.394	57.1838	78.3029	68.1416
ENSMUSG00000001082	Mfsd10	major facilitator superfamily domain containing 10 [Source:MGI Symbol;Acc:MGI:1915544]	90.2946	75.1248	175.541	63.8647	40.3275	49.6782	63.2442	130.766	162.358	111.158	83.5749	69.2275	81.0202	128.818	68.3774	86.0002	67.2766	68.1565
ENSMUSG00000001098	Kctd10	potassium channel tetramerisation domain containing 10 [Source:MGI Symbol;Acc:MGI:2141207]	30.8613	34.9975	29.1328	36.8969	34.2511	44.8452	30.2697	39.6012	26.3072	21.9876	17.5847	21.7705	19.9769	24.3743	35.7696	24.9942	22.5232	30.3528
ENSMUSG00000001100	Poldip2	polymerase (DNA-directed), delta interacting protein 2 [Source:MGI Symbol;Acc:MGI:1915061]	17.7569	15.8039	14.9696	18.3947	12.3527	14.9645	19.656	22.5767	18.6705	20.7522	22.7174	22.424	18.6591	18.1624	21.3058	20.5876	19.6156	17.6806
ENSMUSG00000001105	Ift20	intraflagellar transport 20 [Source:MGI Symbol;Acc:MGI:1915585]	76.8503	40.348	54.268	51.4997	38.0102	53.3385	57.8225	45.5899	65.8238	62.8196	52.6604	93.1673	52.2335	45.0434	44.9959	63.2616	81.8185	52.5447
ENSMUSG00000001120	Pcbp3	poly(rC) binding protein 3 [Source:MGI Symbol;Acc:MGI:1890470]	2.20337	2.97386	2.97923	3.79542	0	4.27249	7.15104	4.74193	1.24517	1.92129	0	9.50219	1.29622	2.88631	4.94266	1.52754	1.18609	13.3865
ENSMUSG00000001123	Lgals9	lectin, galactose binding, soluble 9 [Source:MGI Symbol;Acc:MGI:109496]	74.1576	77.9667	67.2559	47.5739	56.7092	51.0881	66.8045	54.4276	24.158	28.0603	22.943	33.012	45.4985	36.8729	59.8348	42.2531	33.617	40.3738
ENSMUSG00000001127	Araf	Araf proto-oncogene, serine/threonine kinase [Source:MGI Symbol;Acc:MGI:88065]	53.3737	77.613	63.1452	53.943	55.1628	67.5955	60.5969	64.6896	57.7531	73.7121	53.2871	51.7879	58.6258	69.5262	59.2093	75.0712	71.1041	63.9835
ENSMUSG00000001128	Cfp	complement factor properdin [Source:MGI Symbol;Acc:MGI:97545]	40.0468	36.728	35.3275	13.99	45.5359	15.8401	30.1569	44.3735	103.374	46.2693	103.484	76.4899	67.0837	77.2178	23.1591	45.9527	61.4545	37.2225
ENSMUSG00000001134	Uxt	ubiquitously expressed prefoldin like chaperone [Source:MGI Symbol;Acc:MGI:1277988]	27.7182	25.4822	25.8806	19.8966	43.0924	27.9967	33.0712	24.1368	23.1529	23.6057	22.1243	9.61724	17.7489	17.2136	21.9468	22.373	30.7796	50.4492
ENSMUSG00000001138	Cnnm3	cyclin M3 [Source:MGI Symbol;Acc:MGI:2151055]	5.48601	9.8999	8.8115	10.8631	25.9099	9.3925	10.5262	11.9219	9.70092	16.2595	10.636	18.606	12.6312	10.5641	9.14152	11.8485	8.78074	4.1267
ENSMUSG00000001143	Lman2l	lectin, mannose-binding 2-like [Source:MGI Symbol;Acc:MGI:2443010]	16.9661	17.6565	16.8389	15.458	11.5712	14.9091	17.2656	13.9969	18.1812	12.0664	13.5012	26.8654	13.8261	20.5855	11.0138	16.0339	15.3742	18.3829
ENSMUSG00000001150	Mcm3ap	minichromosome maintenance complex component 3 associated protein [Source:MGI Symbol;Acc:MGI:1930089]	96.7577	82.1714	113.156	68.1811	95.5642	68.4388	69.7371	52.6133	40.995	46.0727	47.952	84.3492	48.6716	31.1025	49.8279	34.3665	46.5449	84.9492
ENSMUSG00000001151	Pcnt	pericentrin (kendrin) [Source:MGI Symbol;Acc:MGI:102722]	15.0881	21.5852	18.5445	20.654	16.7104	11.4197	14.2805	27.6164	16.4946	21.2848	15.1432	20.4473	16.7808	17.3259	17.4663	20.2683	18.9724	20.7489
ENSMUSG00000001156	Mxd1	MAX dimerization protein 1 [Source:MGI Symbol;Acc:MGI:96908]	6.67217	3.89915	3.39118	4.05242	3.81841	7.71784	2.83449	6.2406	3.84096	11.1335	6.20039	6.79039	7.59346	7.85107	5.04584	6.28543	4.77179	3.74636
ENSMUSG00000001157	Gmcl1	germ cell-less, spermatogenesis associated 1 [Source:MGI Symbol;Acc:MGI:1345156]	18.1844	16.4845	15.8209	16.1355	24.6313	17.4671	17.1446	13.232	18.4364	17.1852	18.0584	18.431	17.7692	19.1376	16.6448	14.212	14.1808	17.701
ENSMUSG00000001158	Snrnp27	small nuclear ribonucleoprotein 27 (U4/U6.U5) [Source:MGI Symbol;Acc:MGI:1913868]	55.9697	49.4193	53.6394	49.2328	72.3177	38.8144	52.6115	41.8601	45.2916	47.5941	49.7201	92.5083	57.1866	45.6727	35.1692	34.1118	39.0918	43.5332
ENSMUSG00000001166	Oas1c	2'-5' oligoadenylate synthetase 1C [Source:MGI Symbol;Acc:MGI:2149633]	10.4164	10.1531	12.4831	8.67171	4.10133	10.1183	7.66196	12.3733	23.25	6.82285	8.30575	11.8912	14.0222	9.16409	12.0622	9.48593	9.66515	13.8508
ENSMUSG00000001173	Ocrl	OCRL, inositol polyphosphate-5-phosphatase [Source:MGI Symbol;Acc:MGI:109589]	1.31251	2.99676	2.94203	3.37359	2.25047	1.88001	2.56888	2.76642	5.01678	5.07348	3.3558	7.40777	3.94169	3.89848	2.88008	4.79613	4.54757	2.28561
ENSMUSG00000001175	Calm1	calmodulin 1 [Source:MGI Symbol;Acc:MGI:88251]	474.529	371.211	460.869	549.589	1080.5	602.036	396.18	335.649	561.834	404.515	483.076	927.105	461.034	436.319	385.942	406.823	546.021	1093.24
ENSMUSG00000001211	Agpat3	1-acylglycerol-3-phosphate O-acyltransferase 3 [Source:MGI Symbol;Acc:MGI:1336186]	39.1966	42.5618	36.105	58.8177	36.3635	40.1999	42.125	59.2142	57.882	78.5844	66.1523	84.0934	47.8433	66.5422	61.275	50.2989	63.3698	70.3196
ENSMUSG00000001228	Uhrf1	ubiquitin-like, containing PHD and RING finger domains, 1 [Source:MGI Symbol;Acc:MGI:1338889]	7.21253	3.39604	2.79305	8.55206	3.00768	4.46989	7.6447	15.2397	17.4197	8.99269	40.3959	9.27904	10.2698	15.5374	8.26351	15.3921	11.9501	6.76322
ENSMUSG00000001229	Dpp9	dipeptidylpeptidase 9 [Source:MGI Symbol;Acc:MGI:2443967]	13.3903	16.8273	13.9066	17.5088	9.96892	19.4781	21.8323	18.9481	19.8603	21.6031	28.8078	9.84266	16.3528	23.3701	22.0782	21.8777	19.4822	14.1513
ENSMUSG00000001248	Gramd1a	GRAM domain containing 1A [Source:MGI Symbol;Acc:MGI:105490]	161.884	156.176	122.536	103.884	110.322	93.8084	118.628	73.3816	67.5295	72.8315	72.2514	107.246	67.1646	82.2062	87.1858	66.6644	62.0916	115.15
ENSMUSG00000001280	Sp1	trans-acting transcription factor 1 [Source:MGI Symbol;Acc:MGI:98372]	31.6157	24.3431	18.9407	47.7419	127.12	51.4632	26.8526	34.2227	81.5691	29.3925	35.837	10.6842	25.9311	36.1021	42.2735	47.431	31.2232	52.1638
ENSMUSG00000001281	Itgb7	integrin beta 7 [Source:MGI Symbol;Acc:MGI:96616]	264.812	272.4	233.893	188.216	400.865	154.979	202.419	198.531	224.897	257.722	520.518	636.407	428.236	354.452	265.757	292.691	243.394	358.527
ENSMUSG00000001285	Myg1	melanocyte proliferating gene 1 [Source:MGI Symbol;Acc:MGI:1929864]	76.532	75.1213	85.9539	71.2314	133.76	63.3602	77.6486	51.3446	58.7998	71.6913	90.6242	79.6937	72.819	68.4537	67.4638	51.2816	70.4984	82.5082
ENSMUSG00000001288	Rarg	retinoic acid receptor, gamma [Source:MGI Symbol;Acc:MGI:97858]	0.179901	0.0319749	0	0.740157	0.561677	0	2.24732	0.380899	5.14304	17.2621	13.7672	11.2184	10.8791	10.8505	2.30435	6.11532	6.49929	0.866241
ENSMUSG00000001289	Pfdn5	prefoldin 5 [Source:MGI Symbol;Acc:MGI:1928753]	726.969	608.664	678.758	600.963	1057.1	546.215	768.135	719.451	536.837	611.473	738.754	716.028	712.692	655.961	608.921	619.011	553.243	1007.45
ENSMUSG00000001305	Rrp15	ribosomal RNA processing 15 homolog (S. cerevisiae) [Source:MGI Symbol;Acc:MGI:1914473]	31.7018	33.2807	28.2208	31.476	47.8412	25.488	24.2156	20.8968	37.0448	24.7688	41.9988	52.06	35.6614	26.4949	24.6865	19.8686	30.7076	33.5196
ENSMUSG00000001323	Srr	serine racemase [Source:MGI Symbol;Acc:MGI:1351636]	11.9252	10.7324	10.8786	12.5483	7.28643	19.8674	11.7737	11.5292	14.8244	15.7093	22.2654	16.1064	14.4334	14.483	12.5381	16.1514	15.6459	8.03389
ENSMUSG00000001348	Acp5	acid phosphatase 5, tartrate resistant [Source:MGI Symbol;Acc:MGI:87883]	162.765	144.588	152.078	119.606	161.197	116.556	173.876	163.879	175.548	225.816	244.593	196.286	182.666	190.202	175.408	140.344	146.481	111.835
ENSMUSG00000001366	Fbxo9	f-box protein 9 [Source:MGI Symbol;Acc:MGI:1918788]	40.8264	35.4332	28.0197	33.8264	51.6975	39.5106	32.1225	41.676	35.363	20.619	32.8108	61.4699	31.666	29.1895	36.0282	30.6472	26.3886	50.3887
ENSMUSG00000001376	Vps50	VPS50 EARP/GARPII complex subunit [Source:MGI Symbol;Acc:MGI:1920538]	20.8493	13.1299	17.2719	9.43335	12.2965	7.53923	12.2003	12.5133	11.2343	13.8148	13.2008	14.5923	11.4559	11.5676	9.4372	11.0478	13.0556	12.2232
ENSMUSG00000001380	Hars	histidyl-tRNA synthetase [Source:MGI Symbol;Acc:MGI:108087]	42.8705	34.5121	37.4706	36.4067	33.0555	47.4535	37.7463	34.1892	36.0611	39.5856	45.8862	46.6771	36.0954	36.6255	35.2231	35.3312	41.4632	37.5808
ENSMUSG00000001383	Zmat2	zinc finger, matrin type 2 [Source:MGI Symbol;Acc:MGI:1913742]	59.6461	48.6386	55.895	56.2279	115.964	59.2669	52.9362	32.9457	48.5939	36.7338	36.8449	49.5315	41.3898	34.81	40.7668	35.0213	41.3222	84.064
ENSMUSG00000001403	Ube2c	ubiquitin-conjugating enzyme E2C [Source:MGI Symbol;Acc:MGI:1915862]	0.0623035	0.315635	0	1.10698	0	0	3.86135	13.5907	9.23272	2.17451	9.0954	6.75332	6.52364	3.12306	0.613339	2.98823	3.57368	0.138142
ENSMUSG00000001415	Smg5	Smg-5 homolog, nonsense mediated mRNA decay factor (C. elegans) [Source:MGI Symbol;Acc:MGI:2447364]	50.4234	53.6548	43.6491	59.7196	51.3315	44.6955	66.0415	51.1771	64.2548	55.7715	46.1296	37.2896	46.0115	44.5913	52.2181	55.9273	52.1757	70.937
ENSMUSG00000001416	Cct3	chaperonin containing Tcp1, subunit 3 (gamma) [Source:MGI Symbol;Acc:MGI:104708]	263.224	234.019	241.313	238.613	384.367	241.052	184.352	146.482	267.531	157.767	310.948	371.246	253.497	212.503	179.567	156.248	268.599	287.143
ENSMUSG00000001418	Glmp	glycosylated lysosomal membrane protein [Source:MGI Symbol;Acc:MGI:1913318]	126.241	114.751	96.8024	79.5049	162.946	76.937	122.319	128.909	110.452	94.4781	123.241	169.284	135.925	136.233	106.61	128.293	140.888	80.8202
ENSMUSG00000001419	Mef2d	myocyte enhancer factor 2D [Source:MGI Symbol;Acc:MGI:99533]	36.8302	44.2732	43.0343	51.6353	33.4095	41.847	48.6615	50.2355	57.6186	56.9624	72.7465	57.5694	53.2899	72.5589	59.7908	60.9501	56.8118	44.2794
ENSMUSG00000001420	Tmem79	transmembrane protein 79 [Source:MGI Symbol;Acc:MGI:1919163]	1.88884	2.8535	1.77863	1.11925	0	0.922148	3.24554	2.08477	3.34661	1.01631	1.71778	0	4.40996	2.45002	2.50487	2.47143	2.20683	6.95226
ENSMUSG00000001424	Snd1	staphylococcal nuclease and tudor domain containing 1 [Source:MGI Symbol;Acc:MGI:1929266]	51.1238	86.6198	64.2312	140.664	148.869	98.2503	111.695	126.028	160.147	118.431	153.962	178.135	137.424	92.1063	112.031	141.782	172.006	143.808
ENSMUSG00000001436	Slc19a1	solute carrier family 19 (folate transporter), member 1 [Source:MGI Symbol;Acc:MGI:103182]	6.1784	9.80458	5.51485	7.57463	9.35127	6.78039	6.4493	5.81471	11.1839	5.16942	13.8125	12.2002	8.21875	7.36315	6.66747	6.37892	8.7406	4.3451
ENSMUSG00000001440	Kpnb1	karyopherin (importin) beta 1 [Source:MGI Symbol;Acc:MGI:107532]	81.1549	90.7797	72.1293	135.43	115.23	130.952	95.8036	113.789	108.395	90.0952	144.205	89.3728	96.0542	101.858	98.2184	97.6901	117.314	117.133
ENSMUSG00000001441	Npepps	aminopeptidase puromycin sensitive [Source:MGI Symbol;Acc:MGI:1101358]	39.6305	35.2843	27.217	33.5155	26.5236	48.9157	34.7811	36.4344	67.1838	62.1578	65.1052	56.1979	50.7922	61.2614	34.0939	45.3603	49.414	76.8859
ENSMUSG00000001444	Tbx21	T-box 21 [Source:MGI Symbol;Acc:MGI:1888984]	1.13593	1.59546	1.52843	1.48117	0	3.05613	9.26705	14.6154	4.26071	16.3489	5.29809	3.18488	4.20073	7.50805	6.73138	6.76006	3.36156	9.84258
ENSMUSG00000001445	Mrpl10	mitochondrial ribosomal protein L10 [Source:MGI Symbol;Acc:MGI:1333801]	41.4508	33.8003	36.5164	33.8245	54.9001	40.9456	32.8683	25.8737	36.3193	28.9665	30.2811	44.1565	30.3945	28.896	33.1497	31.4208	33.0512	42.2303
ENSMUSG00000001467	Cyp51	cytochrome P450, family 51 [Source:MGI Symbol;Acc:MGI:106040]	21.9609	18.1287	10.2545	11.3333	14.1535	11.7354	25.2366	10.9517	13.1421	12.4704	28.0624	14.7527	20.2256	18.143	19.4203	16.424	24.2141	13.639
ENSMUSG00000001473	Tubb6	tubulin, beta 6 class V [Source:MGI Symbol;Acc:MGI:1915201]	1.71602	1.32809	0.867016	2.54062	6.5326	2.4672	2.21554	1.40861	3.26384	2.15585	8.20594	15.7542	9.35236	3.33026	3.77772	2.8938	4.9245	0.0226463
ENSMUSG00000001517	Foxm1	forkhead box M1 [Source:MGI Symbol;Acc:MGI:1347487]	0.626313	1.67389	1.45931	2.56181	0	4.65959	4.93182	7.70445	3.89463	1.41678	4.05637	5.8525	2.92771	2.11155	3.41673	4.97058	2.58848	1.4041
ENSMUSG00000001518	Itfg2	integrin alpha FG-GAP repeat containing 2 [Source:MGI Symbol;Acc:MGI:1915450]	43.3334	42.0194	22.0544	61.496	8.69477	46.9848	44.0479	37.386	29.7616	25.5555	33.1315	23.268	29.8234	36.2201	37.8185	38.959	35.2926	17.793
ENSMUSG00000001521	Tulp3	tubby-like protein 3 [Source:MGI Symbol;Acc:MGI:1329045]	2.72339	2.27821	3.80096	2.74656	1.67336	1.06514	2.19723	2.55201	3.37523	4.43531	3.05103	4.29752	2.66492	3.85201	2.21319	3.17176	2.55461	7.73035
ENSMUSG00000001524	Gtf2h4	general transcription factor II H, polypeptide 4 [Source:MGI Symbol;Acc:MGI:1338799]	42.4936	22.6827	20.2161	16.4558	66.6811	18.9267	12.8118	7.42787	24.1522	28.4459	28.0977	19.7238	21.5499	18.9328	15.1495	13.2495	17.8618	13.6084
ENSMUSG00000001525	Tubb5	tubulin, beta 5 class I [Source:MGI Symbol;Acc:MGI:107812]	158.397	151.306	134.467	141.307	113.085	139.08	183.178	173.375	194.249	126.662	236.953	156.02	164.519	177.993	169.14	154.952	170.954	108.155
ENSMUSG00000001542	Ell2	elongation factor RNA polymerase II 2 [Source:MGI Symbol;Acc:MGI:2183438]	13.7047	11.2237	6.41109	7.04282	5.78241	8.28855	22.0229	20.837	20.4958	25.1528	45.8375	17.4782	27.8747	32.3489	10.5073	64.0663	48.1139	8.18161
ENSMUSG00000001569	Nom1	nucleolar protein with MIF4G domain 1 [Source:MGI Symbol;Acc:MGI:1861749]	26.8405	18.9393	29.2962	24.9658	8.66786	23.9542	26.5329	30.3885	22.8159	27.7069	23.8612	13.9122	20.9925	18.9122	24.0477	20.9843	23.8862	18.2455
ENSMUSG00000001576	Ergic1	endoplasmic reticulum-golgi intermediate compartment (ERGIC) 1 [Source:MGI Symbol;Acc:MGI:1914708]	8.81693	6.93549	6.15767	9.12332	3.80705	6.77911	12.0429	14.0523	17.1801	25.08	31.0692	7.81491	12.4501	17.2801	11.4029	27.3889	23.1744	20.385
ENSMUSG00000001588	Acap1	ArfGAP with coiled-coil, ankyrin repeat and PH domains 1 [Source:MGI Symbol;Acc:MGI:2388270]	254.33	247.915	247.087	248.713	224.842	239.84	306.66	169.134	172.074	86.7604	129.073	127.729	114.705	123.506	211.679	144.833	133.3	290.481
ENSMUSG00000001627	Ifrd1	interferon-related developmental regulator 1 [Source:MGI Symbol;Acc:MGI:1316717]	86.6017	69.8034	78.1039	81.1001	112.78	70.8986	44.6342	45.8524	47.2606	54.1364	51.3718	131.737	51.7413	36.439	49.3771	31.0395	50.6555	43.5463
ENSMUSG00000001630	Stk38l	serine/threonine kinase 38 like [Source:MGI Symbol;Acc:MGI:1922250]	6.34081	4.9672	4.48644	4.47864	2.55714	5.73647	2.9058	3.79189	3.02663	4.83903	3.00869	3.04569	6.88802	5.42473	4.49379	4.35702	3.16283	3.70252
ENSMUSG00000001632	Brpf1	bromodomain and PHD finger containing, 1 [Source:MGI Symbol;Acc:MGI:1926033]	14.3093	20.8459	20.7579	22.9823	14.3333	20.0256	21.7744	23.7284	16.0637	16.4488	15.9563	9.03389	11.7084	15.4987	26.0287	20.7403	16.2877	24.356
ENSMUSG00000001642	Akr1b3	aldo-keto reductase family 1, member B3 (aldose reductase) [Source:MGI Symbol;Acc:MGI:1353494]	59.2857	61.0307	55.9304	57.8917	65.7567	59.8619	60.5764	54.215	67.8754	61.3063	73.5833	89.0097	59.0125	56.8725	60.4929	55.7936	66.4289	91.2903
ENSMUSG00000001663	Gstt1	glutathione S-transferase, theta 1 [Source:MGI Symbol;Acc:MGI:107379]	0	0	0	0.637472	0.105805	0	1.14379	1.82638	1.36034	0	80.6452	11.9871	3.39894	2.1445	0	1.81237	0.131977	1.59102
ENSMUSG00000001665	Gstt3	glutathione S-transferase, theta 3 [Source:MGI Symbol;Acc:MGI:2143526]	0.212959	0	1.10668	1.17009	1.26337	0	0.963688	2.66337	5.63768	13.8804	42.0311	17.8053	11.8313	6.90097	1.19797	5.97924	7.0088	3.08982
ENSMUSG00000001666	Ddt	D-dopachrome tautomerase [Source:MGI Symbol;Acc:MGI:1298381]	38.6234	29.9449	29.7531	30.01	71.9739	36.7129	34.0758	34.5066	16.2444	33.8316	75.403	48.1746	41.8194	36.5316	37.1742	37.1112	38.2465	41.9982
ENSMUSG00000001674	Ddx18	DEAD (Asp-Glu-Ala-Asp) box polypeptide 18 [Source:MGI Symbol;Acc:MGI:1914192]	44.9854	41.1754	37.3746	56.4554	142.282	56.1847	46.4843	47.2731	49.0482	46.0466	46.2623	49.3959	38.108	31.9927	49.1057	35.6253	35.6246	66.2005
ENSMUSG00000001687	Ubl3	ubiquitin-like 3 [Source:MGI Symbol;Acc:MGI:1344373]	78.4259	80.0122	106.943	121.153	112.437	147.863	86.3461	107.11	139.788	145.714	153.592	162.692	140.803	119.492	122.784	95.9676	157.577	68.6611
ENSMUSG00000001700	Gramd3	GRAM domain containing 3 [Source:MGI Symbol;Acc:MGI:1914815]	50.065	51.6932	48.2109	42.0598	61.7867	39.793	39.5344	44.2218	44.0346	41.463	42.9455	52.0287	49.1268	43.0217	32.055	33.1738	36.5749	37.4384
ENSMUSG00000001707	Eef1e1	eukaryotic translation elongation factor 1 epsilon 1 [Source:MGI Symbol;Acc:MGI:1913393]	23.8022	16.4813	13.0469	14.1547	17.5823	9.36871	24.961	12.4012	20.7934	19.8788	28.297	17.9859	20.1906	15.6844	21.5239	15.5453	16.8208	10.6332
ENSMUSG00000001729	Akt1	thymoma viral proto-oncogene 1 [Source:MGI Symbol;Acc:MGI:87986]	41.9537	46.2126	49.1651	92.268	74.722	59.1589	57.9941	80.98	73.4678	81.8691	81.6894	64.995	59.4835	68.2649	70.0701	72.6215	69.1923	80.7913
ENSMUSG00000001741	Il16	interleukin 16 [Source:MGI Symbol;Acc:MGI:1270855]	117.293	122.877	97.5011	89.895	65.4687	87.2638	121.079	94.0576	77.3989	79.6559	56.4131	52.0555	68.3233	83.6794	100.512	83.7442	65.4855	73.802
ENSMUSG00000001750	Tcirg1	T cell, immune regulator 1, ATPase, H+ transporting, lysosomal V0 protein A3 [Source:MGI Symbol;Acc:MGI:1350931]	76.958	108.702	83.9181	82.1989	112.204	108.496	108.093	110.827	55.8209	52.626	64.5207	78.2084	61.7462	73.2675	91.1386	73.3196	57.8595	98.489
ENSMUSG00000001751	Naglu	alpha-N-acetylglucosaminidase (Sanfilippo disease IIIB) [Source:MGI Symbol;Acc:MGI:1351641]	12.5853	12.4822	11.959	14.6587	17.5301	12.6381	15.9086	13.7063	11.5897	11.3052	12.186	8.51756	15.4095	16.1304	19.3223	15.6012	14.4814	9.19853
ENSMUSG00000001755	Coasy	Coenzyme A synthase [Source:MGI Symbol;Acc:MGI:1918993]	12.6094	15.2327	18.4423	19.0034	11.1897	25.4714	16.3654	15.8532	17.2609	20.2427	24.4337	25.1764	20.8683	18.4601	19.4134	14.5649	20.6562	22.3649
ENSMUSG00000001767	Crnkl1	crooked neck pre-mRNA splicing factor 1 [Source:MGI Symbol;Acc:MGI:1914127]	29.4696	24.8939	20.219	22.5646	24.5305	33.9832	24.0598	17.4576	24.8477	17.1966	20.2913	23.568	20.4013	18.2632	18.1442	18.8255	16.2097	35.459
ENSMUSG00000001774	Chordc1	cysteine and histidine-rich domain (CHORD)-containing, zinc-binding protein 1 [Source:MGI Symbol;Acc:MGI:1914167]	45.5783	34.0346	29.7232	34.4555	24.3215	60.009	51.5837	41.4823	51.3342	51.7007	56.1212	32.2742	34.3564	52.9189	41.6033	35.7555	42.4146	54.4398
ENSMUSG00000001783	Rtcb	RNA 2',3'-cyclic phosphate and 5'-OH ligase [Source:MGI Symbol;Acc:MGI:106379]	115.983	108.174	110.506	154.781	169.326	135.565	139.186	156.633	125.065	147.18	121.233	139.696	129.636	121.291	131.42	102.71	117.673	159.172
ENSMUSG00000001785	Pwp1	PWP1 homolog, endonuclein [Source:MGI Symbol;Acc:MGI:1914735]	16.9403	15.4795	18.5193	31.0297	20.4723	26.8981	20.6671	16.1462	50.6077	38.1009	42.7643	32.2358	35.1299	36.9629	27.5363	32.2407	41.5831	33.5539
ENSMUSG00000001786	Fbxo7	F-box protein 7 [Source:MGI Symbol;Acc:MGI:1917004]	30.2247	27.3947	18.7982	28.7603	44.1106	30.1211	20.6935	20.8033	27.2964	35.646	23.8783	18.2674	22.1197	13.5047	24.0019	21.1697	22.86	45.9463
ENSMUSG00000001794	Capns1	calpain, small subunit 1 [Source:MGI Symbol;Acc:MGI:88266]	157.314	171.688	153.779	136.626	107.817	124.324	141.55	161.58	169.061	229.659	280.242	160.614	239.259	192.17	200.529	155.443	203.356	142.813
ENSMUSG00000001829	Clpb	ClpB caseinolytic peptidase B [Source:MGI Symbol;Acc:MGI:1100517]	5.41479	11.5145	4.44225	8.6655	12.0271	7.48092	12.3515	13.3813	15.2942	7.36033	6.593	4.49604	6.0654	6.33078	7.37774	14.6921	9.0448	7.47634
ENSMUSG00000001833	2019-09-07	septin 7 [Source:MGI Symbol;Acc:MGI:1335094]	83.8014	76.6937	80.2326	69.6375	63.321	75.3773	88.5263	83.5132	102.924	80.7516	86.4386	105.75	103.847	108.362	75.3927	97.2505	98.7447	80.4672
ENSMUSG00000001844	Zdhhc4	zinc finger, DHHC domain containing 4 [Source:MGI Symbol;Acc:MGI:1920131]	27.2772	30.3673	36.091	32.9291	24.2374	47.6836	28.3386	34.8047	22.742	48.6064	32.3508	33.5727	31.279	32.9232	37.5492	33.9191	29.9056	36.4039
ENSMUSG00000001847	Rac1	Rac family small GTPase 1 [Source:MGI Symbol;Acc:MGI:97845]	166.148	131.876	137.794	139.425	135.614	131.793	135.011	138.41	135.049	146.216	178.929	231.538	191.52	153.755	149.916	129.857	151.884	121.135
ENSMUSG00000001855	Nup214	nucleoporin 214 [Source:MGI Symbol;Acc:MGI:1095411]	33.2223	32.4862	31.6282	34.4341	15.2358	31.116	27.0616	23.5978	20.2439	48.5005	43.9478	69.9955	23.7535	34.5999	28.8984	25.9406	33.0125	17.357
ENSMUSG00000001870	Ltbp1	latent transforming growth factor beta binding protein 1 [Source:MGI Symbol;Acc:MGI:109151]	0.0619765	0.423545	2.01434	2.67379	9.76205	1.12344	0.690333	0.909644	4.97689	7.19242	2.57567	0	1.6528	2.89047	1.48145	2.16597	2.43534	6.33966
ENSMUSG00000001891	Ugp2	UDP-glucose pyrophosphorylase 2 [Source:MGI Symbol;Acc:MGI:2183447]	30.2732	38.4926	26.9768	29.0772	18.0302	32.0406	34.8308	27.672	23.4735	20.0264	24.6215	32.1953	27.193	26.8039	32.8533	25.8065	25.2441	17.7104
ENSMUSG00000001909	Trmt1	tRNA methyltransferase 1 [Source:MGI Symbol;Acc:MGI:1289155]	114.39	118.795	84.8952	102.075	298.608	92.6393	89.3057	87.9613	103.231	97.0617	120.747	165.961	109.178	96.0679	96.7409	100.683	98.9428	106.308
ENSMUSG00000001910	Nacc1	nucleus accumbens associated 1, BEN and BTB (POZ) domain containing [Source:MGI Symbol;Acc:MGI:1914080]	21.9381	21.3253	21.1387	20.9021	19.0301	17.561	22.6658	23.9327	19.9818	16.2225	24.1388	22.4382	19.8158	21.3586	22.457	19.7671	19.6847	21.4531
ENSMUSG00000001911	Nfix	nuclear factor I/X [Source:MGI Symbol;Acc:MGI:97311]	20.7047	15.2979	30.9249	9.42165	0.0837286	1.00792	27.167	21.4879	9.9968	11.7795	17.8562	1.63194	28.9544	15.3647	34.6916	10.1363	5.78594	0.921137
ENSMUSG00000001918	Slc1a5	solute carrier family 1 (neutral amino acid transporter), member 5 [Source:MGI Symbol;Acc:MGI:105305]	172.691	176.28	175.032	31.3804	59.9192	34.682	69.8755	70.2416	67.3252	59.8344	88.6827	27.0676	58.6914	75.9674	77.3319	71.1841	80.8567	58.357
ENSMUSG00000001924	Uba1	ubiquitin-like modifier activating enzyme 1 [Source:MGI Symbol;Acc:MGI:98890]	105.63	120.28	129.252	126.169	140.435	137.405	126.44	113.089	127.056	89.261	105.655	66.898	94.9878	111.783	127.989	118.109	120.651	141.203
ENSMUSG00000001942	Siae	sialic acid acetylesterase [Source:MGI Symbol;Acc:MGI:104803]	5.00654	6.20789	4.29617	5.9011	2.6747	12.9877	6.81024	3.70043	9.74838	8.13435	6.33117	5.87887	4.53132	6.05093	6.22159	6.4774	7.85133	4.73958
ENSMUSG00000001948	Spa17	sperm autoantigenic protein 17 [Source:MGI Symbol;Acc:MGI:1333778]	3.76385	2.22746	7.92596	0.914583	6.44054	0	2.13632	1.67574	0	0	0.825955	0.65386	1.83943	0.410107	2.60581	0.381919	0.76672	3.78063
ENSMUSG00000001962	Fam50a	family with sequence similarity 50, member A [Source:MGI Symbol;Acc:MGI:1351626]	51.5015	55.8296	58.3831	59.7923	56.4234	62.2137	61.1963	48.0463	50.9058	46.4814	50.0569	44.6494	46.1621	45.8317	47.0682	42.8025	45.6987	74.9266
ENSMUSG00000001964	Emd	emerin [Source:MGI Symbol;Acc:MGI:108117]	26.9908	35.9628	33.592	26.4778	20.3556	30.7348	53.8087	36.0521	18.3841	28.0619	24.8545	14.3909	29.7453	35.2699	37.7078	34.0664	32.3287	14.8369
ENSMUSG00000001983	Taco1	translational activator of mitochondrially encoded cytochrome c oxidase I [Source:MGI Symbol;Acc:MGI:1917457]	11.2981	8.69876	11.5567	14.9831	7.70441	13.2105	9.54618	11.1837	5.39224	8.18123	10.9275	12.0885	7.26665	8.82733	11.1218	9.31697	7.86069	21.3219
ENSMUSG00000001995	Sipa1l2	signal-induced proliferation-associated 1 like 2 [Source:MGI Symbol;Acc:MGI:2676970]	4.20911	4.47991	3.05543	4.01709	2.86601	3.76031	5.94061	4.08267	5.11049	5.67011	4.16535	2.43227	3.66232	4.6846	5.30927	5.14115	4.01013	3.64465
ENSMUSG00000001998	Ap4e1	adaptor-related protein complex AP-4, epsilon 1 [Source:MGI Symbol;Acc:MGI:1336993]	5.25395	6.2927	6.42569	7.89692	2.04831	9.63952	9.4553	8.18759	8.0788	10.7779	6.14545	5.95149	6.29443	8.02171	8.97369	11.6832	6.63569	7.58276
ENSMUSG00000001999	Blvra	biliverdin reductase A [Source:MGI Symbol;Acc:MGI:88170]	19.5637	14.2663	18.5035	22.3642	13.9364	15.2441	14.3475	11.3398	12.8701	12.5072	16.7487	34.1398	12.9546	14.9473	16.0644	12.0526	17.5553	34.2833
ENSMUSG00000002007	Srpk3	serine/arginine-rich protein specific kinase 3 [Source:MGI Symbol;Acc:MGI:1891338]	149.887	163.005	129.631	118.559	159.574	108.474	129.063	76.7677	55.1046	48.6059	85.313	92.0811	74.1661	75.1232	118.645	77.5534	83.8408	101.182
ENSMUSG00000002010	Idh3g	isocitrate dehydrogenase 3 (NAD+), gamma [Source:MGI Symbol;Acc:MGI:1099463]	153.279	164.034	158.261	121.49	140.787	132.383	165.328	127.189	139.551	144.355	130.176	104.106	146.285	135.652	148.646	138.104	134.667	118.311
ENSMUSG00000002014	Ssr4	signal sequence receptor, delta [Source:MGI Symbol;Acc:MGI:1099464]	98.6275	81.9739	92.9065	55.1545	53.0849	54.1704	90.0236	105.938	85.1106	111.708	84.7754	93.3112	116.41	80.7324	77.9681	195.687	185.968	61.3694
ENSMUSG00000002015	Bcap31	B cell receptor associated protein 31 [Source:MGI Symbol;Acc:MGI:1350933]	178.84	159.419	161.055	125.189	168.608	153.868	155.185	98.4982	131.008	105.759	126.339	163.102	117.803	101.966	128.26	99.0493	108.245	146.181
ENSMUSG00000002017	Fam98a	family with sequence similarity 98, member A [Source:MGI Symbol;Acc:MGI:1919972]	14.825	18.8532	11.9012	20.7328	13.3076	15.4544	23.0697	22.0431	23.4543	16.3748	19.1323	9.46477	14.7172	17.064	18.3175	17.8512	20.2591	18.817
ENSMUSG00000002028	Kmt2a	lysine (K)-specific methyltransferase 2A [Source:MGI Symbol;Acc:MGI:96995]	15.9825	16.3493	14.5823	18.8537	14.0674	21.34	17.7859	30.1828	33.2895	27.3839	18.4099	22.8866	25.6491	33.1255	21.0904	33.8338	23.5675	22.987
ENSMUSG00000002031	Ift46	intraflagellar transport 46 [Source:MGI Symbol;Acc:MGI:1923818]	45.1381	33.4562	48.2813	50.0517	57.4723	53.9158	27.5598	37.1177	57.1279	37.8817	54.077	39.4983	62.6619	41.318	35.3307	53.0032	54.912	24.4051
ENSMUSG00000002033	Cd3g	CD3 antigen, gamma polypeptide [Source:MGI Symbol;Acc:MGI:88333]	4.18614	1.9742	3.44555	2.82117	0	1.69693	0	0.0183758	4.49501	5.26404	0.651053	0.524372	4.99075	6.5813	2.72133	1.98587	2.99433	2.05942
ENSMUSG00000002043	Trappc6a	trafficking protein particle complex 6A [Source:MGI Symbol;Acc:MGI:1914341]	28.3536	32.4726	33.1361	47.0413	87.4804	41.1893	36.5511	31.922	44.9602	41.5027	46.7059	100.307	46.2027	36.7572	38.8685	35.5572	47.2566	67.8957
ENSMUSG00000002052	Supt6	suppressor of Ty 6 [Source:MGI Symbol;Acc:MGI:107726]	19.6297	20.6652	19.0122	25.6141	21.5073	23.5687	21.9992	26.62	25.5763	25.0013	22.2497	18.851	20.5238	26.1541	22.9948	25.9573	21.5965	24.33
ENSMUSG00000002055	Spag5	sperm associated antigen 5 [Source:MGI Symbol;Acc:MGI:1927470]	1.69063	0.520725	1.22852	1.60704	0.237636	0.68594	1.67748	3.21341	12.0048	4.64221	6.78667	11.3495	4.48794	2.99345	1.16984	3.00879	2.93473	0.324856
ENSMUSG00000002058	Unc119	unc-119 lipid binding chaperone [Source:MGI Symbol;Acc:MGI:1328357]	51.1054	39.9469	50.4225	39.2885	41.3681	45.678	43.8884	43.7444	62.9868	85.746	99.1943	86.4553	82.659	74.5738	54.2278	60.9086	81.7563	44.2028
ENSMUSG00000002064	Sdf2	stromal cell derived factor 2 [Source:MGI Symbol;Acc:MGI:108019]	87.5232	79.7637	85.5396	65.0991	154.629	86.7505	68.2131	72.749	77.1061	77.557	65.6904	102.582	93.4732	86.9942	64.4148	77.3388	84.022	84.0286
ENSMUSG00000002068	Ccne1	cyclin E1 [Source:MGI Symbol;Acc:MGI:88316]	6.13411	7.34219	7.40567	8.67836	5.64953	10.3069	5.63958	17.6382	20.8768	16.2275	25.4223	18.1405	19.4745	20.6245	15.6813	16.9102	17.5802	4.30866
ENSMUSG00000002083	Bbc3	BCL2 binding component 3 [Source:MGI Symbol;Acc:MGI:2181667]	1.26279	3.26839	2.71206	1.61166	7.8025	1.72004	2.72144	5.16036	4.49666	8.96719	31.9181	10.8632	7.17154	8.90885	3.87691	5.12053	13.0663	0
ENSMUSG00000002102	Psmc3	proteasome (prosome, macropain) 26S subunit, ATPase 3 [Source:MGI Symbol;Acc:MGI:1098754]	201.111	171.477	161.64	162.946	189.059	172.368	210.454	162.631	130.037	129.088	170.278	214.843	179.631	162.59	170.173	159.772	166.147	247.173
ENSMUSG00000002103	Acp2	acid phosphatase 2, lysosomal [Source:MGI Symbol;Acc:MGI:87882]	2.40114	2.24637	2.37167	1.84331	4.20374	2.69193	4.20594	1.93097	0.702382	1.32726	1.82376	1.10309	1.63027	1.30775	1.45902	2.23237	2.33004	2.69775
ENSMUSG00000002105	Slc39a13	solute carrier family 39 (metal ion transporter), member 13 [Source:MGI Symbol;Acc:MGI:1915677]	15.927	14.3957	20.8504	21.5175	17.0458	17.032	14.9534	23.651	42.4923	22.7198	8.24394	13.3603	14.873	12.5664	26.616	24.4561	20.9621	28.5046
ENSMUSG00000002107	Celf2	CUGBP, Elav-like family member 2 [Source:MGI Symbol;Acc:MGI:1338822]	49.9205	47.7518	49.1839	54.0577	51.0785	47.2134	51.3297	54.0835	56.2253	52.8785	48.8878	43.7295	46.9281	52.2773	54.0227	56.564	49.7681	51.28
ENSMUSG00000002109	Ddb2	damage specific DNA binding protein 2 [Source:MGI Symbol;Acc:MGI:1355314]	32.6341	29.0329	31.1974	26.7939	45.1569	23.2279	26.3178	23.0653	9.45083	17.146	8.1101	17.6659	13.3853	12.2355	22.8085	17.3955	12.3181	27.8018
ENSMUSG00000002111	Spi1	spleen focus forming virus (SFFV) proviral integration oncogene [Source:MGI Symbol;Acc:MGI:98282]	59.6958	65.3422	59.0564	48.6583	40.5764	54.5596	73.5368	56.2247	39.2828	55.9776	54.2604	37.0805	56.5995	56.9183	57.4536	51.7767	57.9632	58.7401
ENSMUSG00000002129	Sf3a1	splicing factor 3a, subunit 1 [Source:MGI Symbol;Acc:MGI:1914715]	18.7844	20.9952	19.6363	19.3284	33.2205	22.889	34.407	29.0201	22.5088	18.7036	23.0427	11.0824	21.3275	23.3953	26.2899	24.1885	22.047	19.8692
ENSMUSG00000002147	Stat6	signal transducer and activator of transcription 6 [Source:MGI Symbol;Acc:MGI:103034]	81.063	80.277	78.7456	66.7812	44.8892	66.5841	86.6339	87.1695	60.5534	87.6288	59.5282	54.7858	71.8573	92.4033	81.4991	77.6863	62.7407	109.016
ENSMUSG00000002204	Napsa	napsin A aspartic peptidase [Source:MGI Symbol;Acc:MGI:109365]	348.29	309.074	378.771	377.338	442.565	329.662	502.675	357.214	598.754	570.357	629.848	758.795	621.852	495.937	448.013	372.222	580.136	471.441
ENSMUSG00000002205	Vrk3	vaccinia related kinase 3 [Source:MGI Symbol;Acc:MGI:2182465]	49.1811	47.5434	44.5287	37.1677	57.995	43.219	43.969	56.096	40.1514	37.6231	55.8345	45.7521	43.7079	56.3882	44.3198	49.7341	36.4747	48.6685
ENSMUSG00000002210	Smg9	smg-9 homolog, nonsense mediated mRNA decay factor (C. elegans) [Source:MGI Symbol;Acc:MGI:1919247]	22.9052	26.1871	26.835	24.8493	23.1746	27.2101	18.9111	26.3986	13.328	16.3035	19.6448	28.3519	19.953	19.4691	21.1913	25.0502	18.1951	25.3867
ENSMUSG00000002221	Paxip1	PAX interacting (with transcription-activation domain) protein 1 [Source:MGI Symbol;Acc:MGI:1890430]	16.024	15.6962	12.3079	21.1221	21.221	24.0803	15.599	22.1241	22.3516	23.8579	17.9715	11.9722	11.9809	17.6715	19.1848	21.6359	17.1498	21.9517
ENSMUSG00000002222	Rmnd5a	required for meiotic nuclear division 5 homolog A [Source:MGI Symbol;Acc:MGI:1915727]	19.7196	20.8088	23.0736	28.1863	25.8686	28.8478	20.2204	23.4224	28.646	30.6356	38.3754	22.7982	28.9517	28.5938	21.8018	24.1894	26.4681	25.7859
ENSMUSG00000002227	Mov10	Moloney leukemia virus 10 [Source:MGI Symbol;Acc:MGI:97054]	7.34751	9.85514	9.50656	6.38929	2.92775	6.79612	6.7055	8.0877	8.74267	9.66119	5.43807	8.21516	10.1679	12.4063	7.79262	11.0483	8.601	8.32939
ENSMUSG00000002250	Ppard	peroxisome proliferator activator receptor delta [Source:MGI Symbol;Acc:MGI:101884]	6.8849	10.8855	9.17823	9.68582	5.61718	10.7276	13.4098	11.0599	10.0872	7.83906	11.6942	4.26412	9.60241	11.9646	10.6666	10.3214	8.66343	15.1029
ENSMUSG00000002257	Def6	differentially expressed in FDCP 6 [Source:MGI Symbol;Acc:MGI:1346328]	65.5438	71.2329	101.698	126.336	107.659	114.914	102.607	116.722	85.5394	50.911	115.338	89.9686	86.3026	67.9628	99.5641	88.9904	55.1387	151.985
ENSMUSG00000002274	Metrn	meteorin, glial cell differentiation regulator [Source:MGI Symbol;Acc:MGI:1917333]	2.06415	2.05068	3.33078	1.83131	10.4643	0.323758	0.657017	1.5049	1.96819	0.907571	2.35314	0	1.55745	1.47918	1.02411	2.28164	2.17597	2.68938
ENSMUSG00000002279	Lmf1	lipase maturation factor 1 [Source:MGI Symbol;Acc:MGI:1923733]	6.70621	7.35782	9.9076	6.59701	26.9684	10.6401	7.45679	9.86754	7.79549	10.3328	11.5881	7.18092	6.22926	9.64727	7.81262	13.0074	10.1018	7.39739
ENSMUSG00000002280	Narfl	nuclear prelamin A recognition factor-like [Source:MGI Symbol;Acc:MGI:1914813]	19.6703	15.6013	14.3137	22.7624	14.7171	28.4366	17.4051	13.6273	11.7583	22.1267	25.9827	15.0146	12.835	16.0035	15.9861	15.5331	13.9875	14.4773
ENSMUSG00000002297	Dbf4	DBF4 zinc finger [Source:MGI Symbol;Acc:MGI:1351328]	5.99085	8.54861	8.47734	8.86728	18.9766	7.40338	10.8728	13.7481	10.8487	8.35414	9.54777	19.5869	7.6446	8.11049	5.76559	7.88454	8.82323	6.52868
ENSMUSG00000002307	Daxx	Fas death domain-associated protein [Source:MGI Symbol;Acc:MGI:1197015]	64.8153	71.3036	62.8624	68.3668	73.7111	68.7666	61.2323	55.0048	36.4758	38.0117	56.4491	25.1562	43.7217	51.7656	40.5686	40.0656	41.3925	72.1078
ENSMUSG00000002308	Cd320	CD320 antigen [Source:MGI Symbol;Acc:MGI:1860083]	4.89947	6.28554	5.06067	7.8115	12.1479	2.56861	5.52029	2.99534	9.39104	3.8338	13.6452	31.5043	5.16472	3.92686	5.42457	3.6656	5.2045	6.51431
ENSMUSG00000002319	Ipo4	importin 4 [Source:MGI Symbol;Acc:MGI:1923001]	43.8531	53.5016	47.5249	67.9481	75.8625	69.5874	35.9468	45.7066	59.8636	39.9018	77.8189	81.7163	65.2254	60.0667	62.7584	69.0802	81.4209	45.705
ENSMUSG00000002320	Tm9sf1	transmembrane 9 superfamily member 1 [Source:MGI Symbol;Acc:MGI:1921390]	34.9249	41.8998	40.8694	60.4312	57.1421	59.2053	38.3841	50.6599	38.883	44.0463	28.1502	30.0178	30.3509	37.3849	42.873	43.1018	50.4794	53.788
ENSMUSG00000002324	Rec8	REC8 meiotic recombination protein [Source:MGI Symbol;Acc:MGI:1929645]	0.492824	0	0.610775	0	0	0	2.99888	2.91965	5.59895	4.40984	2.28013	3.9811	4.7569	5.97844	3.9751	4.27196	3.46772	13.3251
ENSMUSG00000002325	Irf9	interferon regulatory factor 9 [Source:MGI Symbol;Acc:MGI:107587]	64.8967	71.6055	66.4672	69.0562	76.8034	56.1239	72.0355	63.8324	44.003	38.5339	32.0867	52.3302	64.362	53.3053	55.6838	44.8542	38.3607	64.6832
ENSMUSG00000002326	Gmpr2	guanosine monophosphate reductase 2 [Source:MGI Symbol;Acc:MGI:1917903]	19.0973	20.0971	21.8722	28.8711	8.40568	29.0536	21.3316	17.4507	17.7267	22.4401	19.7244	35.0245	21.0096	18.2173	25.6453	18.866	21.8066	15.1695
ENSMUSG00000002329	Mdp1	magnesium-dependent phosphatase 1 [Source:MGI Symbol;Acc:MGI:1915131]	76.5657	59.859	71.4071	60.6975	112.092	70.6012	63.3256	38.1183	48.5152	37.6821	45.3574	71.3525	46.586	43.8132	45.0601	35.2082	43.7805	78.1839
ENSMUSG00000002332	Dhrs1	dehydrogenase/reductase (SDR family) member 1 [Source:MGI Symbol;Acc:MGI:1196314]	29.3474	27.5579	22.3003	19.9685	10.5367	14.3779	19.7723	14.9832	25.9835	20.6125	45.6379	18.5377	25.2952	23.0059	25.4285	25.8406	36.6359	28.7197
ENSMUSG00000002342	Tmem161a	transmembrane protein 161A [Source:MGI Symbol;Acc:MGI:2384577]	14.2467	17.2983	28.0557	22.6589	37.9692	14.0765	23.9095	17.6358	15.9312	21.0114	19.2397	14.8775	15.3886	18.6716	21.1098	22.7035	18.0459	25.2501
ENSMUSG00000002343	Armc6	armadillo repeat containing 6 [Source:MGI Symbol;Acc:MGI:1924063]	15.1693	9.8936	10.3137	8.71182	20.8739	10.5894	10.7448	12.8602	14.072	7.1111	14.2567	21.0604	11.2706	13.9835	14.4367	7.82286	11.7401	8.34281
ENSMUSG00000002345	Borcs8	BLOC-1 related complex subunit 8 [Source:MGI Symbol;Acc:MGI:1919618]	43.87	45.4611	48.44	30.8435	43.298	36.0077	51.8477	60.006	39.5947	50.2365	46.2395	13.4759	49.7741	51.8731	53.8983	56.2264	36.3641	32.4463
ENSMUSG00000002346	Slc25a42	solute carrier family 25, member 42 [Source:MGI Symbol;Acc:MGI:1920345]	2.05164	2.41077	1.86302	2.9734	6.04445	2.36432	2.29255	2.27218	4.0727	3.04993	3.1783	3.63302	3.16286	3.86051	2.71059	3.23713	3.2001	2.85017
ENSMUSG00000002365	Snx9	sorting nexin 9 [Source:MGI Symbol;Acc:MGI:1913866]	56.9844	59.2874	56.6733	60.974	62.3527	67.435	58.6981	44.7053	44.5948	31.4869	60.8618	34.7289	37.3758	40.7386	49.6325	44.5604	40.228	52.1559
ENSMUSG00000002372	Ranbp3	RAN binding protein 3 [Source:MGI Symbol;Acc:MGI:1919060]	40.094	47.2672	45.2496	46.3317	38.9707	49.1633	36.474	39.5454	42.0611	34.0978	54.1197	31.4267	38.0245	36.9871	37.3096	39.49	38.3278	46.8945
ENSMUSG00000002379	Ndufa11	NADH:ubiquinone oxidoreductase subunit A11 [Source:MGI Symbol;Acc:MGI:1917125]	163.699	91.3182	103.99	76.6413	208.069	76.9102	69.0122	91.2835	90.2545	99.7342	166.53	164.564	112.261	81.7364	80.1034	78.4035	134.814	185.215
ENSMUSG00000002393	Nr2f6	nuclear receptor subfamily 2, group F, member 6 [Source:MGI Symbol;Acc:MGI:1352453]	13.5639	34.4004	13.4094	13.5315	20.5985	33.4692	16.518	10.9222	23.6922	19.1178	14.3622	13.0439	16.5879	23.3141	20.5194	25.3641	16.9671	2.22625
ENSMUSG00000002395	Use1	unconventional SNARE in the ER 1 homolog (S. cerevisiae) [Source:MGI Symbol;Acc:MGI:1914273]	241.359	210.515	249.485	237.961	466.767	268.046	199.534	268.337	228.928	292.816	163.734	283.649	212.743	201.751	216.28	186.769	219.69	325.968
ENSMUSG00000002396	Ocel1	occludin/ELL domain containing 1 [Source:MGI Symbol;Acc:MGI:1924340]	10.6414	13.8328	12.289	12.2525	36.2373	12.2803	19.9622	9.9036	15.0016	15.0845	8.41089	13.4003	17.3534	15.6592	15.3536	12.1444	16.2279	24.2942
ENSMUSG00000002409	Dyrk1b	dual-specificity tyrosine-(Y)-phosphorylation regulated kinase 1b [Source:MGI Symbol;Acc:MGI:1330302]	2.6884	3.79523	3.45843	3.20156	3.40419	1.64499	3.2755	4.60745	3.83925	2.99349	3.74348	6.18005	4.13924	5.15658	4.49092	4.89948	4.46678	3.3729
ENSMUSG00000002413	Braf	Braf transforming gene [Source:MGI Symbol;Acc:MGI:88190]	4.8432	5.1798	7.84496	5.77901	3.62491	13.5909	5.75348	10.2398	4.50708	4.26129	3.37635	1.85214	3.69865	8.62081	6.57233	29.9757	4.95715	5.22414
ENSMUSG00000002416	Ndufb2	NADH:ubiquinone oxidoreductase subunit B2 [Source:MGI Symbol;Acc:MGI:1915448]	78.0201	55.6842	89.4818	56.8464	62.5694	51.6553	52.9391	41.137	49.9433	48.2196	52.0912	61.3121	79.3139	35.6106	45.1434	42.3172	59.2051	61.9573
ENSMUSG00000002428	Hltf	helicase-like transcription factor [Source:MGI Symbol;Acc:MGI:1196437]	30.9979	28.1543	30.661	33.0193	40.1648	24.8624	24.1607	29.8737	21.0267	30.1395	29.644	33.0958	26.4286	22.4605	23.7291	20.9495	21.9402	20.8788
ENSMUSG00000002455	Prpf6	pre-mRNA splicing factor 6 [Source:MGI Symbol;Acc:MGI:1922946]	43.0629	39.0447	36.5864	45.2915	61.3539	47.1252	40.5638	37.0917	33.8829	38.8889	29.9709	34.2384	31.7635	32.7307	40.1061	32.3132	36.3519	62.6663
ENSMUSG00000002458	Rgs19	regulator of G-protein signaling 19 [Source:MGI Symbol;Acc:MGI:1915153]	197.314	145.07	174.325	144.145	89.1421	112.616	162.514	114.19	162.589	156.027	174.692	158.061	208.8	164.472	169.286	134.235	163.984	192.288
ENSMUSG00000002477	Snrpd1	small nuclear ribonucleoprotein D1 [Source:MGI Symbol;Acc:MGI:98344]	103.137	81.8828	84.9883	103.71	124.533	116.347	88.3358	52.2446	91.6412	74.3648	101.874	141.352	77.9425	68.5886	65.6888	53.8759	82.2214	110.553
ENSMUSG00000002486	Tchp	trichoplein, keratin filament binding [Source:MGI Symbol;Acc:MGI:1925082]	15.0871	14.173	37.7427	20.3028	28.9019	22.9203	19.1166	17.6503	19.2004	16.6961	21.5674	14.7386	17.1642	25.7736	17.2934	22.4494	21.1248	24.1336
ENSMUSG00000002496	Tsc2	tuberous sclerosis 2 [Source:MGI Symbol;Acc:MGI:102548]	82.4201	48.4183	37.3701	169.355	386.294	18.9911	33.3762	28.757	42.736	77.1595	93.3007	18.4615	39.0843	127.234	67.0818	58.1633	70.4862	44.0438
ENSMUSG00000002524	Puf60	poly-U binding splicing factor 60 [Source:MGI Symbol;Acc:MGI:1915209]	110.416	114.771	107.721	104.544	85.3849	97.5628	116.657	89.3242	88.243	76.3279	120.224	80.0444	85.5332	81.113	104.914	89.8399	88.3308	97.6851
ENSMUSG00000002546	Golga2	golgi autoantigen, golgin subfamily a, 2 [Source:MGI Symbol;Acc:MGI:2139395]	16.7358	14.9736	13.6898	17.7273	11.3464	16.6963	19.4248	20.0812	23.8642	21.1305	25.3294	9.68925	16.2443	25.8627	23.5104	29.6318	20.3029	28.4145
ENSMUSG00000002550	Uck1	uridine-cytidine kinase 1 [Source:MGI Symbol;Acc:MGI:98904]	34.9274	46.6412	43.1333	44.7222	26.2097	40.1627	42.2683	33.1835	29.1098	28.5646	40.8507	30.4086	34.8951	42.3827	44.5599	35.6279	34.1092	46.0361
ENSMUSG00000002580	Mien1	migration and invasion enhancer 1 [Source:MGI Symbol;Acc:MGI:1913678]	109.557	74.5493	99.6139	76.3645	132.315	93.7109	88.7222	55.9046	70.5982	78.3622	87.6298	135.701	80.0527	75.0343	61.5922	50.2601	72.4086	163.31
ENSMUSG00000002602	Axl	AXL receptor tyrosine kinase [Source:MGI Symbol;Acc:MGI:1347244]	1.76862	3.69829	2.40823	3.68468	0.955581	2.04132	1.45701	3.98983	9.99207	2.04588	2.63481	22.7977	11.1417	6.41452	8.35456	8.05417	10.1231	6.92186
ENSMUSG00000002603	Tgfb1	transforming growth factor, beta 1 [Source:MGI Symbol;Acc:MGI:98725]	112.604	133.412	110.877	97.837	81.2928	97.5943	136.011	118.662	68.6314	63.7478	69.5814	84.5208	85.3574	80.0585	128.072	79.678	78.739	99.3738
ENSMUSG00000002608	Ccdc97	coiled-coil domain containing 97 [Source:MGI Symbol;Acc:MGI:1196455]	25.0733	37.3787	26.1661	29.4082	12.5461	41.174	40.1974	29.0189	28.3564	33.3072	30.6003	25.1175	22.449	35.4035	36.3274	32.9108	32.5752	39.1026
ENSMUSG00000002617	Zfp40	zinc finger protein 40 [Source:MGI Symbol;Acc:MGI:99185]	6.87686	5.43947	4.51381	4.21616	0	2.39819	3.81927	4.3469	6.90738	9.34716	8.80315	0.51482	4.25878	4.03127	3.78256	4.39191	3.14813	4.99923
ENSMUSG00000002625	Akap8l	A kinase (PRKA) anchor protein 8-like [Source:MGI Symbol;Acc:MGI:1860606]	53.919	60.2247	62.1357	51.7347	50.9787	52.928	51.9754	60.9229	45.8611	56.4963	53.5898	45.1922	41.1511	46.6781	55.9621	54.8141	42.2353	53.0358
ENSMUSG00000002635	Pdcd2l	programmed cell death 2-like [Source:MGI Symbol;Acc:MGI:1915329]	30.4211	26.2546	31.7688	30.9434	26.8449	35.9422	38.1155	18.9532	35.1518	29.822	32.7449	22.1239	17.7475	23.657	26.1874	25.1791	31.1562	26.7944
ENSMUSG00000002658	Gtf2f1	general transcription factor IIF, polypeptide 1 [Source:MGI Symbol;Acc:MGI:1923848]	37.7429	41.5322	37.3582	34.1425	23.6137	37.6501	46.4556	51.5247	36.351	37.2166	71.2443	36.4601	43.8805	44.6283	44.171	48.6589	41.2	39.5852
ENSMUSG00000002660	Clpp	caseinolytic mitochondrial matrix peptidase proteolytic subunit [Source:MGI Symbol;Acc:MGI:1858213]	44.7505	33.5372	33.845	43.7631	58.7137	40.8008	29.569	23.9136	35.9765	20.4542	53.068	59.6719	36.6822	34.5872	32.2128	29.5188	36.3129	42.5827
ENSMUSG00000002661	Alkbh7	alkB homolog 7 [Source:MGI Symbol;Acc:MGI:1913650]	22.596	18.2197	14.0684	12.0582	10.2569	19.8966	17.3175	8.44488	17.7288	13.4363	24.6244	25.7549	18.7935	16.0994	14.2798	12.737	15.8073	12.4159
ENSMUSG00000002668	Dennd1c	DENN/MADD domain containing 1C [Source:MGI Symbol;Acc:MGI:1918035]	83.0488	100.457	106.657	118.843	104.029	117.192	118.127	114.721	85.9224	117.225	109.968	47.707	95.077	129.211	88.0321	131.425	92.903	106.304
ENSMUSG00000002679	Med6	mediator complex subunit 6 [Source:MGI Symbol;Acc:MGI:1917042]	40.5616	29.045	32.7458	37.2078	72.7666	31.3886	24.7654	27.181	31.8336	25.5013	18.8299	45.7779	33.1812	24.852	22.7714	18.9487	21.8985	45.6819
ENSMUSG00000002699	Lcp2	lymphocyte cytosolic protein 2 [Source:MGI Symbol;Acc:MGI:1321402]	11.6046	4.0842	0.711322	0.811721	0	1.75804	1.02082	4.59682	2.78134	3.18859	0.781661	4.07161	10.0615	8.05789	3.83426	4.43011	1.77869	2.68006
ENSMUSG00000002718	Cse1l	chromosome segregation 1-like (S. cerevisiae) [Source:MGI Symbol;Acc:MGI:1339951]	46.1971	49.2082	52.473	60.4091	29.8823	63.3356	66.2544	65.3182	70.031	54.2906	44.8239	28.5988	47.0355	48.1262	54.2878	50.2988	50.4138	39.9232
ENSMUSG00000002728	Naa20	N(alpha)-acetyltransferase 20, NatB catalytic subunit [Source:MGI Symbol;Acc:MGI:1915127]	25.6918	28.5588	23.9349	28.7007	121.937	37.8658	31.3448	28.1941	48.8272	25.1093	43.0742	36.6748	48.5178	28.2674	24.6298	25.4378	36.1702	48.0104
ENSMUSG00000002732	Fkbp7	FK506 binding protein 7 [Source:MGI Symbol;Acc:MGI:1336879]	2.47378	6.4686	3.4303	11.2051	0	9.96067	4.98829	2.59273	3.2603	5.1625	2.31542	31.198	4.21455	3.52251	1.66188	3.00112	2.32056	2.3444
ENSMUSG00000002733	Plekha3	pleckstrin homology domain-containing, family A (phosphoinositide binding specific) member 3 [Source:MGI Symbol;Acc:MGI:1932515]	16.0889	15.9145	16.9915	16.5038	17.2711	12.9282	18.0727	20.437	17.4777	21.1847	18.1769	21.2084	17.461	19.7673	19.3414	15.8619	16.867	14.465
ENSMUSG00000002741	Ykt6	YKT6 v-SNARE homolog (S. cerevisiae) [Source:MGI Symbol;Acc:MGI:1927550]	36.5551	36.3197	35.8669	42.4991	39.4528	34.3181	30.7282	35.8584	38.6614	30.6891	34.8792	35.9724	30.9275	29.8572	35.6191	31.3489	35.2498	53.1148
ENSMUSG00000002748	Baz1b	bromodomain adjacent to zinc finger domain, 1B [Source:MGI Symbol;Acc:MGI:1353499]	36.0078	36.4871	31.1964	44.539	33.7362	46.378	44.3553	46.9856	52.1781	40.472	43.7827	31.9901	39.4221	47.22	42.2657	41.3557	37.0676	36.1028
ENSMUSG00000002763	Pex6	peroxisomal biogenesis factor 6 [Source:MGI Symbol;Acc:MGI:2385054]	26.0849	28.3897	32.4725	26.3778	57.5642	30.1091	27.2235	18.4767	27.8848	26.4677	30.9187	36.8358	21.2317	24.5859	25.7665	20.8274	24.8808	45.4124
ENSMUSG00000002767	Mrpl2	mitochondrial ribosomal protein L2 [Source:MGI Symbol;Acc:MGI:1351622]	155.244	122.796	211.855	76.788	341.942	166.193	111.714	73.1155	57.916	81.7708	173.433	409.471	110.927	114.116	108.301	65.4551	125.494	25.0693
ENSMUSG00000002768	Mea1	male enhanced antigen 1 [Source:MGI Symbol;Acc:MGI:96957]	77.6461	65.4445	81.8414	68.0714	83.4672	59.5367	64.3599	52.9833	64.103	60.4902	101.062	57.6321	47.0923	53.2377	54.4101	46.4183	57.9458	59.054
ENSMUSG00000002778	Kdelr1	KDEL (Lys-Asp-Glu-Leu) endoplasmic reticulum protein retention receptor 1 [Source:MGI Symbol;Acc:MGI:1915387]	61.9555	47.4562	57.3825	40.9096	63.25	43.26	41.8091	44.3409	56.6637	60.6579	64.7723	63.1793	66.5619	53.7744	59.2349	65.9088	81.9246	40.4683
ENSMUSG00000002781	Tmem143	transmembrane protein 143 [Source:MGI Symbol;Acc:MGI:1917459]	5.13156	18.4217	22.799	14.3039	18.9988	9.17375	14.5309	9.0587	5.66276	7.5461	8.07669	7.1169	5.81537	14.5734	10.554	19.0659	20.4061	10.4923
ENSMUSG00000002797	Ggct	gamma-glutamyl cyclotransferase [Source:MGI Symbol;Acc:MGI:95700]	56.162	37.127	46.922	78.1052	117.315	102.442	52.1087	43.5625	37.7232	27.0607	29.9742	74.5347	32.769	24.484	41.3379	35.3163	27.2415	96.7916
ENSMUSG00000002803	Btbd6	BTB (POZ) domain containing 6 [Source:MGI Symbol;Acc:MGI:3026623]	8.74759	10.1237	7.3196	12.5641	2.44108	6.40856	10.5095	12.2075	15.0104	13.6242	9.49416	8.57693	11.1073	11.1422	10.7527	8.63067	8.78444	9.95916
ENSMUSG00000002804	Nudt14	nudix (nucleoside diphosphate linked moiety X)-type motif 14 [Source:MGI Symbol;Acc:MGI:1913424]	19.0056	17.7482	15.0201	22.7822	13.7854	15.6427	14.4887	17.2369	10.7269	16.0104	15.1337	36.0197	13.1899	14.9739	20.3015	11.4576	23.4445	28.9416
ENSMUSG00000002812	Flii	flightless I actin binding protein [Source:MGI Symbol;Acc:MGI:1342286]	86.086	93.5612	74.0696	67.9451	99.2117	60.7701	78.5616	75.0418	61.0882	56.7992	65.1134	110.002	86.8482	76.3715	79.984	76.3807	70.3663	74.5572
ENSMUSG00000002814	Top3a	topoisomerase (DNA) III alpha [Source:MGI Symbol;Acc:MGI:1197527]	8.60831	5.85722	6.26986	10.4085	6.66129	6.77242	7.85934	9.82371	7.99732	8.26778	7.52153	7.73747	5.2648	8.14092	8.93712	10.9901	7.57417	5.65609
ENSMUSG00000002820	Atg4d	autophagy related 4D, cysteine peptidase [Source:MGI Symbol;Acc:MGI:2444308]	23.538	21.3424	27.3525	26.8878	11.4162	19.5368	24.9795	25.4345	15.5913	22.137	25.1548	9.73113	17.4642	20.944	32.8334	24.1691	22.4202	8.01863
ENSMUSG00000002825	Qtrt1	queuine tRNA-ribosyltransferase catalytic subunit 1 [Source:MGI Symbol;Acc:MGI:1931441]	49.2509	34.2289	47.9448	30.5685	95.8684	74.6356	29.7764	22.109	71.6296	27.268	49.1565	58.3442	49.2764	34.4976	26.928	25.7837	30.6091	72.6127
ENSMUSG00000002833	Hdgfl2	HDGF like 2 [Source:MGI Symbol;Acc:MGI:1194492]	61.3718	72.6981	77.4247	64.1978	122.918	59.5031	64.042	59.8966	40.8416	40.1391	61.6829	51.7142	44.732	41.445	52.0792	52.413	42.4535	82.4344
ENSMUSG00000002835	Chaf1a	chromatin assembly factor 1, subunit A (p150) [Source:MGI Symbol;Acc:MGI:1351331]	3.41359	4.76551	2.15135	4.03222	3.26236	6.34858	2.96392	8.23323	9.20666	5.14989	15.6989	4.85943	4.04231	4.48949	3.99175	6.04773	2.22651	1.53893
ENSMUSG00000002844	Adprh	ADP-ribosylarginine hydrolase [Source:MGI Symbol;Acc:MGI:1098234]	31.9932	28.129	38.4614	30.7897	25.2613	36.8578	35.0817	33.8538	23.6058	30.9003	31.1226	28.494	34.4336	30.1508	29.0212	25.2004	35.5881	26.9427
ENSMUSG00000002845	Tmem39a	transmembrane protein 39a [Source:MGI Symbol;Acc:MGI:1915096]	55.3068	43.248	36.7385	53.1153	45.8517	28.6695	38.1704	36.1006	39.4068	42.0139	39.6971	46.6581	34.6276	30.4262	43.7285	43.0094	51.7645	71.5355
ENSMUSG00000002846	Timmdc1	translocase of inner mitochondrial membrane domain containing 1 [Source:MGI Symbol;Acc:MGI:1922139]	15.7275	16.191	16.0357	16.8992	12.5641	14.159	21.1296	12.2179	19.3838	14.0363	17.1631	39.6889	14.8657	13.9209	14.1744	12.3331	13.0598	14.5643
ENSMUSG00000002870	Mcm2	minichromosome maintenance complex component 2 [Source:MGI Symbol;Acc:MGI:105380]	21.0684	15.1516	16.0873	32.0062	7.93306	44.2974	22.3111	61.0846	32.8878	12.6516	53.6082	52.7275	28.1564	31.9171	31.2211	38.9527	41.3316	41.7804
ENSMUSG00000002871	Tpra1	transmembrane protein, adipocyte asscociated 1 [Source:MGI Symbol;Acc:MGI:1345190]	38.4705	36.3971	44.6752	29.5631	40.5473	32.3318	38.3543	35.8567	32.6514	24.1835	22.4289	78.0455	29.2641	38.1665	26.4916	30.1588	27.7995	62.8718
ENSMUSG00000002881	Nab1	Ngfi-A binding protein 1 [Source:MGI Symbol;Acc:MGI:107564]	22.4714	20.9469	23.3711	27.732	8.83613	21.0885	46.8436	45.5442	33.4353	42.0754	39.32	39.0462	22.8123	27.8579	34.8107	41.8856	30.6099	26.5445
ENSMUSG00000002885	Adgre5	adhesion G protein-coupled receptor E5 [Source:MGI Symbol;Acc:MGI:1347095]	141.059	182.266	155.645	176.681	62.8081	139.705	154.774	116.005	464.442	422.014	715.237	488.549	621.845	750.51	282.253	540.662	615.054	179.951
ENSMUSG00000002897	Il17ra	interleukin 17 receptor A [Source:MGI Symbol;Acc:MGI:107399]	51.8148	60.655	45.2603	53.5138	33.4191	50.5783	65.9579	63.1205	35.9419	33.5123	28.7284	25.392	31.2702	32.8271	63.6848	38.0461	36.793	60.6593
ENSMUSG00000002910	Arrdc2	arrestin domain containing 2 [Source:MGI Symbol;Acc:MGI:1918057]	9.20639	19.1005	22.3534	15.2196	10.5433	16.0546	18.9528	14.757	13.8977	12.2197	13.1346	30.0765	10.2384	16.3241	16.4642	13.2196	13.0651	23.2964
ENSMUSG00000002944	Cd36	CD36 molecule [Source:MGI Symbol;Acc:MGI:107899]	20.8404	20.4756	19.6691	11.642	8.89973	11.3685	16.7211	8.77689	17.6853	7.24153	19.3575	13.195	8.15311	11.5717	22.7725	19.838	16.3893	17.6354
ENSMUSG00000002948	Map2k7	mitogen-activated protein kinase kinase 7 [Source:MGI Symbol;Acc:MGI:1346871]	53.7465	56.2598	62.4413	48.4785	59.1672	56.2924	32.3434	42.8778	46.8411	51.4327	46.5629	101.095	35.4776	41.6076	66.3591	39.4449	48.9068	86.3723
ENSMUSG00000002949	Timm44	translocase of inner mitochondrial membrane 44 [Source:MGI Symbol;Acc:MGI:1343262]	42.1698	46.0243	35.5556	35.7173	25.2341	41.5642	37.6495	46.9449	42.8881	50.6169	44.7932	52.7945	48.9115	45.2175	39.4858	48.6144	37.283	30.072
ENSMUSG00000002957	Ap2a2	adaptor-related protein complex 2, alpha 2 subunit [Source:MGI Symbol;Acc:MGI:101920]	11.3887	13.8146	13.7906	11.5498	6.81663	13.3864	12.5871	12.3546	10.7011	8.59438	10.9165	12.9658	12.0982	12.546	14.0556	12.5219	12.4109	11.5987
ENSMUSG00000002963	Pnkp	polynucleotide kinase 3'- phosphatase [Source:MGI Symbol;Acc:MGI:1891698]	84.7772	72.3079	105.323	125.455	78.5068	65.3926	106.093	66.3704	63.9726	61.4441	43.7524	69.8983	60.0391	68.1749	116.002	69.0883	76.529	161.276
ENSMUSG00000002968	Med25	mediator complex subunit 25 [Source:MGI Symbol;Acc:MGI:1922863]	24.0551	25.2578	40.9516	27.8953	23.6922	22.7415	21.6802	31.0671	15.8195	26.4567	27.7167	14.4847	21.8055	30.6323	32.7636	25.9663	30.54	15.1865
ENSMUSG00000002981	Clptm1	cleft lip and palate associated transmembrane protein 1 [Source:MGI Symbol;Acc:MGI:1927155]	56.2624	86.8508	37.7232	45.8671	22.6202	46.3456	67.5525	72.8753	97.1278	84.3059	61.0097	47.0072	56.3807	58.7623	89.8519	73.4684	50.5606	29.3261
ENSMUSG00000002983	Relb	avian reticuloendotheliosis viral (v-rel) oncogene related B [Source:MGI Symbol;Acc:MGI:103289]	41.3062	40.8822	37.6448	33.516	29.6888	39.1235	45.7767	41.2352	28.5786	47.2553	19.5671	30.7937	25.5816	34.3395	40.45	32.4692	31.1285	35.2722
ENSMUSG00000002984	Tomm40	translocase of outer mitochondrial membrane 40 [Source:MGI Symbol;Acc:MGI:1858259]	34.803	34.986	39.1572	37.1729	20.7323	37.7823	29.3107	36.2494	37.8235	32.4031	47.54	25.0909	32.1818	34.6352	43.0912	36.2169	40.5613	41.9567
ENSMUSG00000002985	Apoe	apolipoprotein E [Source:MGI Symbol;Acc:MGI:88057]	341.037	310.752	309.165	26.6472	86.6859	7.24234	135.076	149.053	1889.73	2418.55	479.731	960.41	911.346	1166.81	389.778	977.505	1089.01	576.804
ENSMUSG00000002996	Hbp1	high mobility group box transcription factor 1 [Source:MGI Symbol;Acc:MGI:894659]	37.784	49.2858	40.0717	40.116	25.6265	39.3781	39.7335	43.8445	46.0166	48.3152	37.2341	29.8956	43.7635	46.602	44.885	51.0859	44.787	32.2396
ENSMUSG00000002997	Prkar2b	protein kinase, cAMP dependent regulatory, type II beta [Source:MGI Symbol;Acc:MGI:97760]	1.39187	0.774106	2.00427	0.906138	0.120534	0.260015	1.19138	0.594915	21.0414	22.5093	29.4709	39.7682	53.8857	24.8165	7.95085	13.26	30.105	2.29731
ENSMUSG00000003031	Cdkn1b	cyclin-dependent kinase inhibitor 1B [Source:MGI Symbol;Acc:MGI:104565]	64.7262	78.9612	57.9531	69.7519	52.6512	67.5523	73.1073	69.6905	55.3479	81.9886	51.0313	39.5626	65.5512	75.4372	72.4902	69.1268	57.0333	49.4598
ENSMUSG00000003032	Klf4	Kruppel-like factor 4 (gut) [Source:MGI Symbol;Acc:MGI:1342287]	1.23031	1.29957	2.34527	0.518991	0.0312424	4.51634	0.696282	1.15446	0.31219	1.14832	6.7536	1.53504	1.96744	0.986834	9.80791	1.74304	1.66598	0.996393
ENSMUSG00000003033	Ap1m1	adaptor-related protein complex AP-1, mu subunit 1 [Source:MGI Symbol;Acc:MGI:102776]	70.3626	82.6453	75.6498	91.223	128.708	99.4148	86.6692	116.308	71.0715	70.3412	73.0874	40.641	67.1279	77.6489	94.5187	74.2793	80.942	86.2937
ENSMUSG00000003037	Rab8a	RAB8A, member RAS oncogene family [Source:MGI Symbol;Acc:MGI:96960]	115.617	103.713	79.486	95.6101	42.2701	93.7779	116.848	91.5925	51.6429	81.5174	97.1206	113.42	95.0539	75.2209	102.169	77.813	79.3159	52.3513
ENSMUSG00000003038	Hmgn2	high mobility group nucleosomal binding domain 2 [Source:MGI Symbol;Acc:MGI:96136]	152.055	176.549	204.833	190.502	268.988	205.046	140.521	153.81	145.129	106.152	103.367	185.846	104.213	125.221	138.235	151.255	132.18	286.546
ENSMUSG00000003039	Fam32a	family with sequence similarity 32, member A [Source:MGI Symbol;Acc:MGI:1915172]	49.7261	45.9942	46.6959	40.6315	42.9385	46.4674	45.5921	42.873	31.5174	43.5817	45.9517	43.4105	43.8508	38.1109	48.5608	37.9983	36.2707	58.2233
ENSMUSG00000003062	Stard3nl	STARD3 N-terminal like [Source:MGI Symbol;Acc:MGI:1923455]	43.0929	30.2652	36.5554	24.5744	37.2405	20.0741	24.6005	15.2757	39.7627	33.594	23.8212	103.719	27.7218	20.0861	19.1255	20.9982	29.7341	33.3289
ENSMUSG00000003068	Stk11	serine/threonine kinase 11 [Source:MGI Symbol;Acc:MGI:1341870]	114.752	135.032	118.287	108.965	148.811	99.9646	122.421	116.902	116.615	107.776	102.488	93.0167	108.765	111.315	116.117	110.509	100.355	131.51
ENSMUSG00000003072	Atp5d	ATP synthase, H+ transporting, mitochondrial F1 complex, delta subunit [Source:MGI Symbol;Acc:MGI:1913293]	201.645	172.415	175.155	180.751	324.766	178.357	153.115	127.339	158.452	154.866	178.652	253.893	165.773	140.702	153.319	127.444	176.621	211.219
ENSMUSG00000003099	Ppp5c	protein phosphatase 5, catalytic subunit [Source:MGI Symbol;Acc:MGI:102666]	82.5106	85.7368	98.7935	77.0074	45.1085	86.1695	71.7174	73.9446	55.6793	56.2091	65.6447	59.5186	65.6451	67.2815	63.6644	70.966	46.8962	67.4964
ENSMUSG00000003119	Cdk12	cyclin-dependent kinase 12 [Source:MGI Symbol;Acc:MGI:1098802]	16.0812	19.3139	16.2916	20.404	9.34295	20.3516	24.2174	25.5217	23.4435	20.5033	17.3434	26.3327	21.7714	22.804	26.4172	29.0732	19.2518	15.6997
ENSMUSG00000003123	Lipe	lipase, hormone sensitive [Source:MGI Symbol;Acc:MGI:96790]	18.6307	22.0818	28.3099	23.1183	18.4173	13.3241	24.5436	21.7263	13.8438	17.9612	11.9219	10.2249	12.504	15.7133	22.0841	23.5312	16.6403	12.6709
ENSMUSG00000003131	Pafah1b2	platelet-activating factor acetylhydrolase, isoform 1b, subunit 2 [Source:MGI Symbol;Acc:MGI:108415]	20.5984	21.8954	23.2351	32.1434	18.3454	38.97	23.386	29.5471	50.4957	21.6078	27.8914	29.6741	21.6103	23.0441	28.2016	25.3929	21.8735	43.7397
ENSMUSG00000003135	Cnot11	CCR4-NOT transcription complex, subunit 11 [Source:MGI Symbol;Acc:MGI:106580]	20.2168	19.3095	21.883	16.4143	18.7087	17.3079	17.6618	14.0348	21.5965	17.227	21.579	21.0211	20.2932	20.8051	19.2303	14.5771	19.0641	15.1994
ENSMUSG00000003153	Slc2a3	solute carrier family 2 (facilitated glucose transporter), member 3 [Source:MGI Symbol;Acc:MGI:95757]	14.2864	19.1071	21.9681	20.8691	17.7973	22.4325	16.1717	13.3536	12.3726	6.29795	8.34682	2.63445	6.16035	4.6412	18.172	6.8641	5.11478	7.56854
ENSMUSG00000003154	Foxj2	forkhead box J2 [Source:MGI Symbol;Acc:MGI:1926805]	17.0216	17.001	15.9932	17.7626	14.4763	17.8782	17.5581	16.0821	9.42878	14.6493	11.0954	12.4522	14.4445	13.7448	16.8589	13.0753	13.4719	15.6127
ENSMUSG00000003161	Sri	sorcin [Source:MGI Symbol;Acc:MGI:98419]	159.706	139.796	164.468	169.736	113.419	147.374	182.935	173.536	162.799	152.873	125.467	119.386	146.703	147.065	161.527	137.505	147.128	188.113
ENSMUSG00000003166	Dgcr2	DiGeorge syndrome critical region gene 2 [Source:MGI Symbol;Acc:MGI:892866]	20.5448	21.7263	16.8506	20.9739	9.91997	18.0889	21.5102	22.5337	18.7427	20.6565	18.2363	13.9168	17.139	18.9142	21.7572	18.4845	18.5655	14.2824
ENSMUSG00000003184	Irf3	interferon regulatory factor 3 [Source:MGI Symbol;Acc:MGI:1859179]	220.789	231.25	204.628	239.467	195.277	257.565	177.308	166.311	142.752	149.614	163.607	226.552	183.691	146.705	162.719	142.765	157.516	201.014
ENSMUSG00000003190	Bcl2l12	BCL2-like 12 (proline rich) [Source:MGI Symbol;Acc:MGI:1922986]	26.2944	29.9155	34.3494	32.4435	31.407	31.928	26.9821	14.8594	17.4162	17.5963	27.0161	17.4963	22.4985	14.7534	25.7231	17.7577	20.556	27.777
ENSMUSG00000003198	Zfp959	zinc finger protein 959 [Source:MGI Symbol;Acc:MGI:2385058]	21.2442	16.7318	16.3916	15.5999	16.6384	14.0628	19.7125	14.3002	10.1827	13.9008	15.1278	23.7081	14.141	15.1057	16.774	14.416	12.3049	12.4474
ENSMUSG00000003199	Mpnd	MPN domain containing [Source:MGI Symbol;Acc:MGI:1915297]	81.5641	99.7064	115.546	97.0487	129.815	74.4641	98.5834	93.6875	52.9786	38.8545	85.1374	131.905	46.2988	62.1903	86.8359	74.3296	71.6155	142.587
ENSMUSG00000003200	Sh3gl1	SH3-domain GRB2-like 1 [Source:MGI Symbol;Acc:MGI:700010]	38.1593	41.0594	43.0111	49.2122	55.0276	38.6939	42.2881	47.2088	32.286	25.8909	42.8688	22.4285	30.9593	28.7108	44.8749	30.724	27.6353	47.6459
ENSMUSG00000003206	Ebi3	Epstein-Barr virus induced gene 3 [Source:MGI Symbol;Acc:MGI:1354171]	8.78564	7.24181	6.27291	9.72443	12.8992	4.5646	10.0462	4.219	34.7078	16.39	47.4762	41.3751	32.4191	32.0111	10.7244	21.1879	26.855	15.354
ENSMUSG00000003208	Yju2	YJU2 splicing factor [Source:MGI Symbol;Acc:MGI:1920136]	11.0841	13.8521	11.5985	11.1223	15.1509	10.9884	12.6761	12.193	8.01316	8.37064	13.9278	7.70018	8.22979	10.0017	13.6537	11.1035	10.4589	8.29327
ENSMUSG00000003226	Ranbp2	RAN binding protein 2 [Source:MGI Symbol;Acc:MGI:894323]	23.2867	28.4541	21.5455	33.2431	21.6138	35.7673	29.1025	35.4935	35.1204	29.3803	24.0535	21.8717	25.9702	29.3828	30.2996	34.7559	26.5381	25.2834
ENSMUSG00000003228	Grk5	G protein-coupled receptor kinase 5 [Source:MGI Symbol;Acc:MGI:109161]	2.37982	2.10876	2.69255	1.67595	2.14619	1.77473	4.39715	5.87686	8.51024	7.59799	7.86716	7.27444	9.68023	12.0667	6.62518	8.06931	7.90104	4.05216
ENSMUSG00000003233	Dvl3	dishevelled segment polarity protein 3 [Source:MGI Symbol;Acc:MGI:108100]	6.69506	8.18586	8.16541	8.28699	3.22781	9.19665	8.70912	9.31818	8.50756	7.06069	7.02956	5.38695	6.53842	9.91818	9.00489	10.7553	9.72089	6.39523
ENSMUSG00000003234	Abcf3	ATP-binding cassette, sub-family F (GCN20), member 3 [Source:MGI Symbol;Acc:MGI:1351656]	54.1864	51.7053	66.4294	63.3495	150.547	56.8588	100.169	92.8772	52.9508	120.614	48.7252	98.0103	70.6323	69.6437	71.32	97.2279	82.2464	87.8381
ENSMUSG00000003235	Eif2b5	eukaryotic translation initiation factor 2B, subunit 5 epsilon [Source:MGI Symbol;Acc:MGI:2446176]	45.7777	43.8083	40.4116	42.2924	125.074	38.943	29.4123	30.379	35.9122	23.6392	33.8578	57.6784	31.9198	29.7073	34.6642	25.83	33.4005	58.7914
ENSMUSG00000003269	Cyth2	cytohesin 2 [Source:MGI Symbol;Acc:MGI:1334255]	64.0722	70.4109	87.8046	72.5643	99.1551	78.9674	57.963	51.9905	37.0379	37.411	53.1057	113.029	55.0972	44.3753	53.6414	45.4274	48.7679	63.6999
ENSMUSG00000003283	Hck	hemopoietic cell kinase [Source:MGI Symbol;Acc:MGI:96052]	50.4492	41.2634	46.9813	44.5945	34.7784	46.1041	45.7796	18.4582	142.209	177.185	266.28	96.3925	96.7458	152.694	76.0778	104.047	130.691	62.6296
ENSMUSG00000003299	Mrpl4	mitochondrial ribosomal protein L4 [Source:MGI Symbol;Acc:MGI:2137210]	36.8555	47.1022	43.749	40.9028	27.7213	32.3872	42.3667	38.6519	34.5484	34.4298	57.0222	48.7587	32.1135	37.7477	41.1271	39.3835	35.2512	32.6932
ENSMUSG00000003308	Keap1	kelch-like ECH-associated protein 1 [Source:MGI Symbol;Acc:MGI:1858732]	21.1674	19.1543	17.089	25.8196	18.0505	35.7149	27.9737	30.3373	25.2053	20.6577	23.4518	19.0933	22.9546	23.5015	24.2516	23.7095	24.1857	33.3322
ENSMUSG00000003309	Ap1m2	adaptor protein complex AP-1, mu 2 subunit [Source:MGI Symbol;Acc:MGI:1336974]	3.84876	4.28141	5.5946	3.05563	3.23026	5.25235	8.55549	6.78202	7.01551	12.2461	8.51558	6.65221	15.0534	8.76398	8.6247	7.00393	9.00509	12.2318
ENSMUSG00000003316	Glg1	golgi apparatus protein 1 [Source:MGI Symbol;Acc:MGI:104967]	22.4399	27.5409	23.9191	28.2431	33.4708	29.3805	31.7099	31.9955	34.3509	34.6344	24.4836	23.286	22.2929	31.0971	27.7206	36.3373	26.432	33.1653
ENSMUSG00000003344	Btbd2	BTB (POZ) domain containing 2 [Source:MGI Symbol;Acc:MGI:1933831]	17.3022	13.351	11.977	16.4475	24.1765	21.5403	23.3516	15.8702	14.9002	11.2569	13.4319	6.77076	15.3778	18.7317	20.4732	16.1569	17.4138	13.949
ENSMUSG00000003345	Csnk1g2	casein kinase 1, gamma 2 [Source:MGI Symbol;Acc:MGI:1920014]	117.319	167.036	170.341	101.847	161.577	150.295	226.346	200.807	128.054	120.238	171.833	211.22	159.635	176.653	219.858	178.029	129.715	129.997
ENSMUSG00000003346	Abhd17a	abhydrolase domain containing 17A [Source:MGI Symbol;Acc:MGI:106388]	108.068	102.599	97.9524	72.2734	144.29	101.637	72.2029	53.757	54.6586	47.2361	73.8735	64.8249	53.9288	56.9934	79.4755	47.3143	63.702	77.3009
ENSMUSG00000003348	Mob3a	MOB kinase activator 3A [Source:MGI Symbol;Acc:MGI:3050117]	65.4504	56.8089	62.4729	70.3392	76.8184	64.3812	67.0201	45.2587	48.3392	26.9681	35.6743	55.5076	41.7588	47.1268	68.752	47.0996	51.2543	66.5526
ENSMUSG00000003355	Fkbp11	FK506 binding protein 11 [Source:MGI Symbol;Acc:MGI:1913370]	8.25319	6.94648	6.98793	4.43375	1.71933	1.19269	3.57612	7.46086	6.042	10.0842	12.8526	27.4892	14.4234	5.72348	5.28066	21.3569	24.3737	3.74944
ENSMUSG00000003360	Ddx23	DEAD (Asp-Glu-Ala-Asp) box polypeptide 23 [Source:MGI Symbol;Acc:MGI:1921601]	45.9322	51.4146	63.5819	65.1593	56.1887	57.846	67.6825	66.4869	62.8557	57.945	73.8601	43.7085	43.2747	47.422	63.8382	57.7708	46.6749	79.5054
ENSMUSG00000003363	Pld3	phospholipase D family, member 3 [Source:MGI Symbol;Acc:MGI:1333782]	51.5811	41.4976	47.1139	65.4474	119.456	65.5115	83.4718	47.1943	40.8094	34.7493	10.1689	15.1486	24.1058	21.5492	53.6972	45.1831	42.6785	102.345
ENSMUSG00000003379	Cd79a	CD79A antigen (immunoglobulin-associated alpha) [Source:MGI Symbol;Acc:MGI:101774]	1510.58	1504.17	1380.3	952.053	995.29	946.294	822.895	566.964	543.014	597.697	468.122	404.06	556.543	605.513	692.216	580.976	553.704	640.201
ENSMUSG00000003380	Rabac1	Rab acceptor 1 (prenylated) [Source:MGI Symbol;Acc:MGI:1201692]	396.364	309.599	345.598	305.487	496.994	302.849	245.443	203.825	190.984	242.263	202.282	545.291	291.106	205.336	274.57	210.699	305.872	434.282
ENSMUSG00000003382	Etv3	ets variant 3 [Source:MGI Symbol;Acc:MGI:1350926]	17.7537	21.4214	16.4761	21.5812	15.2598	21.2587	30.125	31.2224	24.8317	27.8168	28.2479	14.7001	21.0297	28.8466	28.4236	25.1868	26.1464	20.7879
ENSMUSG00000003402	Prkcsh	protein kinase C substrate 80K-H [Source:MGI Symbol;Acc:MGI:107877]	37.8787	42.5998	38.7084	35.0974	41.5594	40.8954	36.9648	41.6593	57.2101	46.5518	78.7633	64.2507	55.7157	49.9674	41.298	48.2121	54.2437	57.0885
ENSMUSG00000003411	Rab3b	RAB3B, member RAS oncogene family [Source:MGI Symbol;Acc:MGI:1917158]	0	0.315055	0.0264098	0.122909	0.38459	0	0.044991	0.185918	8.16572	13.4588	15.3325	27.4853	11.8892	10.5924	2.50486	15.001	16.0521	0
ENSMUSG00000003418	St8sia6	ST8 alpha-N-acetyl-neuraminide alpha-2,8-sialyltransferase 6 [Source:MGI Symbol;Acc:MGI:2386797]	2.83575	2.65391	2.207	3.16512	5.58373	4.18899	6.94574	7.38096	25.9541	29.0353	19.3072	11.9392	29.7255	34.4757	8.47169	34.1323	21.5001	5.08138
ENSMUSG00000003420	Fcgrt	Fc receptor, IgG, alpha chain transporter [Source:MGI Symbol;Acc:MGI:103017]	26.3338	36.2381	34.8272	52.0592	117.765	48.1611	20.2026	24.3242	7.46763	7.78721	1.85261	13.3217	8.41131	7.40303	20.6696	11.4779	7.52126	53.3423
ENSMUSG00000003421	Nosip	nitric oxide synthase interacting protein [Source:MGI Symbol;Acc:MGI:1913644]	46.5633	68.5694	61.343	89.5025	86.8178	84.4822	49.6055	70.3638	53.5864	91.983	58.6289	52.1997	41.6227	48.7983	68.9717	57.227	57.9102	119.63
ENSMUSG00000003423	Pih1d1	PIH1 domain containing 1 [Source:MGI Symbol;Acc:MGI:1916095]	70.9345	66.9845	70.7099	46.1803	86.3882	56.2695	47.859	39.4962	48.6835	44.5077	50.4149	41.8719	56.0712	43.0637	59.6151	42.437	49.6746	124.961
ENSMUSG00000003429	Rps11	ribosomal protein S11 [Source:MGI Symbol;Acc:MGI:1351329]	1817.17	1686.74	1444.91	954.261	798.697	897.443	1843.65	2072.6	1493.62	1868.86	2293.66	1759.45	2518.39	2263.9	1786.92	2009.58	1743.25	719.595
ENSMUSG00000003435	Supt5	suppressor of Ty 5 [Source:MGI Symbol;Acc:MGI:1202400]	61.9556	57.1297	65.267	74.2807	85.507	67.1551	60.5582	72.8179	85.2734	61.0403	54.5959	39.2962	52.697	62.4957	64.9569	76.0413	59.9149	90.7466
ENSMUSG00000003437	Paf1	Paf1, RNA polymerase II complex component [Source:MGI Symbol;Acc:MGI:1923988]	161.599	131.546	151.114	144.929	312.902	161.578	131.454	111.882	98.2836	128.597	68.5568	119.056	89.753	93.8743	109.799	85.1517	81.5802	299.075
ENSMUSG00000003438	Timm50	translocase of inner mitochondrial membrane 50 [Source:MGI Symbol;Acc:MGI:1913775]	50.5932	41.6574	65.9245	34.9079	41.8146	36.0531	42.5645	37.3217	47.5102	40.3316	49.0569	132.444	34.859	45.4374	38.7108	30.86	39.0464	43.943
ENSMUSG00000003444	Med29	mediator complex subunit 29 [Source:MGI Symbol;Acc:MGI:1914474]	13.2719	11.0379	10.992	8.37009	13.9185	9.72627	12.3824	7.96191	10.1681	6.04337	9.33757	21.4101	10.9828	9.55872	10.2482	10.1981	10.3402	17.1692
ENSMUSG00000003458	Ncstn	nicastrin [Source:MGI Symbol;Acc:MGI:1891700]	38.8882	48.9375	43.8835	34.5317	30.9373	29.8724	45.501	49.2277	47.8715	39.8296	40.2153	33.0342	41.8489	42.0193	44.2724	45.7082	47.2877	34.5784
ENSMUSG00000003464	Pex19	peroxisomal biogenesis factor 19 [Source:MGI Symbol;Acc:MGI:1334458]	18.5674	24.7651	23.6768	21.9273	19.3006	23.5289	19.7936	24.2542	17.1214	21.9984	15.2801	30.481	17.2587	19.3232	21.0793	19.8686	21.5595	31.242
ENSMUSG00000003484	Cyp4f18	cytochrome P450, family 4, subfamily f, polypeptide 18 [Source:MGI Symbol;Acc:MGI:1919304]	162.499	171.458	164.968	190.554	313.079	198.425	154.325	61.3408	158.63	230.934	356.184	259.533	173.491	94.1561	162.312	101.953	133.628	168.965
ENSMUSG00000003500	Impdh1	inosine monophosphate dehydrogenase 1 [Source:MGI Symbol;Acc:MGI:96567]	21.9376	23.0147	22.4658	19.6197	37.7709	16.5468	11.5506	12.4871	2.39467	7.71509	7.13622	9.64444	3.30206	4.30843	16.81	9.83405	11.7632	19.7582
ENSMUSG00000003518	Dusp3	dual specificity phosphatase 3 (vaccinia virus phosphatase VH1-related) [Source:MGI Symbol;Acc:MGI:1919599]	13.2306	8.54224	9.68559	7.95836	7.07554	12.2767	12.2046	8.73877	11.976	6.16504	12.51	12.0946	10.8799	11.9841	17.4122	10.3196	11.9493	2.93857
ENSMUSG00000003526	Prodh	proline dehydrogenase [Source:MGI Symbol;Acc:MGI:97770]	1.5115	0.623796	1.09009	1.70471	0	2.71746	2.5597	0.958135	4.86019	7.91875	1.78545	10.1419	5.83923	3.79553	2.53145	2.64583	2.26377	5.76489
ENSMUSG00000003527	Ess2	ess-2 splicing factor [Source:MGI Symbol;Acc:MGI:107854]	17.0563	19.2175	19.3105	20.9438	22.5865	21.8845	15.7514	19.2863	13.4229	22.1625	15.3974	5.12349	12.5634	14.8497	16.5943	20.1937	16.2324	21.0661
ENSMUSG00000003528	Slc25a1	solute carrier family 25 (mitochondrial carrier, citrate transporter), member 1 [Source:MGI Symbol;Acc:MGI:1345283]	22.3713	22.9801	39.1389	28.7522	14.1792	34.7979	29.9986	40.7918	25.1929	28.1028	33.9066	32.6444	22.8914	24.4398	26.5836	30.8095	25.9473	35.1383
ENSMUSG00000003531	Dgcr6	DiGeorge syndrome critical region gene 6 [Source:MGI Symbol;Acc:MGI:1202877]	5.85792	9.14754	12.5855	9.73107	15.8112	8.04373	7.63301	5.93005	17.7038	22.6608	25.5679	25.0687	19.3978	14.5688	7.66086	14.7588	20.7995	6.18909
ENSMUSG00000003545	Fosb	FBJ osteosarcoma oncogene B [Source:MGI Symbol;Acc:MGI:95575]	0.959844	1.14723	1.4916	1.05757	6.66358	3.13273	0.169329	3.63845	0.921426	3.62942	1.67284	2.22196	0.510671	0.421403	16.3154	3.6052	3.24742	0.772254
ENSMUSG00000003546	Klc4	kinesin light chain 4 [Source:MGI Symbol;Acc:MGI:1922014]	11.2575	12.6024	12.4447	12.7375	6.82006	15.7944	9.94856	11.4452	8.13088	12.9408	13.6714	8.93251	7.73929	11.2797	10.714	11.766	9.19854	8.05655
ENSMUSG00000003549	Ercc1	excision repair cross-complementing rodent repair deficiency, complementation group 1 [Source:MGI Symbol;Acc:MGI:95412]	33.4811	32.5056	23.1097	42.845	45.7532	47.9345	34.4325	31.564	41.8483	29.0811	18.2068	43.2743	36.0719	29.1881	28.448	30.9548	29.7307	57.4861
ENSMUSG00000003559	As3mt	arsenic (+3 oxidation state) methyltransferase [Source:MGI Symbol;Acc:MGI:1929882]	12.3663	13.0207	9.09453	9.89216	20.7002	13.6632	10.4246	13.8911	32.8666	37.2345	30.1328	33.6451	28.6489	26.3706	16.0202	23.7724	30.7284	11.9581
ENSMUSG00000003573	Homer3	homer scaffolding protein 3 [Source:MGI Symbol;Acc:MGI:1347359]	5.72325	4.70411	3.90061	2.77036	0.916162	4.06244	4.70506	4.80643	2.88813	6.31177	3.71373	1.71121	2.40371	4.31397	5.67576	4.12425	2.46147	4.99599
ENSMUSG00000003575	Crtc1	CREB regulated transcription coactivator 1 [Source:MGI Symbol;Acc:MGI:2142523]	4.60916	4.7257	5.60835	4.89381	2.67917	8.34014	4.03015	6.37769	5.6267	6.20291	5.25837	3.25837	4.51392	9.74482	8.44369	6.89925	8.05299	8.9201
ENSMUSG00000003581	Rnf215	ring finger protein 215 [Source:MGI Symbol;Acc:MGI:1918923]	18.9541	19.0395	31.6219	27.8021	12.1103	31.2702	27.7432	24.9463	14.4419	25.959	14.5749	15.9601	18.4211	16.0367	25.4596	21.3227	18.3728	24.9639
ENSMUSG00000003604	Aven	apoptosis, caspase activation inhibitor [Source:MGI Symbol;Acc:MGI:1921518]	12.5768	15.4791	10.7311	10.5297	9.78073	17.1197	15.4351	7.61317	21.8867	11.2439	21.576	12.969	17.701	14.1251	14.548	13.9241	14.7248	10.6891
ENSMUSG00000003623	Crot	carnitine O-octanoyltransferase [Source:MGI Symbol;Acc:MGI:1921364]	10.9444	10.3795	8.97049	9.82532	3.40391	11.795	13.3516	13.5485	10.4219	12.1712	10.4093	3.73671	11.5651	13.2933	11.9037	13.4088	12.6585	12.9675
ENSMUSG00000003644	Rps6ka1	ribosomal protein S6 kinase polypeptide 1 [Source:MGI Symbol;Acc:MGI:104558]	44.8918	34.4744	40.0147	48.8908	19.5446	39.077	42.5927	56.576	86.6068	44.9577	115.059	44.5471	83.2266	71.4186	64.0475	75.0718	76.6025	44.5426
ENSMUSG00000003660	Snrnp200	small nuclear ribonucleoprotein 200 (U5) [Source:MGI Symbol;Acc:MGI:2444401]	61.1916	60.9812	63.1168	61.7473	90.608	67.9461	60.3474	51.6614	48.3429	50.7511	46.1168	46.3221	41.4178	49.2624	50.3232	46.8079	47.6608	52.5845
ENSMUSG00000003662	Ciao1	cytosolic iron-sulfur protein assembly 1 [Source:MGI Symbol;Acc:MGI:1346998]	46.5734	69.4179	74.7472	65.4717	150.024	82.2605	70.9194	46.8873	51.4893	49.6645	70.8777	66.0891	53.8941	61.4125	68.1534	50.0764	58.9215	69.9655
ENSMUSG00000003680	Taf6l	TATA-box binding protein associated factor 6 like [Source:MGI Symbol;Acc:MGI:2444957]	72.6926	58.96	47.2525	49.5436	97.5647	57.2419	49.8797	49.3779	50.744	57.7564	49.172	68.4002	56.9653	47.6429	53.7161	42.1075	45.8971	69.5007
ENSMUSG00000003721	Insig2	insulin induced gene 2 [Source:MGI Symbol;Acc:MGI:1920249]	13.7109	21.8491	29.106	40.2603	25.7772	20.7945	40.8932	69.7288	44.2805	55.1504	35.8752	48.3579	34.5195	53.6158	58.8589	47.6298	26.2154	95.896
ENSMUSG00000003731	Kpna6	karyopherin (importin) alpha 6 [Source:MGI Symbol;Acc:MGI:1100836]	9.25638	13.2929	9.41863	14.6509	6.5099	10.1272	14.7776	17.9311	13.4972	10.6787	11.4959	7.60932	9.742	14.4083	10.0198	14.4382	11.775	8.01555
ENSMUSG00000003746	Man1a	mannosidase 1, alpha [Source:MGI Symbol;Acc:MGI:104677]	134.258	151.883	138.301	193.146	150.245	168.44	158.035	193.203	166.776	166.436	140.584	75.6731	119.286	132.066	135.882	142.773	130.194	133.421
ENSMUSG00000003752	Itpkc	inositol 1,4,5-trisphosphate 3-kinase C [Source:MGI Symbol;Acc:MGI:2442554]	5.93811	6.52654	4.84254	6.12479	4.14778	7.75869	5.25978	5.51304	5.25441	5.03678	8.39893	19.4631	3.22005	5.58768	6.99488	6.45604	5.77405	12.5004
ENSMUSG00000003762	Coq8b	coenzyme Q8B [Source:MGI Symbol;Acc:MGI:1924139]	10.5705	11.7094	9.60381	17.0141	33.9184	13.3402	14.3506	10.4332	9.95116	11.6746	12.6755	9.85138	10.6075	11.9903	13.0675	11.234	12.552	12.0282
ENSMUSG00000003778	Brd8	bromodomain containing 8 [Source:MGI Symbol;Acc:MGI:1925906]	35.4497	41.7108	33.1733	37.8346	18.5902	37.8149	37.4821	41.0545	42.3994	40.3929	34.8626	35.3495	36.6678	41.96	36.7532	47.6183	40.2616	39.3936
ENSMUSG00000003808	Farsa	phenylalanyl-tRNA synthetase, alpha subunit [Source:MGI Symbol;Acc:MGI:1913840]	44.2312	41.6883	40.6168	44.0924	53.7052	42.2182	52.8754	46.7172	52.5978	45.1752	53.0162	48.7545	39.8628	43.785	50.4747	39.5897	49.8128	66.3765
ENSMUSG00000003809	Gcdh	glutaryl-Coenzyme A dehydrogenase [Source:MGI Symbol;Acc:MGI:104541]	18.0483	17.2767	13.6194	18.5998	31.1408	19.935	8.87092	10.1132	16.1431	11.3401	12.1403	7.85763	7.20127	8.85669	12.8389	13.1275	12.8273	11.3523
ENSMUSG00000003810	Mast2	microtubule associated serine/threonine kinase 2 [Source:MGI Symbol;Acc:MGI:894676]	17.4011	7.34325	9.6062	6.20861	2.51591	10.5597	11.5242	13.5213	8.60865	7.05311	5.01529	2.80413	6.47259	11.2308	8.16378	6.39452	5.45938	4.12175
ENSMUSG00000003812	Dnase2a	deoxyribonuclease II alpha [Source:MGI Symbol;Acc:MGI:1329019]	69.2877	62.2792	72.2478	51.632	104.298	75.5117	50.0909	42.7892	35.4022	52.603	26.7262	51.9329	59.5201	48.5309	57.5511	48.0891	50.2981	59.3606
ENSMUSG00000003813	Rad23a	RAD23 homolog A, nucleotide excision repair protein [Source:MGI Symbol;Acc:MGI:105126]	62.4423	73.036	67.7044	69.0835	72.2187	71.8387	57.2171	49.4262	63.7004	66.6627	48.7375	92.7593	55.5249	54.1036	58.6109	55.1074	67.9635	61.8979
ENSMUSG00000003814	Calr	calreticulin [Source:MGI Symbol;Acc:MGI:88252]	472.52	509.005	411.992	327.754	301.447	324.199	518.011	344.972	370.258	214.013	383.607	359.4	339.262	338.983	356.254	389.777	409.213	329.48
ENSMUSG00000003824	Syce2	synaptonemal complex central element protein 2 [Source:MGI Symbol;Acc:MGI:1919096]	5.30944	5.29952	6.37923	4.80382	6.22136	4.31843	2.61213	4.31085	0.467334	2.56851	2.52866	4.01226	1.47466	2.07319	3.46267	2.08945	1.38782	10.8045
ENSMUSG00000003847	Nfat5	nuclear factor of activated T cells 5 [Source:MGI Symbol;Acc:MGI:1859333]	14.0287	13.632	13.6936	12.1582	16.4133	13.8157	18.4396	23.4504	33.62	21.7875	15.1301	19.9091	22.2901	33.3403	18.9007	40.2132	17.997	24.6526
ENSMUSG00000003848	Nob1	NIN1/RPN12 binding protein 1 homolog [Source:MGI Symbol;Acc:MGI:1914869]	40.8526	37.1695	37.6883	32.8295	57.3668	27.4019	29.968	27.6872	42.527	29.6274	49.2039	76.266	46.5468	40.7006	27.9848	30.8581	37.559	52.4913
ENSMUSG00000003865	Gys1	glycogen synthase 1, muscle [Source:MGI Symbol;Acc:MGI:101805]	5.13133	7.61697	3.10446	10.5184	3.09985	6.78836	4.99666	9.07913	4.72663	5.66847	8.59708	4.51459	5.62579	4.90183	8.42897	8.20419	7.69606	6.70855
ENSMUSG00000003868	Ruvbl2	RuvB-like protein 2 [Source:MGI Symbol;Acc:MGI:1342299]	106.953	97.7565	71.7735	72.0046	133.839	60.0761	102.01	59.9728	61.8001	29.0928	139.842	115.457	61.0976	75.7454	76.3097	51.3691	71.5557	72.6321
ENSMUSG00000003873	Bax	BCL2-associated X protein [Source:MGI Symbol;Acc:MGI:99702]	299.901	249.345	274.836	477.343	960.703	586.876	238.113	234.697	469.241	336.863	424.117	348.512	241.873	202.387	213.632	162.848	324.23	818.391
ENSMUSG00000003923	Tfam	transcription factor A, mitochondrial [Source:MGI Symbol;Acc:MGI:107810]	181.011	147.367	166.373	130.563	189.168	143.862	148.57	99.9312	95.6913	65.4249	73.3718	97.4393	87.9291	94.9155	131.803	89.4603	75.6813	144.148
ENSMUSG00000003929	Zfp81	zinc finger protein 81 [Source:MGI Symbol;Acc:MGI:1890752]	4.05134	5.90702	4.93714	8.23747	7.49047	5.91637	5.21337	5.03112	12.4973	10.4435	7.29196	4.07459	4.11911	8.60304	8.13163	7.19517	5.34005	5.76816
ENSMUSG00000003948	Mmd	monocyte to macrophage differentiation-associated [Source:MGI Symbol;Acc:MGI:1914718]	8.19362	7.55552	6.34018	8.06028	5.38866	7.69094	7.83067	3.43124	17.1625	16.1108	16.582	7.24127	11.4636	14.8085	9.31951	12.6663	11.5558	7.93846
ENSMUSG00000003955	Fam162a	family with sequence similarity 162, member A [Source:MGI Symbol;Acc:MGI:1917436]	75.3955	67.5315	48.7925	37.2247	130.387	57.008	53.63	33.9653	55.4145	50.9289	73.0695	163.246	77.2121	62.2851	54.1188	42.7615	57.9691	55.3434
ENSMUSG00000003970	Rpl8	ribosomal protein L8 [Source:MGI Symbol;Acc:MGI:1350927]	2789	2384.95	2647.02	2900.32	5296.96	2950.74	2318.36	2474.96	2679.58	2786.22	3912.85	4277.33	2743.64	2158.65	2394.83	1761.41	2514.12	3953.54
ENSMUSG00000003992	Ssbp2	single-stranded DNA binding protein 2 [Source:MGI Symbol;Acc:MGI:1914220]	6.85175	13.311	7.50261	9.70898	7.71314	14.568	4.59684	8.92343	7.59409	5.23806	3.26621	12.801	3.56621	6.39245	6.82482	4.78052	4.4923	8.47258
ENSMUSG00000004018	Fancl	Fanconi anemia, complementation group L [Source:MGI Symbol;Acc:MGI:1914280]	40.4903	19.0251	26.2777	20.3603	33.3602	19.4623	11.5714	24.9739	11.951	17.755	14.015	48.267	21.6484	10.1917	9.2862	12.2873	11.7525	25.336
ENSMUSG00000004040	Stat3	signal transducer and activator of transcription 3 [Source:MGI Symbol;Acc:MGI:103038]	38.6503	45.9124	56.4991	79.9376	58.2786	77.9137	124.103	113.102	77.3158	103.203	58.3192	28.1978	44.2507	89.696	88.2211	113.33	68.7656	72.0477
ENSMUSG00000004043	Stat5a	signal transducer and activator of transcription 5A [Source:MGI Symbol;Acc:MGI:103036]	11.2311	11.3009	12.279	13.8599	11.3677	18.0883	11.6237	14.6197	11.6823	12.6211	9.4864	10.4342	11.4461	12.7468	14.3916	11.8454	11.0932	12.4438
ENSMUSG00000004054	Map3k11	mitogen-activated protein kinase kinase kinase 11 [Source:MGI Symbol;Acc:MGI:1346880]	20.5189	22.6507	18.5054	23.6751	21.3008	24.8805	25.7176	20.7487	21.474	19.044	16.8781	25.2207	18.2186	21.9392	23.2256	18.9084	22.024	18.9495
ENSMUSG00000004056	Akt2	thymoma viral proto-oncogene 2 [Source:MGI Symbol;Acc:MGI:104874]	34.6921	36.1657	35.5118	46.7307	19.6874	44.3357	43.1262	56.0491	29.3863	33.2846	35.4912	16.2897	33.5628	34.3877	45.7723	35.5195	35.7895	29.6157
ENSMUSG00000004069	Dnaja3	DnaJ heat shock protein family (Hsp40) member A3 [Source:MGI Symbol;Acc:MGI:1933786]	19.7464	19.3824	18.4686	19.7703	25.3891	24.2615	22.0676	15.486	21.3296	21.2468	21.4287	17.3007	16.8785	20.8681	21.4469	19.6206	22.2008	20.3491
ENSMUSG00000004070	Hmox2	heme oxygenase 2 [Source:MGI Symbol;Acc:MGI:109373]	71.1766	78.1418	75.8112	65.1173	109.192	76.3487	70.9304	57.2943	78.9446	78.5312	118.917	79.787	80.8784	72.1986	66.1803	67.3446	71.8988	115.47
ENSMUSG00000004071	Cdip1	cell death inducing Trp53 target 1 [Source:MGI Symbol;Acc:MGI:1913876]	19.3434	19.2887	19.107	19.7715	33.7459	20.6346	17.0203	17.3649	21.8826	21.8521	19.1923	27.0888	16.2553	15.258	16.4835	19.2402	19.9472	16.5541
ENSMUSG00000004096	Cwc15	CWC15 spliceosome-associated protein [Source:MGI Symbol;Acc:MGI:1913320]	227.792	190.742	246.4	174.175	316.525	176.534	170.676	103.087	115.782	148.046	166.402	261.557	176.06	131.84	135.084	111.425	139.928	213.163
ENSMUSG00000004099	Dnmt1	DNA methyltransferase (cytosine-5) 1 [Source:MGI Symbol;Acc:MGI:94912]	25.4209	29.3014	22.26	27.8813	15.4986	28.381	30.9015	34.2754	28.9675	16.4665	22.6982	22.2697	21.8346	27.1354	27.0619	33.7123	20.8634	17.7666
ENSMUSG00000004100	Ppan	peter pan homolog [Source:MGI Symbol;Acc:MGI:2178445]	57.5661	45.6333	42.1198	40.6041	47.6531	51.5871	44.4904	35.152	49.6263	41.7607	65.5646	55.0383	56.2583	49.2637	50.2382	46.6241	58.0688	41.1614
ENSMUSG00000004110	Cacna1e	calcium channel, voltage-dependent, R type, alpha 1E subunit [Source:MGI Symbol;Acc:MGI:106217]	4.59249	5.96584	5.97942	5.01183	2.85607	5.58003	6.92219	1.93991	50.8558	29.3617	42.0998	18.7781	33.0728	37.9017	12.8174	39.4042	27.9938	6.64303
ENSMUSG00000004127	Trmt10a	tRNA methyltransferase 10A [Source:MGI Symbol;Acc:MGI:1920421]	8.35938	5.36937	5.11635	4.70283	6.04997	4.32086	8.47634	6.86161	13.8658	14.8732	14.5363	4.5153	10.0949	10.8698	8.07184	12.2184	11.1466	8.86671
ENSMUSG00000004187	Kifc2	kinesin family member C2 [Source:MGI Symbol;Acc:MGI:109187]	1.93216	2.22668	2.38922	2.58965	1.99894	3.50466	0.96879	3.54903	1.60987	2.45292	2.49854	0	1.51205	2.97551	2.24176	2.85845	1.97256	2.15745
ENSMUSG00000004207	Psap	prosaposin [Source:MGI Symbol;Acc:MGI:97783]	310.438	337.357	328.27	357.332	399.81	347.579	309.445	356.756	715.754	663.293	745.531	733.198	695.614	660.773	507.336	538.317	654.542	455.456
ENSMUSG00000004221	Ikbkg	inhibitor of kappaB kinase gamma [Source:MGI Symbol;Acc:MGI:1338074]	25.365	28.3686	15.3916	22.4917	11.1669	24.0956	29.2738	40.1924	37.7735	28.9313	33.8664	26.5686	36.3828	33.3708	28.0446	38.6603	25.2796	44.6518
ENSMUSG00000004233	Wars2	tryptophanyl tRNA synthetase 2 (mitochondrial) [Source:MGI Symbol;Acc:MGI:1917810]	4.45985	3.52269	4.12806	4.67879	33.9789	6.36056	6.70624	3.48772	13.3394	3.40561	4.53093	3.88933	4.16233	4.57638	5.09085	4.108	4.01088	6.26257
ENSMUSG00000004263	Atn1	atrophin 1 [Source:MGI Symbol;Acc:MGI:104725]	22.2538	13.2544	10.1567	43.0086	21.9406	28.6815	26.2356	14.3924	21.4054	14.027	27.536	37.0893	11.6799	18.2099	11.0333	17.4326	29.202	19.5628
ENSMUSG00000004264	Phb2	prohibitin 2 [Source:MGI Symbol;Acc:MGI:102520]	171.568	152.303	160.693	128.165	222.633	144.731	157.694	162.637	140.036	133.363	186.076	190.426	161.304	143.834	135.061	122.606	151.082	123.51
ENSMUSG00000004266	Ptpn6	protein tyrosine phosphatase, non-receptor type 6 [Source:MGI Symbol;Acc:MGI:96055]	1160.29	1147.09	1197.23	983.917	1020.28	1137.08	1202.89	730.286	1125	787.183	964.512	857.837	710.781	790.714	926.955	804.042	916.624	1501.36
ENSMUSG00000004268	Emg1	EMG1 N1-specific pseudouridine methyltransferase [Source:MGI Symbol;Acc:MGI:1315195]	261.199	192.81	191.125	162.465	379.761	202.427	191.205	100.052	128.264	82.4094	145.886	226.208	164.703	108.546	131.734	95.4418	136.381	150.604
ENSMUSG00000004270	Lpcat3	lysophosphatidylcholine acyltransferase 3 [Source:MGI Symbol;Acc:MGI:1315211]	23.8439	22.2004	28.1709	25.8169	33.9944	29.0678	24.1642	34.5976	34.3117	27.9608	20.1033	5.44496	20.3644	26.3991	23.4966	24.2963	25.6808	7.46438
ENSMUSG00000004285	Atp6v1f	ATPase, H+ transporting, lysosomal V1 subunit F [Source:MGI Symbol;Acc:MGI:1913394]	145.172	132.256	121.819	95.4595	124.864	88.7041	121.27	127.465	101.884	117.481	135.673	168.856	133.85	126.065	109.781	111.318	114.365	124.774
ENSMUSG00000004317	Clcn5	chloride channel, voltage-sensitive 5 [Source:MGI Symbol;Acc:MGI:99486]	2.95647	2.9913	8.97713	6.41574	9.01337	8.84363	3.99695	3.51285	6.30683	2.39193	5.42474	2.08473	3.32384	3.82667	3.0735	3.25774	2.56922	3.01905
ENSMUSG00000004319	Clcn3	chloride channel, voltage-sensitive 3 [Source:MGI Symbol;Acc:MGI:103555]	12.3853	19.2726	16.344	16.6343	8.22475	19.7659	18.0508	31.5559	17.8185	23.4257	17.3949	7.83614	15.2199	18.9026	20.1929	23.056	19.9295	17.5589
ENSMUSG00000004356	Utp20	UTP20 small subunit processome component [Source:MGI Symbol;Acc:MGI:1917933]	18.8349	27.96	20.5578	27.8659	43.3805	39.0878	20.6065	17.2744	17.8179	14.2466	22.1712	32.5759	20.7044	22.4913	17.7359	16.9762	22.2584	32.0473
ENSMUSG00000004359	Spic	Spi-C transcription factor (Spi-1/PU.1 related) [Source:MGI Symbol;Acc:MGI:1341168]	4.44732	3.39363	6.00692	5.61568	7.12994	4.81655	3.15224	3.89999	3.36778	2.71684	0.59925	2.98407	1.16765	1.19839	4.2024	3.55343	3.21031	4.82005
ENSMUSG00000004364	Cul3	cullin 3 [Source:MGI Symbol;Acc:MGI:1347360]	93.0958	101.855	90.8311	96.802	86.2142	80.6372	100.62	109.264	98.5432	110.145	116.758	40.3253	72.1042	89.94	93.1068	116.804	91.6105	95.2515
ENSMUSG00000004393	Ddx56	DEAD (Asp-Glu-Ala-Asp) box polypeptide 56 [Source:MGI Symbol;Acc:MGI:1277172]	28.2195	30.0678	31.4444	28.3007	55.1934	30.9139	25.7076	19.6861	24.9265	17.4478	29.5695	26.6446	26.3356	26.2001	27.286	29.462	30.6932	28.4954
ENSMUSG00000004394	Tmed4	transmembrane p24 trafficking protein 4 [Source:MGI Symbol;Acc:MGI:1915070]	29.1548	30.2936	22.7657	21.209	26.1465	22.512	24.7866	26.0886	25.7969	28.5252	24.0329	28.4021	23.5413	22.6448	30.861	32.4343	24.1271	12.256
ENSMUSG00000004446	Bid	BH3 interacting domain death agonist [Source:MGI Symbol;Acc:MGI:108093]	23.7001	26.144	26.2938	31.7588	23.9909	29.2132	31.1876	32.593	48.7405	31.8485	44.093	25.6261	29.8694	37.1678	35.9868	41.3966	47.7515	16.7547
ENSMUSG00000004451	Ralb	v-ral simian leukemia viral oncogene B [Source:MGI Symbol;Acc:MGI:1927244]	4.13532	4.39476	5.40771	4.03286	7.0255	2.82613	4.89578	4.29905	5.41717	3.06058	4.59674	5.63678	4.97314	5.05562	4.97628	4.16129	4.69838	7.41707
ENSMUSG00000004455	Ppp1cc	protein phosphatase 1 catalytic subunit gamma [Source:MGI Symbol;Acc:MGI:104872]	227.589	181.353	150.694	160.639	90.0217	172.609	190.314	147.056	127.491	144.364	142.876	93.9817	128.466	136.137	165.133	127.295	122.474	124.697
ENSMUSG00000004460	Dnajb11	DnaJ heat shock protein family (Hsp40) member B11 [Source:MGI Symbol;Acc:MGI:1915088]	82.5401	86.4912	72.2974	76.6398	65.7975	93.3541	117.937	106.104	99.6074	77.8118	84.9282	77.285	81.1276	74.3366	75.4508	109.482	107.003	88.7337
ENSMUSG00000004462	Tbccd1	TBCC domain containing 1 [Source:MGI Symbol;Acc:MGI:1917823]	11.5534	15.0628	13.21	13.73	38.1791	15.4088	10.8536	14.7014	49.1798	10.1643	10.2895	4.50147	9.2188	10.9916	10.9907	22.4323	12.2337	10.388
ENSMUSG00000004500	Zfp324	zinc finger protein 324 [Source:MGI Symbol;Acc:MGI:2444641]	1.85336	1.95444	1.91692	2.00202	1.1394	4.57209	2.7118	2.55239	1.77229	1.48864	1.8669	1.20467	2.21896	2.33179	3.00932	3.62617	2.01486	1.44668
ENSMUSG00000004530	Coro1c	coronin, actin binding protein 1C [Source:MGI Symbol;Acc:MGI:1345964]	18.0322	31.7525	21.1135	18.8608	17.4955	44.4923	43.6025	32.7087	23.4821	24.2596	68.1245	18.2028	53.3202	50.5106	30.457	57.9192	45.688	28.1587
ENSMUSG00000004535	Tax1bp1	Tax1 (human T cell leukemia virus type I) binding protein 1 [Source:MGI Symbol;Acc:MGI:1289308]	74.8825	84.7801	85.3677	83.6706	73.0149	84.3876	86.6246	79.3876	54.052	51.0612	48.2192	42.3302	48.5065	69.8147	81.2844	65.3492	50.1042	102.21
ENSMUSG00000004552	Ctse	cathepsin E [Source:MGI Symbol;Acc:MGI:107361]	3.38043	3.47084	3.08876	82.0663	50.5247	81.6663	3.82464	17.1353	12.3532	30.071	14.1112	11.8747	12.1347	13.2366	10.8181	29.5778	20.628	8.78491
ENSMUSG00000004561	Mettl17	methyltransferase like 17 [Source:MGI Symbol;Acc:MGI:1098577]	45.2003	39.3914	46.2302	144.559	33.6091	97.9943	67.0069	30.3338	56.7074	97.6552	125.657	29.7477	50.1304	29.8273	42.1751	64.0065	55.0939	30.9905
ENSMUSG00000004562	Arhgef40	Rho guanine nucleotide exchange factor (GEF) 40 [Source:MGI Symbol;Acc:MGI:2685515]	1.93412	0.919067	7.35165	2.09203	0	4.91272	1.40507	3.98595	1.3303	1.47508	1.23241	5.96219	3.15845	1.41564	0.707146	0.820006	1.30842	0
ENSMUSG00000004565	Pnpla6	patatin-like phospholipase domain containing 6 [Source:MGI Symbol;Acc:MGI:1354723]	28.492	28.1781	43.7457	47.3479	40.2235	34.5747	32.0933	43.878	71.7524	45.1529	49.7407	26.8716	47.132	46.7705	42.4376	39.9193	42.4567	46.9462
ENSMUSG00000004567	Mcoln1	mucolipin 1 [Source:MGI Symbol;Acc:MGI:1890498]	50.3633	60.5625	51.6402	38.0922	25.9842	39.4939	53.415	37.0396	33.1783	40.2478	40.2095	28.771	44.4133	36.8922	39.9225	50.2287	36.8966	57.8735
ENSMUSG00000004568	Arhgef18	rho/rac guanine nucleotide exchange factor (GEF) 18 [Source:MGI Symbol;Acc:MGI:2142567]	48.3261	65.5964	59.6133	93.302	57.8353	88.1826	59.4211	114.689	43.199	62.2828	46.1836	26.7977	48.0419	52.9661	79.8223	52.9763	39.4722	57.7961
ENSMUSG00000004591	Pkn2	protein kinase N2 [Source:MGI Symbol;Acc:MGI:109211]	11.0636	17.486	13.9766	17.3906	9.65032	23.2431	16.2222	19.8703	18.6805	19.6065	13.3461	13.0415	12.454	15.6241	17.4889	17.5654	13.1913	17.2073
ENSMUSG00000004610	Etfb	electron transferring flavoprotein, beta polypeptide [Source:MGI Symbol;Acc:MGI:106098]	147.18	115.993	171.914	100.303	377.187	78.5636	75.9875	89.132	111.138	109.647	167.225	403.831	125.281	80.1017	83.7503	85.6367	110.974	156.744
ENSMUSG00000004626	Stxbp2	syntaxin binding protein 2 [Source:MGI Symbol;Acc:MGI:107370]	235.637	282.731	266.315	203.691	219.368	172.15	242.886	224.388	181.362	165.339	140.229	355.326	186.676	175.923	234.329	188.621	199.793	208.724
ENSMUSG00000004637	Wwox	WW domain-containing oxidoreductase [Source:MGI Symbol;Acc:MGI:1931237]	2.09913	2.39841	1.59866	1.80003	0.0246773	1.68595	2.97691	5.15006	1.1574	3.7846	2.44525	1.23617	2.24698	2.59373	2.76138	3.72579	2.68708	1.66256
ENSMUSG00000004642	Slbp	stem-loop binding protein [Source:MGI Symbol;Acc:MGI:108402]	73.5848	55.265	79.6207	63.8698	103.435	79.0542	64.228	65.0623	70.1505	57.6711	66.8682	105.83	66.1796	45.2935	54.8986	46.9824	55.7945	81.1298
ENSMUSG00000004661	Arid3b	AT rich interactive domain 3B (BRIGHT-like) [Source:MGI Symbol;Acc:MGI:1930768]	48.1072	56.8497	58.649	38.2131	30.2941	48.4949	79.9853	73.6182	39.4031	25.9238	79.7637	39.4859	41.8154	40.0577	47.9431	57.9198	43.9193	32.1298
ENSMUSG00000004665	Cnn2	calponin 2 [Source:MGI Symbol;Acc:MGI:105093]	220.93	229.14	208.483	154.69	236.577	168.777	222.218	203.76	122.931	113.187	171.092	174.831	152.972	188.435	221.508	184.483	163.716	210.303
ENSMUSG00000004667	Polr2e	polymerase (RNA) II (DNA directed) polypeptide E [Source:MGI Symbol;Acc:MGI:1913670]	105.882	88.1821	88.1987	88.4946	110.054	89.8057	65.8861	67.5647	86.9083	90.8888	119.646	127.508	109.38	94.1657	89.71	83.8513	102.922	85.1451
ENSMUSG00000004677	Myo9b	myosin IXb [Source:MGI Symbol;Acc:MGI:106624]	34.6843	38.1218	27.8697	33.2059	39.7365	27.8555	37.8075	30.3406	26.2985	26.7357	31.8272	21.3987	35.9635	31.1307	31.602	39.9714	32.9847	33.1352
ENSMUSG00000004698	Hdac9	histone deacetylase 9 [Source:MGI Symbol;Acc:MGI:1931221]	10.5885	10.7598	12.667	13.4052	10.4497	15.0778	9.1317	8.72401	11.3376	15.036	8.57637	9.76964	9.27555	16.731	14.5578	24.5334	14.9171	16.467
ENSMUSG00000004707	Ly9	lymphocyte antigen 9 [Source:MGI Symbol;Acc:MGI:96885]	93.3581	88.5802	78.0427	71.2019	104.018	70.3416	98.8966	80.2449	73.8835	52.5679	69.8573	64.5345	71.1773	68.35	81.7443	66.2038	59.43	76.4836
ENSMUSG00000004730	Adgre1	adhesion G protein-coupled receptor E1 [Source:MGI Symbol;Acc:MGI:106912]	2.57617	1.96972	1.75795	1.39229	0	6.31742	2.6752	1.05324	3.20803	19.9476	28.0532	6.37007	9.42438	14.0677	7.06365	7.28381	6.16744	8.03999
ENSMUSG00000004748	Mtfp1	mitochondrial fission process 1 [Source:MGI Symbol;Acc:MGI:1916686]	2.93646	3.32647	3.04985	6.0458	3.87256	4.77086	5.01084	5.87232	4.14605	2.68573	2.94796	7.8921	3.30153	2.65885	4.20233	2.00731	4.07035	3.67037
ENSMUSG00000004768	Rab23	RAB23, member RAS oncogene family [Source:MGI Symbol;Acc:MGI:99833]	4.36462	2.1198	6.80593	3.78216	5.55815	10.1449	5.13401	9.7649	3.44418	9.06909	6.14166	1.72049	4.41187	7.52852	2.991	4.37477	4.28961	3.44967
ENSMUSG00000004771	Rab11a	RAB11A, member RAS oncogene family [Source:MGI Symbol;Acc:MGI:1858202]	180.719	144.82	109.269	111.431	125.291	114.82	104.44	96.9562	111.189	137.009	187.905	142.221	161.594	130.853	141.696	112.828	141.547	116.78
ENSMUSG00000004788	Eif2b2	eukaryotic translation initiation factor 2B, subunit 2 beta [Source:MGI Symbol;Acc:MGI:2145118]	75.0116	63.4733	98.3412	127.414	202.149	149.557	91.5072	74.3471	108.256	72.9296	69.1227	119.071	78.0066	63.9585	94.2481	54.2808	77.7289	169.201
ENSMUSG00000004789	Dlst	dihydrolipoamide S-succinyltransferase (E2 component of 2-oxo-glutarate complex) [Source:MGI Symbol;Acc:MGI:1926170]	75.4103	55.5116	72.7966	72.5027	69.0286	98.8978	86.1519	91.1845	90.9228	59.3122	80.4652	76.9766	66.3978	64.2125	88.7911	66.7713	74.1236	48.9313
ENSMUSG00000004798	Ulk2	unc-51 like kinase 2 [Source:MGI Symbol;Acc:MGI:1352758]	10.7261	10.0851	10.186	11.1711	12.0816	10.0427	10.0794	10.3096	7.54197	10.5613	9.16219	6.23259	10.6814	11.6782	10.2274	11.8473	9.62735	7.71367
ENSMUSG00000004815	Dgkq	diacylglycerol kinase, theta [Source:MGI Symbol;Acc:MGI:102918]	6.65983	11.7331	7.44228	10.4769	11.5582	13.8994	11.828	12.4595	8.33106	11.5779	7.66558	16.8851	6.89057	10.593	11.9853	10.4676	9.44246	7.58214
ENSMUSG00000004837	Grap	GRB2-related adaptor protein [Source:MGI Symbol;Acc:MGI:1918770]	237.444	244.968	289.332	272.649	338.087	248.699	213.949	188.877	244.996	186.509	200.455	187.941	170.451	211.756	187.713	164.265	161.282	212.09
ENSMUSG00000004842	Pou1f1	POU domain, class 1, transcription factor 1 [Source:MGI Symbol;Acc:MGI:97588]	1.89569	0.87068	24.1561	1.90402	40.5393	0.61456	0.656398	1.43327	0.642106	1.57941	0.167943	2.73975	0.174662	0.284166	0.327017	0.104975	0.420805	6.36602
ENSMUSG00000004843	Chmp2b	charged multivesicular body protein 2B [Source:MGI Symbol;Acc:MGI:1916192]	33.8362	37.5239	31.4015	29.0676	22.6078	29.1172	30.0419	23.9249	30.5518	30.6797	26.6706	46.7934	35.9311	32.0301	30.7955	25.2302	31.3264	34.6812
ENSMUSG00000004846	Plod3	procollagen-lysine, 2-oxoglutarate 5-dioxygenase 3 [Source:MGI Symbol;Acc:MGI:1347008]	11.5765	15.0775	19.5087	22.5557	0.516503	17.3616	19.8468	12.679	16.9739	15.0991	25.4837	15.6421	15.7743	26.056	12.0624	17.66	16.543	25.8751
ENSMUSG00000004849	Ap1s1	adaptor protein complex AP-1, sigma 1 [Source:MGI Symbol;Acc:MGI:1098244]	14.0721	24.1634	22.4106	39.4554	62.0476	33.5764	23.3917	21.9923	38.6733	39.7867	58.6235	39.7667	35.5974	34.2259	27.0848	34.6879	38.4279	39.0919
ENSMUSG00000004865	Srpk1	serine/arginine-rich protein specific kinase 1 [Source:MGI Symbol;Acc:MGI:106908]	55.3021	49.0559	44.121	63.1497	54.3131	62.0483	75.6816	56.3932	93.1636	56.2245	92.3595	27.1191	48.0271	65.9472	66.6522	72.6569	56.6116	57.6199
ENSMUSG00000004880	Lbr	lamin B receptor [Source:MGI Symbol;Acc:MGI:2138281]	69.214	77.9595	65.555	103.341	54.4395	109.226	89.014	78.3229	66.7164	63.6077	53.9249	42.3384	45.9792	47.057	75.9495	68.1051	51.0629	94.7336
ENSMUSG00000004895	Prcc	papillary renal cell carcinoma (translocation-associated) [Source:MGI Symbol;Acc:MGI:2137738]	29.7769	30.212	30.4716	24.9153	28.2166	25.2853	31.391	24.4389	22.7816	26.5063	26.7529	31.5556	27.008	26.0028	28.7043	21.6705	24.1029	23.0917
ENSMUSG00000004896	Rrnad1	ribosomal RNA adenine dimethylase domain containing 1 [Source:MGI Symbol;Acc:MGI:2387197]	32.6139	30.9982	27.2894	27.6877	24.6823	32.2421	31.2355	23.8219	24.2297	29.7118	23.3903	30.4639	28.9921	26.663	25.7016	23.1761	26.657	33.727
ENSMUSG00000004897	Hdgf	hepatoma-derived growth factor [Source:MGI Symbol;Acc:MGI:1194494]	59.7335	60.7687	72.4292	127.019	117.698	118.791	108.914	108.115	183.035	111.081	118.772	67.1673	58.3939	84.9313	91.3215	103.756	98.6522	187.791
ENSMUSG00000004929	Thop1	thimet oligopeptidase 1 [Source:MGI Symbol;Acc:MGI:1354165]	8.83594	5.20267	4.73993	5.68356	3.97227	5.3731	12.4635	4.83873	5.13197	6.19398	10.7657	5.49557	10.645	8.10823	5.6439	8.46714	6.39791	7.29678
ENSMUSG00000004931	Apba3	amyloid beta (A4) precursor protein-binding, family A, member 3 [Source:MGI Symbol;Acc:MGI:1888527]	29.5512	36.0761	25.9411	22.9413	18.2517	26.9887	35.3476	26.3465	34.9898	35.856	34.549	37.0741	28.4666	35.4713	34.5267	29.3267	28.2687	53.3198
ENSMUSG00000004933	Matk	megakaryocyte-associated tyrosine kinase [Source:MGI Symbol;Acc:MGI:99259]	7.9594	10.4416	14.0529	15.7596	23.8925	15.578	7.54252	22.246	32.2594	61.1216	13.9343	81.1137	23.1126	35.2959	19.2412	30.9606	56.3831	28.4473
ENSMUSG00000004934	Pias4	protein inhibitor of activated STAT 4 [Source:MGI Symbol;Acc:MGI:2136940]	30.1637	38.24	46.848	35.6984	55.5897	31.731	34.1749	25.3412	25.4881	27.599	24.6197	52.9248	24.3051	18.8378	35.2296	24.4893	27.8893	49.9646
ENSMUSG00000004936	Map2k1	mitogen-activated protein kinase kinase 1 [Source:MGI Symbol;Acc:MGI:1346866]	105.062	107.809	94.8003	103.366	56.6564	79.5671	115.889	95.7335	92.0272	62.6326	52.9757	34.5489	56.4641	65.0907	98.3495	74.4659	59.4074	87.8086
ENSMUSG00000004937	Sgta	small glutamine-rich tetratricopeptide repeat (TPR)-containing, alpha [Source:MGI Symbol;Acc:MGI:1098703]	32.0807	26.3273	25.8903	28.0299	19.5448	23.7134	30.0413	28.495	34.5859	30.7594	36.6159	23.6331	26.831	30.7908	32.7855	29.002	35.7873	31.923
ENSMUSG00000004945	Tmem242	transmembrane protein 242 [Source:MGI Symbol;Acc:MGI:1917794]	36.4747	34.9047	45.344	43.5907	78.9858	50.4521	36.9945	42.2053	39.702	62.9231	78.7879	44.7266	42.5812	43.1747	43.2943	40.3306	44.4	57.8455
ENSMUSG00000004947	Dtx2	deltex 2, E3 ubiquitin ligase [Source:MGI Symbol;Acc:MGI:1921448]	14.2122	13.5363	11.4903	10.4015	12.9924	7.73291	13.9056	11.7402	9.52491	8.10786	9.35749	9.11766	9.4447	10.4368	9.83162	7.48404	8.86128	4.49107
ENSMUSG00000004952	Rasa4	RAS p21 protein activator 4 [Source:MGI Symbol;Acc:MGI:1858600]	8.68223	9.82091	9.75038	15.6511	15.8241	16.2126	9.53783	4.74413	1.98641	0.386547	0.565904	1.84537	3.50186	1.05519	5.16527	3.11452	1.71535	7.97639
ENSMUSG00000004980	Hnrnpa2b1	heterogeneous nuclear ribonucleoprotein A2/B1 [Source:MGI Symbol;Acc:MGI:104819]	1114.47	1070.13	1186.37	1289.18	755.206	1364.39	1368.78	1129.67	1210.15	1172.63	1320.99	957.715	988.431	1169.85	1084.92	1147.33	1106.24	1102.83
ENSMUSG00000004994	Ccdc130	coiled-coil domain containing 130 [Source:MGI Symbol;Acc:MGI:1914986]	18.936	15.0401	19.2473	14.9984	28.4404	17.4219	19.1295	16.287	24.4254	22.4556	23.4889	22.3274	20.4146	22.654	21.1122	19.2698	17.3918	26.6659
ENSMUSG00000004996	Mri1	methylthioribose-1-phosphate isomerase 1 [Source:MGI Symbol;Acc:MGI:1915123]	28.7782	30.758	35.3807	40.9675	74.4875	37.2755	12.8459	15.5863	21.7165	19.9838	38.082	11.9543	19.811	23.9537	17.331	19.732	25.113	22.5556
ENSMUSG00000005034	Prkacb	protein kinase, cAMP dependent, catalytic, beta [Source:MGI Symbol;Acc:MGI:97594]	20.9551	33.6968	38.706	54.6871	28.637	47.8306	42.2192	57.1881	53.6466	42.0862	23.4456	17.5019	24.1723	34.1062	42.5852	34.5317	29.0236	52.5956
ENSMUSG00000005043	Sgsh	N-sulfoglucosamine sulfohydrolase (sulfamidase) [Source:MGI Symbol;Acc:MGI:1350341]	8.81087	13.1092	17.7057	14.7073	15.0999	12.5957	9.65986	11.5482	9.64902	7.06944	7.9358	6.86864	5.52819	6.973	11.5001	8.25534	7.04759	13.4816
ENSMUSG00000005054	Cstb	cystatin B [Source:MGI Symbol;Acc:MGI:109514]	70.3958	44.852	49.9958	35.2171	15.6508	33.5471	41.2988	31.1949	42.9524	41.8369	54.7185	68.743	59.2113	45.9637	41.0878	39.8103	45.5744	38.762
ENSMUSG00000005057	Sh2b2	SH2B adaptor protein 2 [Source:MGI Symbol;Acc:MGI:1345171]	1.52866	1.56416	1.01395	2.03012	0.223483	9.84177	2.61078	1.71338	15.8537	3.0962	4.13109	3.99686	6.6518	7.03429	2.64909	5.57827	6.14491	1.55617
ENSMUSG00000005069	Pex5	peroxisomal biogenesis factor 5 [Source:MGI Symbol;Acc:MGI:1098808]	14.6106	16.1081	11.1248	19.3606	19.8421	26.4003	13.2987	18.1655	11.0072	18.9991	9.59158	8.87472	11.3283	11.6824	14.0007	12.7091	13.6561	11.0496
ENSMUSG00000005078	Jkamp	JNK1/MAPK8-associated membrane protein [Source:MGI Symbol;Acc:MGI:1915057]	25.1846	15.2075	14.2495	20.3632	37.0035	31.5636	23.5211	20.4855	40.5162	19.9211	15.0583	37.3744	22.1712	17.9078	15.5335	18.0004	18.1363	17.3006
ENSMUSG00000005087	Cd44	CD44 antigen [Source:MGI Symbol;Acc:MGI:88338]	10.9483	10.3151	9.96422	13.0978	15.5897	12.5125	16.9026	22.2706	38.9153	35.8655	56.604	41.0706	36.4157	39.2624	22.6492	47.9413	51.7877	15.033
ENSMUSG00000005102	Eif2ak4	eukaryotic translation initiation factor 2 alpha kinase 4 [Source:MGI Symbol;Acc:MGI:1353427]	9.97836	10.2617	9.71147	9.0547	15.3968	10.4582	8.39893	9.44503	9.86344	7.58163	7.84068	9.57945	11.8954	10.8079	12.8806	12.5014	9.35261	8.87575
ENSMUSG00000005103	Wdr1	WD repeat domain 1 [Source:MGI Symbol;Acc:MGI:1337100]	181.482	247.037	199.939	183.653	179.396	231.389	195.01	174.735	202.985	130.44	156.615	105.268	160.95	154.554	200.107	174.393	159.737	244.779
ENSMUSG00000005107	Slc2a9	solute carrier family 2 (facilitated glucose transporter), member 9 [Source:MGI Symbol;Acc:MGI:2152844]	2.63809	4.61792	5.70058	3.26853	2.1276	5.73311	1.81548	7.98619	1.62065	8.53532	3.31236	1.36803	3.32613	2.38409	3.8759	4.06632	3.31968	8.62332
ENSMUSG00000005125	Ndrg1	N-myc downstream regulated gene 1 [Source:MGI Symbol;Acc:MGI:1341799]	2.24816	9.43653	5.85614	2.90937	2.49816	3.51704	2.24886	1.55023	3.1791	3.86713	17.0116	2.92307	4.07434	4.56066	2.02001	2.88005	1.43504	3.25162
ENSMUSG00000005142	Man2b1	mannosidase 2, alpha B1 [Source:MGI Symbol;Acc:MGI:107286]	48.0533	63.3781	57.998	47.9404	47.4909	53.6231	54.3874	56.1946	44.3617	50.1975	47.8048	43.552	44.2743	51.1179	56.3373	55.5605	45.4553	56.061
ENSMUSG00000005150	Wdr83	WD repeat domain containing 83 [Source:MGI Symbol;Acc:MGI:1915086]	76.0237	58.6077	83.0469	82.8849	152.07	74.0453	48.8727	30.7184	63.8329	28.2874	62.7487	182.27	70.5213	36.6873	36.5943	41.4898	66.5406	116.358
ENSMUSG00000005161	Prdx2	peroxiredoxin 2 [Source:MGI Symbol;Acc:MGI:109486]	151.92	97.1678	103.04	96.8352	231.877	108.464	66.7042	67.5041	110.739	76.6043	137.68	222.002	134.307	111.02	83.5024	90.4926	111.747	91.8968
ENSMUSG00000005198	Polr2a	polymerase (RNA) II (DNA directed) polypeptide A [Source:MGI Symbol;Acc:MGI:98086]	40.2015	54.2336	41.367	60.5389	27.2593	51.9848	60.2396	67.2946	49.7175	50.9355	41.3576	21.1284	36.8098	52.5649	58.6412	62.7767	43.612	53.2034
ENSMUSG00000005204	Senp3	SUMO/sentrin specific peptidase 3 [Source:MGI Symbol;Acc:MGI:2158736]	50.8516	62.6492	66.4833	99.1691	40.629	77.7591	190.157	92.3554	53.2545	52.001	52.2945	37.5167	47.3646	73.1393	67.7315	68.6933	112.951	42.2047
ENSMUSG00000005225	Plekha8	pleckstrin homology domain containing, family A (phosphoinositide binding specific) member 8 [Source:MGI Symbol;Acc:MGI:2681164]	1.06193	0.589984	0.722853	2.4298	1.22942	3.80183	1.49468	1.22832	2.37214	2.56353	2.91382	4.02116	2.64003	3.86973	2.1824	3.53898	3.29606	1.57023
ENSMUSG00000005233	Spc25	SPC25, NDC80 kinetochore complex component, homolog (S. cerevisiae) [Source:MGI Symbol;Acc:MGI:1913692]	5.52414	2.54846	7.76463	5.34725	6.18599	3.863	4.40293	7.01405	4.96872	5.68763	4.47833	3.84891	3.50984	4.30935	3.77269	5.47892	3.68892	0
ENSMUSG00000005262	Ufd1	ubiquitin recognition factor in ER-associated degradation 1 [Source:MGI Symbol;Acc:MGI:109353]	62.3469	63.592	54.6887	58.4078	61.2885	58.2542	58.9606	60.4081	69.2074	53.2834	43.8912	66.9513	56.509	41.4417	42.6209	47.6991	43.4586	152.195
ENSMUSG00000005267	Zfp287	zinc finger protein 287 [Source:MGI Symbol;Acc:MGI:2176561]	4.79189	4.39713	6.64246	2.6612	4.59746	4.37637	6.10558	7.29173	4.05992	4.69664	2.62565	7.18173	2.97023	4.77743	6.55011	5.96092	3.89869	7.6761
ENSMUSG00000005299	Letm1	leucine zipper-EF-hand containing transmembrane protein 1 [Source:MGI Symbol;Acc:MGI:1932557]	18.8423	23.2929	25.6184	29.5207	15.8728	27.8328	29.1757	25.7706	22.598	24.1007	18.5177	16.6142	15.6747	17.1177	29.7488	33.8282	22.2759	17.3313
ENSMUSG00000005312	Ubqln1	ubiquilin 1 [Source:MGI Symbol;Acc:MGI:1860276]	56.3243	52.4937	43.0262	51.1506	47.6077	56.7397	57.5336	54.4281	49.1679	38.8163	56.5682	55.667	47.4934	63.1839	56.9119	49.2628	48.2434	43.2515
ENSMUSG00000005354	Txn2	thioredoxin 2 [Source:MGI Symbol;Acc:MGI:1929468]	126.619	132.401	177.767	114.588	56.7369	144.505	108.105	67.9376	124.987	130.78	279.144	160.561	158.586	120.682	115.414	107.012	135.968	112.571
ENSMUSG00000005362	Crbn	cereblon [Source:MGI Symbol;Acc:MGI:1913277]	32.0729	36.3789	35.7623	35.8849	36.3664	31.3996	45.1624	35.0488	47.5872	59.3458	62.6762	54.2594	57.3678	55.9558	42.3556	55.1708	48.5666	34.7347
ENSMUSG00000005364	Il5ra	interleukin 5 receptor, alpha [Source:MGI Symbol;Acc:MGI:96558]	7.27967	15.5118	10.4598	17.4887	9.17609	18.1295	10.6042	5.25509	82.9233	68.1632	70.3556	54.5325	71.3758	83.7943	30.779	97.8705	77.8765	21.704
ENSMUSG00000005370	Msh6	mutS homolog 6 [Source:MGI Symbol;Acc:MGI:1343961]	17.3087	16.3581	13.5176	19.6012	18.6279	21.1359	23.0662	22.904	19.453	16.5654	33.617	10.4337	11.192	16.3274	17.1143	14.7047	12.6857	16.0043
ENSMUSG00000005371	Fbxo11	F-box protein 11 [Source:MGI Symbol;Acc:MGI:2147134]	35.999	42.1087	36.2166	40.997	44.0609	46.2545	42.2409	42.6291	36.3445	43.2792	46.1808	25.5966	45.5199	47.1895	35.2988	45.6886	31.8895	34.1047
ENSMUSG00000005374	Tbl2	transducin (beta)-like 2 [Source:MGI Symbol;Acc:MGI:1351652]	4.49256	4.66099	4.31164	3.87509	10.0203	3.72215	7.85634	8.04388	4.43158	9.05286	6.72143	6.11112	5.51701	7.03989	5.9433	7.76849	9.96086	4.69193
ENSMUSG00000005378	Bud23	BUD23, rRNA methyltransferase and ribosome maturation factor [Source:MGI Symbol;Acc:MGI:1913388]	90.5649	96.6165	67.3907	65.8613	74.7058	79.2141	75.2183	59.8757	76.0357	50.0137	85.1741	59.572	79.0156	70.3528	70.2203	59.0525	74.5498	69.6447
ENSMUSG00000005397	Nid1	nidogen 1 [Source:MGI Symbol;Acc:MGI:97342]	4.06399	2.71832	3.12679	2.37249	4.12412	2.66958	3.67524	2.3223	29.9495	29.0248	26.7231	16.7401	33.0507	43.1532	10.8367	36.9073	27.8518	3.61695
ENSMUSG00000005410	Mcm5	minichromosome maintenance complex component 5 [Source:MGI Symbol;Acc:MGI:103197]	32.5833	26.1994	23.7955	31.6202	10.0745	21.1527	33.7625	27.4228	36.2477	14.8987	41.3503	23.0529	22.9856	24.4028	22.7995	25.6731	26.9317	28.4433
ENSMUSG00000005413	Hmox1	heme oxygenase 1 [Source:MGI Symbol;Acc:MGI:96163]	8.47065	10.2028	11.2518	4.25265	5.16957	2.57301	1.42305	3.33047	2.81236	3.24417	2.42145	1.83675	5.96734	3.11891	2.72879	3.60215	4.17123	8.92587
ENSMUSG00000005417	Mprip	myosin phosphatase Rho interacting protein [Source:MGI Symbol;Acc:MGI:1349438]	45.6872	48.1351	38.9913	53.2395	45.4329	66.5838	64.6477	68.4137	27.9952	27.4388	47.5881	23.3342	21.7456	32.9602	47.7379	34.7407	28.5905	40.1484
ENSMUSG00000005442	Cic	capicua transcriptional repressor [Source:MGI Symbol;Acc:MGI:1918972]	136.643	151.75	161.082	160.721	204.389	193.216	109.723	99.6447	170.329	128.052	212.518	221.965	141.505	159.864	154.414	125.247	146.579	149.619
ENSMUSG00000005447	Pafah1b3	platelet-activating factor acetylhydrolase, isoform 1b, subunit 3 [Source:MGI Symbol;Acc:MGI:108414]	59.8715	60.7838	65.3636	56.6689	58.5701	43.1332	37.7496	49.6887	82.3039	136.855	96.9037	168.874	128.315	106.186	58.5309	122.055	120.409	41.9005
ENSMUSG00000005465	Il27ra	interleukin 27 receptor, alpha [Source:MGI Symbol;Acc:MGI:1355318]	29.967	36.7206	35.1734	33.1726	21.2648	32.591	32.6045	27.1316	13.4549	13.6295	16.1865	26.0172	21.5659	25.9663	30.0857	21.0026	18.2028	39.5919
ENSMUSG00000005469	Prkaca	protein kinase, cAMP dependent, catalytic, alpha [Source:MGI Symbol;Acc:MGI:97592]	17.3566	25.0598	19.9246	17.5244	18.3127	16.9691	22.1862	18.3563	21.369	18.8477	29.6225	16.3633	20.4331	22.707	19.4957	19.8549	19.6949	19.8147
ENSMUSG00000005470	Asf1b	anti-silencing function 1B histone chaperone [Source:MGI Symbol;Acc:MGI:1914179]	4.16111	4.68477	3.34821	5.35576	15.4079	4.45346	8.03249	9.1673	12.3719	2.99579	8.90751	13.8353	4.40388	3.89847	4.15452	6.0513	5.43103	6.93717
ENSMUSG00000005481	Ddx39	DEAD (Asp-Glu-Ala-Asp) box polypeptide 39 [Source:MGI Symbol;Acc:MGI:1915528]	80.7073	63.5931	82.2715	76.6401	90.9524	84.6042	67.279	65.1716	45.0955	51.8821	66.9515	71.7649	54.5727	48.2719	66.4638	53.9167	60.6665	78.9532
ENSMUSG00000005483	Dnajb1	DnaJ heat shock protein family (Hsp40) member B1 [Source:MGI Symbol;Acc:MGI:1931874]	21.708	16.8087	15.8633	15.2112	15.6161	21.3358	19.9328	17.8467	13.1202	13.4214	21.6563	21.3794	18.3987	24.5227	20.4162	12.4049	14.5409	13.913
ENSMUSG00000005501	Usp40	ubiquitin specific peptidase 40 [Source:MGI Symbol;Acc:MGI:2443184]	5.78777	5.99486	6.87555	6.76601	11.1443	5.37772	6.89001	4.79518	6.04846	5.58129	7.37434	5.32241	4.22756	7.59433	4.73481	7.18466	6.80883	4.36749
ENSMUSG00000005505	Kbtbd4	kelch repeat and BTB (POZ) domain containing 4 [Source:MGI Symbol;Acc:MGI:1914386]	25.1921	19.2534	11.849	22.5508	0.53633	31.8012	25.819	21.5477	13.2151	9.93967	10.3874	9.08326	25.5964	22.7508	21.0525	16.435	16.4212	19.7815
ENSMUSG00000005506	Celf1	CUGBP, Elav-like family member 1 [Source:MGI Symbol;Acc:MGI:1342295]	32.8687	36.2873	39.1352	42.0176	50.1215	45.0077	37.675	36.1531	35.5856	38.688	23.3609	38.8157	35.5522	35.1689	30.1189	36.5378	33.0979	36.1314
ENSMUSG00000005510	Ndufs3	NADH:ubiquinone oxidoreductase core subunit S3 [Source:MGI Symbol;Acc:MGI:1915599]	101.583	121.403	74.0474	129.228	210.126	116.66	82.526	98.3153	108.596	101.98	80.9924	151.387	99.3509	87.2465	107.217	81.6326	107.774	183.039
ENSMUSG00000005514	Por	P450 (cytochrome) oxidoreductase [Source:MGI Symbol;Acc:MGI:97744]	17.8547	18.622	19.3811	37.2812	16.8225	25.0905	22.0155	22.8393	23.0712	26.9551	20.9743	15.6337	15.1163	16.3776	23.616	23.0904	20.1411	17.4526
ENSMUSG00000005534	Insr	insulin receptor [Source:MGI Symbol;Acc:MGI:96575]	8.09747	5.10336	6.4326	6.64581	5.47079	5.18552	3.94263	7.51944	5.17058	6.84123	5.47958	20.8612	5.27371	5.54681	5.51553	6.07242	3.58406	5.1601
ENSMUSG00000005540	Fcer2a	Fc receptor, IgE, low affinity II, alpha polypeptide [Source:MGI Symbol;Acc:MGI:95497]	372.606	535.539	453.88	419.244	180.973	433.828	440.02	196.52	3.13651	0.750863	0.493781	1.25302	2.89972	4.36759	280.059	75.2402	18.1852	263.401
ENSMUSG00000005566	Trim28	tripartite motif-containing 28 [Source:MGI Symbol;Acc:MGI:109274]	237.846	192.616	234.776	286.913	308.332	313.777	232.291	235.497	216.426	223.567	261.359	235.792	213.408	198.466	199.665	173.714	223.05	241.337
ENSMUSG00000005575	Ube2m	ubiquitin-conjugating enzyme E2M [Source:MGI Symbol;Acc:MGI:108278]	94.556	102.823	108.885	89.1918	104.396	64.4166	94.2716	92.5398	96.1263	86.7154	134.996	91.9181	102.322	90.1344	115.072	111.187	114.331	108.922
ENSMUSG00000005583	Mef2c	myocyte enhancer factor 2C [Source:MGI Symbol;Acc:MGI:99458]	135.031	160.746	118.767	142.98	83.2539	131.028	162.837	215.272	78.5967	72.6855	40.2194	19.0948	42.5387	56.5134	134.937	114.929	63.8308	124.478
ENSMUSG00000005609	Ctr9	CTR9 homolog, Paf1/RNA polymerase II complex component [Source:MGI Symbol;Acc:MGI:109345]	18.2889	18.6729	14.6699	18.8026	39.3637	21.4887	16.7612	18.5067	17.4211	16.9082	14.4021	30.8463	14.6898	16.7688	16.3657	15.5636	17.151	14.6499
ENSMUSG00000005610	Eif4g2	eukaryotic translation initiation factor 4, gamma 2 [Source:MGI Symbol;Acc:MGI:109207]	585.404	499.726	527.759	733.601	530.347	759.513	629.352	564.164	667.572	576.142	557.941	615.558	559.374	482.106	531.842	488.897	500.083	622.588
ENSMUSG00000005615	Pcyt1a	phosphate cytidylyltransferase 1, choline, alpha isoform [Source:MGI Symbol;Acc:MGI:88557]	3.26977	4.36653	5.11395	8.48166	0.655506	7.11408	7.31926	6.81637	5.7878	6.52376	7.27968	2.69723	8.81005	8.97367	6.97765	9.79296	7.44511	3.73185
ENSMUSG00000005621	Zfp592	zinc finger protein 592 [Source:MGI Symbol;Acc:MGI:2443541]	29.4658	31.7442	31.0944	30.0853	23.6102	36.0754	36.2393	49.7466	27.885	33.393	21.1839	12.682	19.3891	33.3367	36.6442	37.0242	27.6909	17.4271
ENSMUSG00000005625	Psmd4	proteasome (prosome, macropain) 26S subunit, non-ATPase, 4 [Source:MGI Symbol;Acc:MGI:1201670]	132.713	146.83	123.467	115.949	188.986	112.199	119.317	102.045	98.7267	92.6072	124.282	131.417	111.876	100.004	103.118	83.2944	96.842	165.942
ENSMUSG00000005628	Tmod4	tropomodulin 4 [Source:MGI Symbol;Acc:MGI:1355285]	2.87629	5.59047	2.58445	4.35676	12.4052	21.1982	2.41462	0.248876	3.74834	0.678768	0.20559	0.969665	1.78379	1.8225	5.15387	1.64645	1.93225	0
ENSMUSG00000005656	Snx6	sorting nexin 6 [Source:MGI Symbol;Acc:MGI:1919433]	45.6524	49.3006	40.7712	51.2725	30.7046	33.6174	32.7614	46.2721	44.4763	33.8818	27.4175	84.3758	36.6969	40.5979	36.038	39.214	36.5	63.6179
ENSMUSG00000005667	Mthfd2	methylenetetrahydrofolate dehydrogenase (NAD+ dependent), methenyltetrahydrofolate cyclohydrolase [Source:MGI Symbol;Acc:MGI:1338850]	9.74748	9.49345	8.01232	13.8093	29.5318	4.16935	19.4325	9.40682	14.1772	7.78604	29.3256	22.6361	15.6641	12.7706	15.5768	15.1639	14.6409	23.4395
ENSMUSG00000005674	Tomm40l	translocase of outer mitochondrial membrane 40-like [Source:MGI Symbol;Acc:MGI:3589112]	33.3038	31.9301	29.3177	24.911	17.2126	22.8654	18.5769	24.5864	25.4434	30.0697	34.0073	55.0953	27.6847	34.5192	42.6365	28.3604	34.256	62.0789
ENSMUSG00000005682	Pan2	PAN2 poly(A) specific ribonuclease subunit [Source:MGI Symbol;Acc:MGI:1918984]	19.457	21.0473	19.5522	16.8833	14.2354	20.4749	20.788	22.7457	13.9471	19.3908	14.2675	16.6911	15.3751	17.423	20.0155	19.7744	16.5521	18.1758
ENSMUSG00000005683	Cs	citrate synthase [Source:MGI Symbol;Acc:MGI:88529]	54.1011	53.0484	55.0355	56.433	44.1409	56.6195	63.8363	66.3265	52.5156	49.5945	62.8724	53.2346	56.6436	62.5301	65.8689	62.4031	61.0992	55.1088
ENSMUSG00000005686	Ampd3	adenosine monophosphate deaminase 3 [Source:MGI Symbol;Acc:MGI:1096344]	5.84807	8.93402	5.4175	13.6537	20.5636	6.92772	6.38639	4.07477	4.38746	6.37603	5.44622	6.16448	4.70801	8.59973	9.46221	6.92819	5.40839	2.59435
ENSMUSG00000005687	Bcas2	breast carcinoma amplified sequence 2 [Source:MGI Symbol;Acc:MGI:1915433]	81.5289	78.3061	84.646	73.9597	151.05	83.6685	58.9291	55.6622	64.3468	67.8744	53.4345	75.1417	69.5952	58.7187	63.8409	54.0881	58.6119	111.893
ENSMUSG00000005698	Ctcf	CCCTC-binding factor [Source:MGI Symbol;Acc:MGI:109447]	50.786	68.2112	73.6037	101.135	62.2814	101.454	84.1305	95.6127	89.2849	107.067	63.617	37.0041	52.886	78.2277	87.6176	104.931	74.9641	113.114
ENSMUSG00000005699	Pard6a	par-6 family cell polarity regulator alpha [Source:MGI Symbol;Acc:MGI:1927223]	9.57269	6.01176	5.41308	6.82533	0	7.31306	9.73016	5.91756	4.88654	6.561	6.0533	8.37162	4.8572	7.49502	3.96612	4.18417	6.01548	27.5715
ENSMUSG00000005718	Tfap4	transcription factor AP4 [Source:MGI Symbol;Acc:MGI:103239]	3.29687	4.38063	5.58321	6.013	8.26665	6.4901	12.3235	10.0298	9.83645	11.8383	12.4198	3.70059	9.91779	10.9506	8.15187	11.1271	12.0737	9.20952
ENSMUSG00000005732	Ranbp1	RAN binding protein 1 [Source:MGI Symbol;Acc:MGI:96269]	175.995	129.193	140.593	132.301	255.88	138.712	118.845	90.3263	109.633	97.1001	181.758	305.352	151.045	111.98	104.793	82.4851	127.675	143.47
ENSMUSG00000005774	Rfx5	regulatory factor X, 5 (influences HLA class II expression) [Source:MGI Symbol;Acc:MGI:1858421]	27.369	30.3081	31.3984	44.0045	27.8494	50.5552	31.8877	47.9052	25.4045	22.2683	21.0877	6.39121	18.9317	20.1895	38.4708	41.3029	20.8552	49.4391
ENSMUSG00000005779	Psmb4	proteasome (prosome, macropain) subunit, beta type 4 [Source:MGI Symbol;Acc:MGI:1098257]	708.787	479.244	570.304	562.886	1413.98	463.645	393.817	352.857	396.086	444.042	535.513	910.291	502.097	322.558	375.556	277.575	503.244	810.968
ENSMUSG00000005802	Slc30a4	solute carrier family 30 (zinc transporter), member 4 [Source:MGI Symbol;Acc:MGI:1345282]	3.77981	4.62215	4.98251	5.30334	5.52821	3.83392	5.43879	9.73406	1.90092	0.989148	0.234627	2.73014	1.29063	1.51756	5.10267	2.9174	2.06449	3.61049
ENSMUSG00000005804	Bloc1s6	biogenesis of lysosomal organelles complex-1, subunit 6, pallidin [Source:MGI Symbol;Acc:MGI:1927580]	31.227	26.5949	22.705	22.5208	18.7855	29.6694	29.3147	28.3904	27.516	24.662	26.9016	26.2574	27.4409	31.3811	31.6626	23.5093	24.2355	14.0103
ENSMUSG00000005813	Metap1	methionyl aminopeptidase 1 [Source:MGI Symbol;Acc:MGI:1922874]	26.4334	36.7322	32.2176	33.8169	37.1928	35.8966	27.7917	26.879	29.498	30.055	34.8627	29.4435	26.8546	28.7598	29.226	30.5827	32.3585	30.6005
ENSMUSG00000005823	Gpr108	G protein-coupled receptor 108 [Source:MGI Symbol;Acc:MGI:1925558]	28.0359	27.2698	24.0504	27.7448	29.5434	24.0154	36.8864	29.5953	29.6754	29.1373	44.9776	22.3763	26.9666	32.7524	29.8349	37.4272	30.6634	13.4289
ENSMUSG00000005846	Rsl1d1	ribosomal L1 domain containing 1 [Source:MGI Symbol;Acc:MGI:1913659]	67.1261	52.7235	58.1591	65.6625	73.654	62.7854	59.253	46.0688	66.802	71.9143	86.1982	94.0128	71.2573	63.4775	56.9887	54.8294	64.6948	53.4772
ENSMUSG00000005871	Apc	APC, WNT signaling pathway regulator [Source:MGI Symbol;Acc:MGI:88039]	9.18988	13.7796	9.04043	10.8771	18.4885	14.5121	9.64678	14.9824	10.2593	12.1635	9.37852	6.82109	9.41178	12.225	13.0538	32.4102	7.36493	10.6606
ENSMUSG00000005873	Reep5	receptor accessory protein 5 [Source:MGI Symbol;Acc:MGI:1270152]	55.2027	45.8538	52.3851	49.0625	77.3646	44.2399	29.9272	29.647	31.8949	33.8834	41.8532	69.6769	47.4467	33.2952	37.5646	30.2155	42.2243	67.02
ENSMUSG00000005881	Ergic3	ERGIC and golgi 3 [Source:MGI Symbol;Acc:MGI:1913616]	103.129	125.639	126.317	136.268	85.8492	129.73	140.271	131.246	108.284	132.296	106.984	98.266	107.399	100.99	145.385	143.611	137.865	159.201
ENSMUSG00000005882	Uqcc1	ubiquinol-cytochrome c reductase complex assembly factor 1 [Source:MGI Symbol;Acc:MGI:1929472]	43.4195	63.6514	15.3604	62.3565	38.1305	56.7744	54.1106	59.4532	74.8285	43.8004	165.208	29.266	74.744	79.0724	83.0798	36.8926	40.9546	139.379
ENSMUSG00000005886	Ncoa2	nuclear receptor coactivator 2 [Source:MGI Symbol;Acc:MGI:1276533]	11.2847	13.0707	20.1809	14.3173	6.71422	13.6098	12.8837	21.1949	18.1594	14.218	14.0299	8.34203	13.9159	20.455	14.6175	25.3321	14.3996	14.8723
ENSMUSG00000005893	Nr2c2	nuclear receptor subfamily 2, group C, member 2 [Source:MGI Symbol;Acc:MGI:1352466]	10.3212	13.1204	11.7492	17.5718	17.4704	23.8452	14.9432	17.791	12.4517	12.4574	12.5994	7.57618	11.6353	16.5247	16.8729	20.1046	12.2761	18.8682
ENSMUSG00000005897	Nr2c1	nuclear receptor subfamily 2, group C, member 1 [Source:MGI Symbol;Acc:MGI:1352465]	3.20978	3.00853	2.94754	1.85131	1.27627	1.0317	3.13583	2.58645	3.77858	3.39844	4.99648	3.46397	4.53338	3.87412	2.9374	3.5562	3.27684	3.44992
ENSMUSG00000005899	Smpd4	sphingomyelin phosphodiesterase 4 [Source:MGI Symbol;Acc:MGI:1924876]	7.787	10.5895	10.8678	17.7071	16.9156	9.79903	13.9882	11.5344	11.3095	12.0874	11.1758	16.2156	10.5212	13.9948	13.0261	10.1986	10.9844	25.5773
ENSMUSG00000005907	Pex1	peroxisomal biogenesis factor 1 [Source:MGI Symbol;Acc:MGI:1918632]	20.681	19.1147	18.7049	23.3907	16.787	12.7052	13.0388	16.4771	10.3341	17.8222	15.1696	7.35994	14.4212	23.8564	13.3315	19.3052	14.6582	41.0159
ENSMUSG00000005936	Kctd20	potassium channel tetramerisation domain containing 20 [Source:MGI Symbol;Acc:MGI:1914239]	30.714	31.0663	28.8812	33.0838	20.8968	31.4242	38.8154	33.6483	39.5431	40.0323	94.3009	33.8902	37.1374	43.0498	41.58	46.3455	42.1905	42.4381
ENSMUSG00000005949	Ctns	cystinosis, nephropathic [Source:MGI Symbol;Acc:MGI:1932872]	5.22136	5.57159	4.06632	6.78967	4.55051	6.28147	5.96858	6.15	5.87022	5.26079	4.51704	8.91872	7.05547	9.68043	7.32915	7.89174	5.87204	3.65792
ENSMUSG00000005951	Shpk	sedoheptulokinase [Source:MGI Symbol;Acc:MGI:1921887]	0.923291	1.842	1.67853	2.631	1.22012	1.42325	1.75347	2.82609	2.97544	2.19774	2.29149	3.26165	2.54587	2.71488	2.42407	2.70276	2.39634	3.29676
ENSMUSG00000005968	Tuft1	tuftelin 1 [Source:MGI Symbol;Acc:MGI:109572]	3.81193	2.74765	3.28008	7.70151	1.23872	3.9192	2.79137	1.66389	1.29941	0.269208	1.67621	4.06968	0.59361	1.1264	8.91657	2.64728	1.53204	1.663
ENSMUSG00000005973	Rcn1	reticulocalbin 1 [Source:MGI Symbol;Acc:MGI:104559]	5.14188	3.55625	2.61891	3.72806	8.17294	3.25383	2.16168	4.28633	5.09062	6.38547	2.0073	4.39832	7.86969	6.43903	6.25119	5.8682	5.70813	3.83152
ENSMUSG00000005980	Dnase1	deoxyribonuclease I [Source:MGI Symbol;Acc:MGI:103157]	9.04241	13.2297	9.83782	4.43484	1.9171	18.8847	7.2722	6.06304	3.06428	7.23061	3.55599	9.57868	4.07907	1.82632	8.80395	4.17572	1.67222	1.49009
ENSMUSG00000005981	Trap1	TNF receptor-associated protein 1 [Source:MGI Symbol;Acc:MGI:1915265]	53.6918	44.5558	58.2346	72.0616	77.0658	54.9781	57.5173	39.934	54.0691	57.6301	58.0559	72.6677	59.5762	48.7699	45.645	40.6958	56.6284	48.3227
ENSMUSG00000005982	Naa60	N(alpha)-acetyltransferase 60, NatF catalytic subunit [Source:MGI Symbol;Acc:MGI:1922013]	32.668	39.3792	39.0848	28.5125	14.1696	29.2782	38.8986	44.9072	47.3751	47.6654	34.6493	17.5262	34.9535	40.8132	38.5752	39.5261	33.3049	24.0415
ENSMUSG00000005983	1700037C18Rik	RIKEN cDNA 1700037C18 gene [Source:MGI Symbol;Acc:MGI:1920511]	13.1306	22.0275	11.7111	6.99463	10.0872	14.0838	14.6938	10.5557	6.24412	11.1832	9.44278	25.1523	9.873	10.6734	17.4881	12.9427	14.1459	27.4242
ENSMUSG00000005986	Ankrd13d	ankyrin repeat domain 13 family, member D [Source:MGI Symbol;Acc:MGI:1915673]	11.0952	15.6817	12.0054	20.1156	24.1024	23.1811	13.021	23.6603	15.7379	14.6187	24.2725	45.1874	15.3415	17.3604	13.7559	12.7332	8.89732	37.1919
ENSMUSG00000006005	Tpr	translocated promoter region, nuclear basket protein [Source:MGI Symbol;Acc:MGI:1922066]	275.471	289.309	382.543	206.651	225.767	119.645	215.887	228.261	243.296	185.001	203.079	322.546	259.745	257.049	233.138	194.585	223.131	130.721
ENSMUSG00000006010	Odr4	odr4 GPCR localization factor homolog [Source:MGI Symbol;Acc:MGI:2385108]	18.3395	13.5601	17.3708	9.69527	8.43551	15.3736	19.9687	17.4084	27.4828	27.2188	20.2001	15.0687	19.9238	23.2116	16.1628	25.7372	25.6025	14.8146
ENSMUSG00000006014	Prg4	proteoglycan 4 (megakaryocyte stimulating factor, articular superficial zone protein) [Source:MGI Symbol;Acc:MGI:1891344]	9.74692	8.18861	7.27846	4.94289	12.2402	7.68147	2.92422	4.07064	5.08679	2.72344	5.58257	8.99361	6.32951	4.17703	2.96063	2.19037	4.29321	4.01376
ENSMUSG00000006019	Dhx34	DEAH (Asp-Glu-Ala-His) box polypeptide 34 [Source:MGI Symbol;Acc:MGI:1918973]	20.3828	17.2238	19.2396	15.9395	19.4983	18.1268	16.3366	16.0438	15.5428	12.0213	12.7815	18.9078	10.9766	15.6281	14.7353	14.0457	15.6892	17.7919
ENSMUSG00000006021	Kptn	kaptin [Source:MGI Symbol;Acc:MGI:1890380]	13.7378	17.4882	13.6316	11.981	21.263	14.1541	12.9765	17.7588	13.9608	9.68778	18.0695	10.3251	9.95097	11.2913	19.5593	16.4087	12.9842	21.243
ENSMUSG00000006024	Napa	N-ethylmaleimide sensitive fusion protein attachment protein alpha [Source:MGI Symbol;Acc:MGI:104563]	107.385	90.937	83.1246	100.218	159.147	103.306	106.863	111.896	96.4714	96.2768	90.6218	61.4896	100.865	87.2289	88.5093	90.6393	86.993	83.5558
ENSMUSG00000006050	Sra1	steroid receptor RNA activator 1 [Source:MGI Symbol;Acc:MGI:1344414]	104.485	92.0912	90.7164	80.402	118.242	70.4464	92.9942	61.8567	81.906	57.3444	70.6473	60.5271	75.6525	63.4458	67.6912	60.6019	69.4123	105.886
ENSMUSG00000006057	Atp5g1	ATP synthase, H+ transporting, mitochondrial F0 complex, subunit C1 (subunit 9) [Source:MGI Symbol;Acc:MGI:107653]	102.81	84.4198	63.2768	61.6773	77.7675	67.9818	64.1788	62.7319	74.3654	73.1569	129.901	173.296	112.862	82.0464	78.6611	71.0983	113.825	66.2823
ENSMUSG00000006058	Snf8	SNF8, ESCRT-II complex subunit, homolog (S. cerevisiae) [Source:MGI Symbol;Acc:MGI:1343161]	92.8738	74.5414	87.3249	81.0511	130.133	104.049	81.1828	71.2855	76.8632	81.1695	108.086	128.487	89.2804	89.0363	64.0267	58.8678	82.4668	114.492
ENSMUSG00000006095	Tbcb	tubulin folding cofactor B [Source:MGI Symbol;Acc:MGI:1913661]	158.939	117.409	131.742	115.991	206.904	121.916	60.7184	68.7729	82.9777	91.9283	120.571	309.304	94.8654	54.219	73.4174	62.0476	82.8716	173.484
ENSMUSG00000006127	Inpp5k	inositol polyphosphate 5-phosphatase K [Source:MGI Symbol;Acc:MGI:1194899]	40.6882	53.3523	40.4196	34.7339	24.2829	46.3845	40.1911	60.0379	33.8679	45.7441	36.8329	38.7795	47.6266	49.755	52.0796	42.1222	36.4742	45.7823
ENSMUSG00000006134	Crkl	v-crk avian sarcoma virus CT10 oncogene homolog-like [Source:MGI Symbol;Acc:MGI:104686]	17.8019	17.6734	15.988	18.7699	19.9262	22.7673	20.4687	20.1213	16.2671	14.5913	16.811	10.4326	14.4125	19.3012	20.5436	17.8308	14.9312	13.3265
ENSMUSG00000006154	Eps8l1	EPS8-like 1 [Source:MGI Symbol;Acc:MGI:1914675]	75.8654	8.64869	40.6489	7.38877	0.146272	0	44.6397	1.44203	36.6269	0.678195	1.7937	0	10.908	0.328277	0.573957	1.20396	0.00993208	0
ENSMUSG00000006169	Clint1	clathrin interactor 1 [Source:MGI Symbol;Acc:MGI:2144243]	46.12	47.9616	41.9405	44.6331	30.0461	45.2115	49.0069	49.2679	35.4345	34.1288	29.9452	29.9397	34.0305	35.3297	40.9481	42.533	35.9314	42.114
ENSMUSG00000006191	Cdkal1	CDK5 regulatory subunit associated protein 1-like 1 [Source:MGI Symbol;Acc:MGI:1921765]	5.87968	6.71645	8.39807	6.36583	10.4082	5.55076	7.34782	7.7489	9.56484	6.67817	7.03968	3.34175	10.3933	7.51937	7.59325	7.97567	6.32505	13.2873
ENSMUSG00000006215	Zbtb17	zinc finger and BTB domain containing 17 [Source:MGI Symbol;Acc:MGI:107410]	23.7462	15.9633	17.7137	27.3559	36.0891	21.7704	16.5583	23.6696	16.0463	33.3919	28.6179	29.1535	24.4527	24.3115	31.6411	22.6117	22.2393	24.5424
ENSMUSG00000006262	Mob1b	MOB kinase activator 1B [Source:MGI Symbol;Acc:MGI:1915723]	4.64689	5.6102	3.92486	5.57325	4.92943	8.67249	5.50818	5.23677	4.67655	7.60733	7.31528	4.09954	5.34018	6.75865	5.17693	7.76277	5.04064	3.30417
ENSMUSG00000006273	Atp6v1b2	ATPase, H+ transporting, lysosomal V1 subunit B2 [Source:MGI Symbol;Acc:MGI:109618]	30.3192	38.462	33.3114	36.7824	41.1206	36.7273	31.4635	34.9779	48.0351	37.054	46.2826	51.0305	38.1495	41.1853	40.4584	35.8981	38.5687	52.2957
ENSMUSG00000006276	Eps15l1	epidermal growth factor receptor pathway substrate 15-like 1 [Source:MGI Symbol;Acc:MGI:104582]	27.5555	31.4313	30.8332	24.4263	13.071	30.997	35.9034	31.5626	27.7709	23.7174	38.7515	27.0682	34.1699	35.1752	33.5891	33.616	30.6485	23.911
ENSMUSG00000006281	Tep1	telomerase associated protein 1 [Source:MGI Symbol;Acc:MGI:109573]	51.1921	50.8741	60.7085	37.5644	62.6686	33.0812	41.5208	28.024	56.5887	96.4404	145.295	157.967	127.186	77.015	52.9613	59.1567	92.4127	62.2926
ENSMUSG00000006288	Ttc5	tetratricopeptide repeat domain 5 [Source:MGI Symbol;Acc:MGI:2683584]	72.2896	61.0279	81.1643	97.1006	89.3711	81.8957	64.5495	65.6677	57.2155	81.9821	64.312	97.1444	52.7823	57.5638	56.6234	55.5049	60.0483	78.647
ENSMUSG00000006289	Osgep	O-sialoglycoprotein endopeptidase [Source:MGI Symbol;Acc:MGI:1913496]	76.6087	88.8697	97.3673	60.7503	40.4822	47.1906	69.989	76.6999	58.8387	54.5757	58.3516	47.1348	64.6921	60.6753	72.2367	55.3694	62.5044	63.2449
ENSMUSG00000006299	Aamp	angio-associated migratory protein [Source:MGI Symbol;Acc:MGI:107809]	91.3062	89.9088	89.5629	96.1081	129.678	97.2695	67.3524	71.2805	79.8054	70.9465	94.4821	123.994	75.2299	75.5566	73.936	69.4874	76.3198	96.9279
ENSMUSG00000006301	Tmbim1	transmembrane BAX inhibitor motif containing 1 [Source:MGI Symbol;Acc:MGI:1916910]	0.556421	1.23248	0.978909	0.594941	0	0.560199	1.05356	1.58532	7.50717	4.73239	7.46541	3.54318	6.73491	6.94215	4.00935	6.7494	6.14559	0.307432
ENSMUSG00000006304	Arpc2	actin related protein 2/3 complex, subunit 2 [Source:MGI Symbol;Acc:MGI:1923959]	369.241	340.278	324.016	348.518	456.541	366.464	374.075	390.586	324.862	351.642	399.289	384.604	348.048	351.765	395.703	331.677	385.727	435.176
ENSMUSG00000006307	Kmt2b	lysine (K)-specific methyltransferase 2B [Source:MGI Symbol;Acc:MGI:109565]	32.7495	28.7921	25.4553	30.3889	29.1658	25.7532	29.2878	43.2659	36.5412	32.3623	42.6651	15.8028	38.8848	38.3026	28.2905	45.2878	33.3842	27.3811
ENSMUSG00000006310	Zbtb32	zinc finger and BTB domain containing 32 [Source:MGI Symbol;Acc:MGI:1891838]	1.81755	1.80895	0.997024	1.6325	1.68465	0.977058	0.934766	8.52266	99.1283	146.342	292.162	263.408	225.202	200.539	36.6488	109.37	181.628	18.3827
ENSMUSG00000006315	Tmem147	transmembrane protein 147 [Source:MGI Symbol;Acc:MGI:1915011]	53.2376	47.2222	43.8097	31.9073	31.3245	27.7233	39.1882	42.7638	51.2089	50.159	65.3675	39.3102	61.1456	52.6088	44.1118	53.4311	58.4706	19.5665
ENSMUSG00000006333	Rps9	ribosomal protein S9 [Source:MGI Symbol;Acc:MGI:1924096]	3280.94	2693.54	3098.37	3006.86	5676.54	2740.03	2521.11	2733.78	3413.99	3916.32	2928.48	7132.19	3370.09	2607.26	2517.25	2013.26	3206.46	6664.76
ENSMUSG00000006335	Tfpt	TCF3 (E2A) fusion partner [Source:MGI Symbol;Acc:MGI:1916964]	49.7083	58.1749	82.4255	57.747	99.0506	55.4251	35.3482	40.0569	36.8011	59.6018	47.6099	29.8376	60.0317	34.1208	49.4832	45.6287	50.3465	103.804
ENSMUSG00000006356	Crip2	cysteine rich protein 2 [Source:MGI Symbol;Acc:MGI:1915587]	0.539324	2.04993	0.778563	1.83106	0.0714128	1.25706	0.781639	1.11076	2.04421	2.76303	17.7279	14.2669	12.0555	8.76845	4.3323	8.84247	11.1692	0
ENSMUSG00000006360	Crip1	cysteine-rich protein 1 (intestinal) [Source:MGI Symbol;Acc:MGI:88501]	1012.11	629.413	1053.4	621.139	2025.92	611.747	512.699	354.009	1053.33	808.689	2548.25	10610.1	2911.55	1042.41	942.044	630.802	2430.51	2001.9
ENSMUSG00000006373	Pgrmc1	progesterone receptor membrane component 1 [Source:MGI Symbol;Acc:MGI:1858305]	27.2653	26.6741	20.5814	20.4265	21.8826	24.977	24.1582	20.8901	26.666	29.5698	21.4343	27.2419	27.3561	23.0897	25.7769	27.7868	28.0775	25.0436
ENSMUSG00000006378	Gcat	glycine C-acetyltransferase (2-amino-3-ketobutyrate-coenzyme A ligase) [Source:MGI Symbol;Acc:MGI:1349389]	0.0339323	1.33295	0.164971	0.413168	2.15926	0	0.345895	2.11443	3.56326	1.31117	5.40962	2.00172	7.08547	3.53822	1.28867	3.33888	4.58796	0
ENSMUSG00000006390	Elovl1	elongation of very long chain fatty acids (FEN1/Elo2, SUR4/Elo3, yeast)-like 1 [Source:MGI Symbol;Acc:MGI:1858959]	45.687	44.6583	38.6734	42.2594	32.689	35.0663	51.1664	42.6572	36.4644	30.309	60.3918	44.1235	48.3913	46.1754	44.9773	41.9039	40.9884	42.166
ENSMUSG00000006392	Med8	mediator complex subunit 8 [Source:MGI Symbol;Acc:MGI:1915269]	75.7718	64.4677	62.5558	54.5639	65.2612	57.2196	81.8112	45.4363	57.9067	45.1926	57.199	74.4231	65.7644	75.5053	47.1756	51.116	44.7228	53.4794
ENSMUSG00000006395	Hyi	hydroxypyruvate isomerase (putative) [Source:MGI Symbol;Acc:MGI:1915430]	24.1329	24.9744	22.5418	25.3435	18.7274	24.7005	38.8598	24.3343	30.2084	42.2326	23.5255	66.0008	32.9776	29.3086	37.8477	26.8507	41.8897	55.1941
ENSMUSG00000006398	Cdc20	cell division cycle 20 [Source:MGI Symbol;Acc:MGI:1859866]	4.68246	4.14494	3.63674	6.47354	7.27306	8.5595	4.09345	15.0587	5.09207	7.30557	5.95483	2.39121	8.16147	3.95866	2.74062	4.33412	5.38258	5.99227
ENSMUSG00000006412	Pfdn2	prefoldin 2 [Source:MGI Symbol;Acc:MGI:1276111]	133.606	106.845	115.43	112.692	164.296	107.118	154.923	84.2718	123.184	93.1672	130.736	102.269	92.4776	93.3931	105.835	80.7607	89.7766	155.832
ENSMUSG00000006418	Rnf114	ring finger protein 114 [Source:MGI Symbol;Acc:MGI:1933159]	86.338	81.3389	69.6223	63.2895	107.186	60.9818	74.765	78.8208	57.3327	63.8358	71.75	75.3744	81.5201	70.6305	71.6471	56.489	58.7906	64.2575
ENSMUSG00000006423	C330007P06Rik	RIKEN cDNA C330007P06 gene [Source:MGI Symbol;Acc:MGI:1924894]	14.3302	13.5128	13.433	13.9175	6.1747	16.4656	15.9376	13.5149	16.0467	18.5438	19.4327	12.945	16.7409	19.0392	14.4002	20.1268	16.1603	10.4451
ENSMUSG00000006442	Srm	spermidine synthase [Source:MGI Symbol;Acc:MGI:102690]	32.1153	26.7893	24.6384	26.8644	56.8969	29.7835	28.4736	25.2796	48.4955	30.7201	64.647	60.7853	46.7297	38.0431	34.031	40.0312	53.6052	27.2823
ENSMUSG00000006456	Rbm14	RNA binding motif protein 14 [Source:MGI Symbol;Acc:MGI:1929092]	14.1213	34.8133	25.0465	12.4489	8.14457	24.3049	33.9588	31.4645	24.7742	22.8002	24.5974	12.5289	14.9328	33.9732	36.0524	26.1958	23.9624	14.7751
ENSMUSG00000006463	Zdhhc24	zinc finger, DHHC domain containing 24 [Source:MGI Symbol;Acc:MGI:1917855]	9.1319	10.8694	9.02655	9.51585	15.4048	8.84265	11.3587	9.65203	9.94916	12.5663	8.40943	17.7671	10.4565	10.8765	7.07913	10.4347	11.0788	8.90948
ENSMUSG00000006471	Ndor1	NADPH dependent diflavin oxidoreductase 1 [Source:MGI Symbol;Acc:MGI:1926047]	17.0238	21.9004	20.5017	32.5327	26.9887	29.8172	26.1513	29.8524	27.5932	33.4819	31.0894	30.5084	23.2705	31.1804	25.8138	36.7864	28.3666	16.2497
ENSMUSG00000006476	Nsmf	NMDA receptor synaptonuclear signaling and neuronal migration factor [Source:MGI Symbol;Acc:MGI:1861755]	13.717	15.1816	9.53031	22.6517	18.3193	12.2188	17.7316	14.7769	3.51041	18.8879	19.3029	6.74874	14.0508	19.259	18.2724	17.3531	16.0939	23.9689
ENSMUSG00000006494	Pdk1	pyruvate dehydrogenase kinase, isoenzyme 1 [Source:MGI Symbol;Acc:MGI:1926119]	21.8852	21.7699	19.3929	25.5783	26.4028	27.2077	19.3014	26.7149	20.2039	16.8508	6.24831	15.0783	11.4164	13.0388	24.9079	22.9253	12.5068	21.0288
ENSMUSG00000006498	Ptbp1	polypyrimidine tract binding protein 1 [Source:MGI Symbol;Acc:MGI:97791]	189.035	236.203	177.005	182.154	119.612	167.066	259.858	265.109	191.894	164.517	283.795	93.0801	249.973	285.242	285.667	272.261	265.917	143.878
ENSMUSG00000006526	Tmem110	transmembrane protein 110 [Source:MGI Symbol;Acc:MGI:1921500]	5.78152	12.4231	14.1533	15.3239	24.7489	15.892	10.5771	19.8704	6.2806	15.122	6.29123	16.204	6.10512	7.36404	8.82215	10.8371	9.16927	13.9577
ENSMUSG00000006527	Sfmbt1	Scm-like with four mbt domains 1 [Source:MGI Symbol;Acc:MGI:1859609]	6.27172	8.2317	8.15653	6.62706	10.7264	8.38721	8.87648	8.55838	4.32431	3.7726	1.45062	1.30574	2.48667	3.42223	6.32177	3.55413	3.3223	4.94309
ENSMUSG00000006575	Rundc3a	RUN domain containing 3A [Source:MGI Symbol;Acc:MGI:1858752]	0.639684	0.608085	4.00552	1.81083	0	0.363818	4.49037	2.85593	3.22419	10.3443	0.911523	7.32044	2.00973	2.67931	1.39339	2.28977	1.57974	1.01209
ENSMUSG00000006599	Gtf2h1	general transcription factor II H, polypeptide 1 [Source:MGI Symbol;Acc:MGI:1277216]	25.1202	24.7964	24.9289	22.2835	25.8628	30.7694	22.4805	27.7505	23.1745	25.2489	20.4429	27.0329	31.0056	24.0441	28.8039	25.9978	20.4281	25.0742
ENSMUSG00000006638	Abhd1	abhydrolase domain containing 1 [Source:MGI Symbol;Acc:MGI:1931013]	3.35811	3.60387	4.07922	4.96843	26.3351	4.17361	3.71647	2.49	4.15312	0.845709	2.42957	1.14902	1.7704	2.15037	5.54657	2.65285	1.85361	1.1761
ENSMUSG00000006641	Slc5a6	solute carrier family 5 (sodium-dependent vitamin transporter), member 6 [Source:MGI Symbol;Acc:MGI:2660847]	4.02207	4.70354	5.71344	3.06334	20.0341	4.08132	3.69882	6.98576	6.56794	5.80909	2.40776	11.2309	3.84874	6.588	4.12387	4.31417	7.77196	6.49964
ENSMUSG00000006673	Qrich1	glutamine-rich 1 [Source:MGI Symbol;Acc:MGI:1916482]	61.6569	71.2476	59.272	72.9518	62.3195	69.7198	75.4602	60.4327	64.685	59.6282	58.6187	49.2182	52.1428	67.8147	74.0219	67.5585	58.9247	44.514
ENSMUSG00000006675	P4htm	prolyl 4-hydroxylase, transmembrane (endoplasmic reticulum) [Source:MGI Symbol;Acc:MGI:1921693]	0.374011	0.876797	4.75496	0.757766	0	6.79036	0.743549	7.706	5.28215	6.7254	4.95207	0.787816	5.83634	3.24799	2.76225	3.20685	10.3382	11.1023
ENSMUSG00000006676	Usp19	ubiquitin specific peptidase 19 [Source:MGI Symbol;Acc:MGI:1918722]	62.9916	76.5128	69.3703	81.0865	87.4923	125.776	96.5141	70.216	89.335	68.263	72.319	80.7654	51.7006	84.3936	82.1329	71.4289	61.5707	55.0763
ENSMUSG00000006678	Pola1	polymerase (DNA directed), alpha 1 [Source:MGI Symbol;Acc:MGI:99660]	4.05089	7.42311	4.96738	6.2424	6.60174	6.71626	6.36251	5.36332	5.75942	4.73066	8.50898	4.61872	5.58969	3.88453	4.31662	4.05986	5.10124	4.36707
ENSMUSG00000006699	Cdc42	cell division cycle 42 [Source:MGI Symbol;Acc:MGI:106211]	345.832	313.339	332.275	299.536	353.758	321.339	312.393	251.781	275.575	247.312	311.149	330.661	306.202	288.553	299.542	262.055	312.294	360.183
ENSMUSG00000006705	Pknox1	Pbx/knotted 1 homeobox [Source:MGI Symbol;Acc:MGI:1201409]	7.35929	8.84781	7.17219	8.76012	8.34586	11.6713	8.24553	8.8898	9.78165	7.20558	11.5226	3.73983	7.79032	9.66391	9.93604	9.00778	8.47927	4.36335
ENSMUSG00000006715	Gmnn	geminin [Source:MGI Symbol;Acc:MGI:1927344]	15.6902	8.89836	14.3584	12.8343	14.2807	17.4827	20.5707	21.0503	29.7084	31.3108	37.8187	58.1514	28.8226	20.7628	10.1975	21.1404	23.6162	6.29537
ENSMUSG00000006717	Acot13	acyl-CoA thioesterase 13 [Source:MGI Symbol;Acc:MGI:1914084]	37.2702	25.9579	114.771	83.5742	14.4738	141.958	24.0383	25.4457	131.874	28.5501	27.1447	19.8442	124.471	28.6228	42.3633	31.6072	46.4929	32.1814
ENSMUSG00000006728	Cdk4	cyclin-dependent kinase 4 [Source:MGI Symbol;Acc:MGI:88357]	196.489	170.177	200.979	204.532	274.707	205.559	201.326	176.187	236.356	180.292	279.438	274.553	243.058	222.249	220.749	163.683	235.72	200.525
ENSMUSG00000006731	B4galnt1	beta-1,4-N-acetyl-galactosaminyl transferase 1 [Source:MGI Symbol;Acc:MGI:1342057]	123.539	127.393	136.89	145.803	82.0618	136.286	133.635	123.414	60.3938	65.9341	51.6626	41.7862	71.4669	68.0281	139.524	79.2018	68.4412	122.085
ENSMUSG00000006732	Mettl1	methyltransferase like 1 [Source:MGI Symbol;Acc:MGI:1339986]	16.4083	18.8997	25.0037	25.8771	71.0853	32.5538	17.5307	14.1085	24.7603	19.5757	22.923	58.5945	25.5153	18.3389	20.5578	21.5506	32.2177	42.7362
ENSMUSG00000006736	Tspan31	tetraspanin 31 [Source:MGI Symbol;Acc:MGI:1914375]	21.8695	23.7228	13.9155	29.4814	37.5784	24.1922	30.9689	35.2981	44.1693	34.0804	45.1429	19.895	42.5392	44.5526	29.3853	37.5029	38.4487	33.7618
ENSMUSG00000006740	Kif5b	kinesin family member 5B [Source:MGI Symbol;Acc:MGI:1098268]	64.3472	34.6109	40.897	37.4997	33.0469	49.3308	34.8145	36.562	49.1611	31.391	34.2229	58.9689	37.72	31.5761	33.8968	37.5403	33.967	45.8752
ENSMUSG00000006763	Saal1	serum amyloid A-like 1 [Source:MGI Symbol;Acc:MGI:1926185]	10.3425	9.0831	10.0074	12.0953	4.36576	8.77196	7.91899	9.75095	8.05594	10.8373	10.302	12.5749	10.1262	9.41243	12.3028	8.94979	10.5289	18.1249
ENSMUSG00000006782	Cnp	2',3'-cyclic nucleotide 3' phosphodiesterase [Source:MGI Symbol;Acc:MGI:88437]	186.263	167.255	158.67	159.006	176.365	161.2	150.301	141.365	201.796	177.992	279.177	250.808	258.428	219.904	175.546	176.516	219.142	140.49
ENSMUSG00000006818	Sod2	superoxide dismutase 2, mitochondrial [Source:MGI Symbol;Acc:MGI:98352]	37.3255	34.8188	34.8857	28.1853	26.672	40.227	32.367	37.7211	34.2568	35.5728	69.2665	41.1057	34.3985	35.1933	33.8004	36.4635	42.6415	34.8668
ENSMUSG00000006850	Tmco6	transmembrane and coiled-coil domains 6 [Source:MGI Symbol;Acc:MGI:1919233]	16.5078	18.4835	23.4083	19.1852	18.9789	17.0219	20.2146	12.0601	14.9906	16.1155	15.8168	12.2372	14.0401	16.3089	17.5643	15.463	17.7039	17.9234
ENSMUSG00000006906	Stambp	STAM binding protein [Source:MGI Symbol;Acc:MGI:1917777]	5.74528	6.93127	4.15675	6.75351	9.73096	4.95802	6.62898	5.87413	7.73055	7.72099	11.8209	10.1474	10.2153	10.9559	6.08178	10.5655	9.40011	11.2335
ENSMUSG00000006920	Ezh1	enhancer of zeste 1 polycomb repressive complex 2 subunit [Source:MGI Symbol;Acc:MGI:1097695]	23.5502	30.5685	22.1183	28.7096	25.5628	22.6275	25.7841	24.9885	29.0859	33.7668	25.2967	19.1525	34.9588	38.0945	27.7285	32.9598	26.9171	20.0632
ENSMUSG00000006932	Ctnnb1	catenin (cadherin associated protein), beta 1 [Source:MGI Symbol;Acc:MGI:88276]	142.34	141.996	116.269	109.629	117.91	114.065	156.968	152.522	107.884	117.119	133.076	137.969	123.803	147.396	116.377	123.78	108.782	90.5986
ENSMUSG00000006941	Eif1b	eukaryotic translation initiation factor 1B [Source:MGI Symbol;Acc:MGI:1916219]	65.3257	59.6133	59.5701	49.2695	79.6536	57.4792	59.831	47.3696	41.7878	46.7528	50.1149	62.2762	56.9425	46.0484	48.3851	37.3431	47.8907	60.3423
ENSMUSG00000006998	Psmd2	proteasome (prosome, macropain) 26S subunit, non-ATPase, 2 [Source:MGI Symbol;Acc:MGI:1096584]	100.214	73.6244	81.5278	77.2461	213.277	95.072	88.2912	92.0577	91.372	71.7934	125.261	141.073	87.1644	93.6161	73.9617	78.167	93.6965	134.483
ENSMUSG00000007029	Vars	valyl-tRNA synthetase [Source:MGI Symbol;Acc:MGI:90675]	298.178	293.098	332.943	488.948	581.899	543.134	293.278	320.09	444.863	616.71	811.315	405.775	310.548	373.151	328.542	406.438	408.484	358.691
ENSMUSG00000007035	Msh5	mutS homolog 5 [Source:MGI Symbol;Acc:MGI:1329021]	8.58512	3.99255	7.38009	8.45651	9.84303	4.90181	3.83896	3.19522	1.60728	8.85954	10.4257	0	8.12712	6.25836	10.2962	6.75039	5.43557	16.5134
ENSMUSG00000007036	Abhd16a	abhydrolase domain containing 16A [Source:MGI Symbol;Acc:MGI:99476]	36.194	36.2805	47.5038	36.4964	19.1698	29.6726	33.4686	33.0154	28.0748	39.8221	54.9315	57.0165	28.9419	37.9726	41.5078	48.5523	41.6405	32.2323
ENSMUSG00000007038	Neu1	neuraminidase 1 [Source:MGI Symbol;Acc:MGI:97305]	25.5991	23.6331	21.44	30.8662	20.2523	34.9476	25.3118	39.1288	27.5127	36.4264	30.5245	18.6399	21.7253	28.8897	22.7944	30.0244	17.9465	43.0288
ENSMUSG00000007039	Ddah2	dimethylarginine dimethylaminohydrolase 2 [Source:MGI Symbol;Acc:MGI:1859016]	6.05891	7.64611	9.91302	8.55703	13.406	7.56011	3.3646	7.34039	8.07588	9.08905	26.4534	5.03455	4.97773	7.58086	3.43602	5.07384	6.70084	9.4472
ENSMUSG00000007041	Clic1	chloride intracellular channel 1 [Source:MGI Symbol;Acc:MGI:2148924]	351.845	267.696	288.931	282.035	500.168	280.04	263.247	230.168	246.577	200.277	416.133	391.32	258.784	206.431	265.998	189.037	229.678	402.64
ENSMUSG00000007050	Lsm2	LSM2 homolog, U6 small nuclear RNA and mRNA degradation associated [Source:MGI Symbol;Acc:MGI:90676]	39.5632	32.8446	35.8603	25.3182	67.5917	32.9048	58.7732	21.8335	40.9724	19.9575	57.3581	35.1737	34.8359	36.9475	32.3059	32.5715	33.6727	34.6729
ENSMUSG00000007080	Pole	polymerase (DNA directed), epsilon [Source:MGI Symbol;Acc:MGI:1196391]	1.64693	2.2794	3.21633	4.14297	2.42394	4.64677	3.00152	6.12064	2.38221	2.2958	9.20486	2.30697	3.97899	2.52043	2.93503	3.95654	3.05683	3.54321
ENSMUSG00000007207	Stx1a	syntaxin 1A (brain) [Source:MGI Symbol;Acc:MGI:109355]	1.62544	2.39779	2.94249	3.70603	13.4267	5.25384	0.727498	2.12474	0.837719	0.41414	1.12043	7.85656	0.995006	0.828974	1.503	0.959474	1.29844	2.87301
ENSMUSG00000007216	Zfp775	zinc finger protein 775 [Source:MGI Symbol;Acc:MGI:2683557]	1.39629	2.28496	2.17784	2.51532	1.91157	2.13998	2.48038	1.98305	1.44536	1.82245	1.56384	1.29368	2.94882	2.3294	2.70289	3.80452	1.91604	1.19835
ENSMUSG00000007338	Mrpl49	mitochondrial ribosomal protein L49 [Source:MGI Symbol;Acc:MGI:108180]	29.4053	27.103	31.2979	29.389	23.7104	25.8588	25.4104	21.1072	16.7989	23.1839	25.3744	35.6086	28.687	22.3802	23.2178	18.1347	23.2505	19.4612
ENSMUSG00000007411	Mark3	MAP/microtubule affinity regulating kinase 3 [Source:MGI Symbol;Acc:MGI:1341865]	94.1809	73.7992	74.815	77.8032	84.4214	39.4557	59.8098	63.0177	60.87	60.7731	71.4557	104.397	63.4018	44.926	55.1176	43.4597	49.6864	82.3556
ENSMUSG00000007415	Gatad1	GATA zinc finger domain containing 1 [Source:MGI Symbol;Acc:MGI:1914460]	42.0082	34.2803	37.8769	23.726	7.01658	29.4297	35.5374	50.0643	34.0098	36.334	25.3272	26.7315	37.6232	35.3304	38.7707	34.0706	30.6074	15.5341
ENSMUSG00000007458	M6pr	mannose-6-phosphate receptor, cation dependent [Source:MGI Symbol;Acc:MGI:96904]	82.3956	73.7929	67.3695	72.4621	51.0688	73.8133	86.0708	66.8049	75.0297	64.6835	72.6775	72.9912	69.1507	69.6087	74.3387	65.5154	70.8182	68.7458
ENSMUSG00000007476	Lrrc8a	leucine rich repeat containing 8A [Source:MGI Symbol;Acc:MGI:2652847]	6.46237	7.42188	6.43595	6.80695	5.02206	6.93463	5.33988	7.67219	4.29285	5.83554	4.35407	5.31369	6.2505	5.76793	7.67947	4.45837	5.10124	6.24115
ENSMUSG00000007564	Ppp2r1a	protein phosphatase 2, regulatory subunit A, alpha [Source:MGI Symbol;Acc:MGI:1926334]	156.502	151.52	161.426	141.426	127.82	102.378	127.061	93.8126	114.63	121.43	198.952	205.964	128.154	134.588	138.242	122.522	119.698	96.096
ENSMUSG00000007570	Fance	Fanconi anemia, complementation group E [Source:MGI Symbol;Acc:MGI:1920025]	18.5148	18.725	12.9744	30.7363	16.5174	23.8277	20.6636	19.87	19.0317	24.5421	33.1819	33.5946	13.745	17.5715	21.6898	19.7998	19.3182	32.2391
ENSMUSG00000007589	Tinf2	Terf1 (TRF1)-interacting nuclear factor 2 [Source:MGI Symbol;Acc:MGI:107246]	40.0693	47.3383	40.2505	53.1787	64.3855	39.5532	33.9429	36.1438	37.9838	40.0897	24.5596	19.5348	26.0888	28.6543	35.6078	32.2061	30.7523	24.9616
ENSMUSG00000007603	Dus3l	dihydrouridine synthase 3-like (S. cerevisiae) [Source:MGI Symbol;Acc:MGI:2147092]	36.9434	43.3793	44.0656	50.6759	46.9764	49.2244	40.5451	38.1864	33.4094	38.9702	46.405	40.2679	30.7033	36.8949	39.507	38.6658	38.4566	51.2506
ENSMUSG00000007610	Gtpbp3	GTP binding protein 3 [Source:MGI Symbol;Acc:MGI:1917609]	15.6437	14.9985	14.2646	12.9221	16.8101	18.6202	17.7107	13.3595	9.62122	14.3324	21.3564	24.0906	18.5496	14.7604	16.4389	14.6376	17.2449	9.03897
ENSMUSG00000007613	Tgfbr1	transforming growth factor, beta receptor I [Source:MGI Symbol;Acc:MGI:98728]	6.4506	7.31217	6.61706	9.47886	3.25979	9.02367	7.92889	14.2874	10.2824	13.3283	8.0171	9.75639	11.2866	12.1321	10.1223	12.4329	11.5608	8.42461
ENSMUSG00000007617	Homer1	homer scaffolding protein 1 [Source:MGI Symbol;Acc:MGI:1347345]	3.26419	5.19978	3.60148	8.86648	4.75237	9.02626	6.1282	7.08117	10.4127	12.507	14.0451	7.79572	11.7176	10.1933	8.70721	9.67983	10.0918	5.25437
ENSMUSG00000007646	Rad51c	RAD51 paralog C [Source:MGI Symbol;Acc:MGI:2150020]	3.70196	4.12041	2.62081	2.42707	3.13554	3.76918	8.74019	5.27043	1.86522	1.18983	1.9859	0.2971	2.12739	2.86167	3.86467	3.58757	2.66972	4.68213
ENSMUSG00000007656	Arpp19	cAMP-regulated phosphoprotein 19 [Source:MGI Symbol;Acc:MGI:1891691]	681.024	449.588	407.769	297.962	600.177	293.172	389.47	384.918	283.417	290.155	511.551	472.596	503.585	333.905	280.314	340.382	348.397	575.867
ENSMUSG00000007659	Bcl2l1	BCL2-like 1 [Source:MGI Symbol;Acc:MGI:88139]	1.65989	2.02228	3.05374	4.61324	0.518388	3.05073	5.58947	4.01168	2.98404	2.99012	2.41456	3.25363	3.8401	2.31735	3.17221	2.728	4.23091	2.46723
ENSMUSG00000007670	Khsrp	KH-type splicing regulatory protein [Source:MGI Symbol;Acc:MGI:1336214]	39.1579	45.6352	40.8562	53.9657	30.2339	48.3056	62.4223	50.455	55.431	48.4513	86.8423	50.5317	44.1519	62.615	53.8002	56.9413	60.0409	50.6105
ENSMUSG00000007721	Ccdc124	coiled-coil domain containing 124 [Source:MGI Symbol;Acc:MGI:1916403]	63.8624	56.7036	50.6661	35.5099	95.4588	37.1021	56.9951	42.8225	55.2911	34.6005	61.16	85.1703	51.958	48.0723	51.0138	38.6537	46.0794	68.6975
ENSMUSG00000007739	Cct4	chaperonin containing Tcp1, subunit 4 (delta) [Source:MGI Symbol;Acc:MGI:104689]	180.933	156.86	134.644	140.578	162.276	138.589	156.446	145.612	183.106	121.97	197.377	183.748	205.202	178.993	149.624	153.535	158.178	109.498
ENSMUSG00000007777	0610009B22Rik	RIKEN cDNA 0610009B22 gene [Source:MGI Symbol;Acc:MGI:1913300]	12.3266	7.59762	8.15465	9.83773	0	11.1912	9.63233	7.70069	14.2451	9.33607	12.9214	5.81386	13.6834	14.4052	8.81673	6.90135	10.1475	9.68728
ENSMUSG00000007812	Zfp655	zinc finger protein 655 [Source:MGI Symbol;Acc:MGI:1919861]	21.288	18.3634	14.5516	15.1062	12.929	14.3238	15.2274	17.3085	13.1253	12.2048	9.80283	12.6697	12.3609	14.0437	14.3628	14.8167	12.1884	13.9316
ENSMUSG00000007815	Rhoa	ras homolog family member A [Source:MGI Symbol;Acc:MGI:1096342]	251.393	211.404	249.519	228.424	396.059	312.478	279.718	188.451	270.318	290.507	338.637	272.617	232.334	284.94	255.932	239.272	272.252	321.937
ENSMUSG00000007817	Zmiz1	zinc finger, MIZ-type containing 1 [Source:MGI Symbol;Acc:MGI:3040693]	10.232	9.68014	8.41545	27.8516	5.3256	13.3462	16.373	19.3249	15.9896	10.9794	27.5484	36.285	17.1847	20.4485	20.3186	25.3482	21.4888	8.68467
ENSMUSG00000007827	Ankrd26	ankyrin repeat domain 26 [Source:MGI Symbol;Acc:MGI:1917887]	2.21991	2.49888	1.35332	4.67019	1.20764	3.59029	3.2683	4.13339	4.07555	3.97117	3.98474	2.05744	2.47611	6.03287	3.95105	5.91902	3.18873	3.12907
ENSMUSG00000007833	Aldh16a1	aldehyde dehydrogenase 16 family, member A1 [Source:MGI Symbol;Acc:MGI:1916998]	125.798	90.2222	87.6542	174.179	109.938	175.518	105.942	99.9235	126.903	121.086	114.323	120.513	151.178	105.633	93.8476	80.4351	115.317	137.152
ENSMUSG00000007836	Hnrnpa0	heterogeneous nuclear ribonucleoprotein A0 [Source:MGI Symbol;Acc:MGI:1924384]	126.167	157.417	160.79	163.711	161.987	164.205	122.251	133.375	125.344	138.022	132.311	155.887	121.658	130.902	158.327	115.596	135.5	151.95
ENSMUSG00000007837	Prrg2	proline-rich Gla (G-carboxyglutamic acid) polypeptide 2 [Source:MGI Symbol;Acc:MGI:1929596]	1.67498	4.77908	2.34028	3.31245	1.71711	5.1493	2.06118	1.14156	2.54297	3.16659	4.18894	1.85327	4.47328	3.05324	4.69279	4.82836	2.82833	9.26831
ENSMUSG00000007850	Hnrnph1	heterogeneous nuclear ribonucleoprotein H1 [Source:MGI Symbol;Acc:MGI:1891925]	1579.23	1626.11	1191.08	1004.45	1093.98	1168.86	1399.16	1141.92	1280.5	1242.91	1564.51	1778.4	1326.2	1309.33	1155.45	1300.05	1179.58	841.681
ENSMUSG00000007872	Id3	inhibitor of DNA binding 3 [Source:MGI Symbol;Acc:MGI:96398]	119.07	119.338	109.107	82.557	48.6864	74.9614	71.5512	40.8537	15.2525	22.229	6.19782	13.3353	21.1017	15.3743	64.7067	26.4925	23.4947	61.6346
ENSMUSG00000007880	Arid1a	AT rich interactive domain 1A (SWI-like) [Source:MGI Symbol;Acc:MGI:1935147]	35.1761	41.4861	35.8752	44.8287	38.259	47.7461	43.0052	49.7439	40.6777	32.863	33.4828	37.8594	33.5376	43.0472	43.925	47.1163	37.1653	43.081
ENSMUSG00000007891	Ctsd	cathepsin D [Source:MGI Symbol;Acc:MGI:88562]	32.1692	33.3348	28.818	27.6577	39.6948	28.2192	31.8272	36.8813	37.6539	34.2241	49.5169	48.3858	41.2627	28.6515	35.4681	34.7259	43.8447	41.9616
ENSMUSG00000007892	Rplp1	ribosomal protein, large, P1 [Source:MGI Symbol;Acc:MGI:1927099]	5323.47	4002.2	4326.35	3334.58	8741.12	3624.12	5215.94	4395.54	5120.47	5520.41	4929.66	11042.1	6253.4	4612.11	3787.16	3596.05	4242.37	6310.65
ENSMUSG00000007950	Abhd8	abhydrolase domain containing 8 [Source:MGI Symbol;Acc:MGI:1918946]	11.1443	12.0878	15.5604	16.0204	12.3343	16.0411	11.7202	12.2816	5.61223	6.26338	5.02052	11.2383	6.07029	6.80703	12.3732	8.10714	7.97565	15.4328
ENSMUSG00000007987	Ift22	intraflagellar transport 22 [Source:MGI Symbol;Acc:MGI:1914536]	30.8322	22.4391	19.7262	16.6249	28.9375	19.244	23.8034	15.5959	16.9766	7.48572	7.67312	11.9616	7.34842	8.99123	23.5751	13.6357	14.7578	30.7078
ENSMUSG00000008035	Mid1ip1	Mid1 interacting protein 1 (gastrulation specific G12-like (zebrafish)) [Source:MGI Symbol;Acc:MGI:1915291]	19.1541	16.1329	13.9136	30.2073	29.1674	18.1714	25.3955	16.593	18.0962	17.4041	13.8255	13.8768	16.0781	24.2224	21.9077	17.948	20.5913	15.7446
ENSMUSG00000008036	Ap2s1	adaptor-related protein complex 2, sigma 1 subunit [Source:MGI Symbol;Acc:MGI:2141861]	139.028	119.171	123.775	101.355	337.983	101.113	98.7762	80.2083	96.9899	83.1098	143.867	215.397	121.161	78.9947	96.608	82.8556	93.4347	162.935
ENSMUSG00000008140	Emc10	ER membrane protein complex subunit 10 [Source:MGI Symbol;Acc:MGI:1916933]	56.357	54.1792	57.7299	63.5904	47.5027	80.163	54.7493	53.3299	48.3633	57.4192	41.2697	50.4496	40.8918	41.6864	54.3042	52.5662	57.3217	76.8914
ENSMUSG00000008167	Fbxw9	F-box and WD-40 domain protein 9 [Source:MGI Symbol;Acc:MGI:1915878]	9.11286	7.60707	8.31353	10.2125	7.63881	5.58574	5.79874	8.10726	4.17243	11.6019	8.52565	25.6472	9.3087	7.04567	10.105	8.73259	9.23134	7.32281
ENSMUSG00000008193	Spib	Spi-B transcription factor (Spi-1/PU.1 related) [Source:MGI Symbol;Acc:MGI:892986]	258.189	233.775	235.142	223.07	157.009	219.65	263.859	276.326	343.055	346.13	337.256	278.275	337.799	407.308	292.143	290.314	323.429	226.111
ENSMUSG00000008200	Fnbp4	formin binding protein 4 [Source:MGI Symbol;Acc:MGI:1860513]	84.9422	104.199	99.9461	122.02	88.3349	151.513	105.492	133.161	85.4842	115.683	79.9469	82.4874	65.8071	85.8231	101.566	112.407	83.5157	125.597
ENSMUSG00000008206	Cers4	ceramide synthase 4 [Source:MGI Symbol;Acc:MGI:1914510]	24.2105	29.0703	24.8899	35.7344	31.5531	40.577	34.8897	14.1801	19.683	13.937	7.77473	7.94963	7.58551	16.5257	19.9034	20.788	17.4998	38.9417
ENSMUSG00000008226	Scrn3	secernin 3 [Source:MGI Symbol;Acc:MGI:1921866]	5.908	7.04052	8.09022	6.20264	17.0427	4.77087	6.46368	5.86011	6.14293	5.1402	3.3636	2.828	4.19085	5.79918	9.12693	5.94581	5.37218	6.14198
ENSMUSG00000008301	Phax	phosphorylated adaptor for RNA export [Source:MGI Symbol;Acc:MGI:1891839]	30.3362	25.7486	25.9302	19.6396	26.702	19.3681	25.2206	32.3831	28.2212	24.6527	30.6066	29.9832	31.4093	27.5048	31.514	24.9535	24.4094	34.7035
ENSMUSG00000008305	Tle1	transducin-like enhancer of split 1 [Source:MGI Symbol;Acc:MGI:104636]	5.64746	8.51776	4.92708	4.78069	4.97527	4.95364	8.24076	3.44522	0.791997	0.479482	0.0975234	0	0.13697	0.118761	2.41019	1.65792	0.887894	6.4549
ENSMUSG00000008307	1700109H08Rik	RIKEN cDNA 1700109H08 gene [Source:MGI Symbol;Acc:MGI:1924286]	2.16267	10.0108	7.41102	4.825	0	3.20822	3.43321	8.60495	2.86107	5.49035	1.06365	0	2.50845	3.19399	14.3258	3.80825	2.7909	3.11783
ENSMUSG00000008318	Relt	RELT tumor necrosis factor receptor [Source:MGI Symbol;Acc:MGI:2443373]	10.6833	11.9601	11.8623	9.96613	9.40247	10.1943	11.4525	26.0261	55.1025	42.2378	70.5975	73.8956	75.6475	51.0587	31.4411	35.4466	57.0039	13.4116
ENSMUSG00000008333	Snrpb2	U2 small nuclear ribonucleoprotein B [Source:MGI Symbol;Acc:MGI:104805]	62.6108	38.386	62.1334	27.8662	42.9877	33.0055	50.2049	43.0749	43.4009	41.6681	63.3657	53.1594	62.2723	54.8553	48.1583	38.9287	44.6698	55.6319
ENSMUSG00000008348	Ubc	ubiquitin C [Source:MGI Symbol;Acc:MGI:98889]	0	0	0	0	0	0	0	0	36.2357	39.1639	57.6839	69.206	49.2651	41.3435	0	0	0	0
ENSMUSG00000008373	Prpf31	pre-mRNA processing factor 31 [Source:MGI Symbol;Acc:MGI:1916238]	30.8446	35.5675	36.9999	32.2446	46.7585	26.9199	37.5176	32.9593	35.1466	32.2293	35.9824	27.535	30.9349	35.3261	34.4483	35.4412	32.3446	23.2577
ENSMUSG00000008384	Sertad1	SERTA domain containing 1 [Source:MGI Symbol;Acc:MGI:1913438]	42.0225	31.3908	37.1544	36.6549	69.5776	63.4843	19.0749	15.797	12.9351	13.2899	15.3568	39.3518	18.3184	14.1181	22.7622	11.1657	17.3242	39.0807
ENSMUSG00000008393	Carhsp1	calcium regulated heat stable protein 1 [Source:MGI Symbol;Acc:MGI:1196368]	8.89763	6.91629	7.34385	8.50925	15.5297	5.38497	6.91711	10.4933	8.63959	13.7927	14.4111	12.963	11.1374	9.73072	5.86916	8.89575	8.93887	4.77252
ENSMUSG00000008398	Elk3	ELK3, member of ETS oncogene family [Source:MGI Symbol;Acc:MGI:101762]	22.2288	18.9542	16.9094	15.6927	11.1225	17.5305	25.0346	26.3085	21.6278	32.1341	28.0706	14.2661	16.8861	35.1399	34.6574	25.8877	27.3446	27.6099
ENSMUSG00000008429	Herpud2	HERPUD family member 2 [Source:MGI Symbol;Acc:MGI:1915393]	17.4122	19.2009	16.7674	17.4067	12.74	18.9387	21.1359	21.3523	16.7982	20.6582	15.9693	14.9319	19.4924	18.3602	22.6879	16.4894	19.4375	20.652
ENSMUSG00000008435	Rdh13	retinol dehydrogenase 13 (all-trans and 9-cis) [Source:MGI Symbol;Acc:MGI:1918732]	5.84876	5.96262	4.43845	8.81305	6.95476	4.26296	6.50219	5.22206	4.84966	8.22609	5.74848	13.5515	4.76893	7.80112	6.04669	5.94578	7.59814	5.03533
ENSMUSG00000008450	Nutf2	nuclear transport factor 2 [Source:MGI Symbol;Acc:MGI:1915301]	24.7844	25.3683	14.5848	11.7015	26.7126	13.2789	26.2038	28.0525	28.2765	25.5035	29.2441	21.8588	35.7537	26.0494	22.6133	26.6744	27.9723	11.523
ENSMUSG00000008475	Arpc5	actin related protein 2/3 complex, subunit 5 [Source:MGI Symbol;Acc:MGI:1915021]	247.977	245.818	231.785	181.553	194.885	195.677	199.629	199.784	162.865	165.958	252.928	220.88	202.658	189.437	214.367	175.589	187.782	184.938
ENSMUSG00000008496	Pou2f2	POU domain, class 2, transcription factor 2 [Source:MGI Symbol;Acc:MGI:101897]	79.3957	89.6792	79.5139	71.0108	105.643	77.9065	81.0297	100.883	87.1597	111.736	94.6519	103.581	96.507	109.044	96.8796	105.653	102.815	112.752
ENSMUSG00000008540	Mgst1	microsomal glutathione S-transferase 1 [Source:MGI Symbol;Acc:MGI:1913850]	4.04355	2.58207	1.7334	1.59353	16.1224	4.76824	4.05782	2.85695	16.7067	18.2162	22.8388	19.772	26.3193	14.6266	10.6156	12.7632	14.8958	2.93628
ENSMUSG00000008604	Ubqln4	ubiquilin 4 [Source:MGI Symbol;Acc:MGI:2150152]	16.0781	19.7384	17.3463	18.0396	22.4474	21.8423	25.6555	18.6445	23.4054	20.1813	26.5116	16.5398	21.4996	24.8034	23.1406	20.8865	21.8879	16.8731
ENSMUSG00000008668	Rps18	ribosomal protein S18 [Source:MGI Symbol;Acc:MGI:98146]	3188.35	2490.39	2384.26	1873.32	4376.16	1863.95	2728.74	2479.89	2498.46	2880.42	4742.26	4455.4	3818.33	2786.55	2390.23	2223.62	2510.23	2674.18
ENSMUSG00000008682	Rpl10	ribosomal protein L10 [Source:MGI Symbol;Acc:MGI:105943]	968.948	805.302	930.175	797.53	810.206	922.608	941.79	827.819	866.214	774.684	827.166	934.753	873.402	871.835	836.631	770.005	875.148	855.269
ENSMUSG00000008683	Rps15a	ribosomal protein S15A [Source:MGI Symbol;Acc:MGI:2389091]	8387.55	5283.33	6641.02	5279.52	9105.49	5823.18	5047.91	3861.03	5166.81	5353.46	4513.93	11279.9	4832.58	3403.97	3886.32	2862.3	3729.17	9812.92
ENSMUSG00000008690	Ncaph2	non-SMC condensin II complex, subunit H2 [Source:MGI Symbol;Acc:MGI:1289164]	107.647	120.416	117.474	152.762	163.753	164.789	123.215	108.222	148.273	129.659	167.301	124.725	97.2203	94.223	112.203	105.678	112.529	138.399
ENSMUSG00000008730	Hipk1	homeodomain interacting protein kinase 1 [Source:MGI Symbol;Acc:MGI:1314873]	28.9502	36.9334	31.1598	49.6473	31.2571	51.7531	45.7852	43.4479	46.7393	41.3287	51.4764	37.1798	38.4704	46.8527	52.4707	57.1349	41.9116	34.0434
ENSMUSG00000008734	Gprc5b	G protein-coupled receptor, family C, group 5, member B [Source:MGI Symbol;Acc:MGI:1927596]	0	0.0807744	0	0.0588389	0	0	6.53451	5.80238	5.62974	1.24848	9.22319	1.38876	1.60538	0.972103	3.91112	2.13935	3.68142	3.26027
ENSMUSG00000008763	Man1a2	mannosidase, alpha, class 1A, member 2 [Source:MGI Symbol;Acc:MGI:104676]	9.84872	14.6888	13.1217	10.9208	1.87652	14.3963	13.9728	27.2421	57.2298	18.6761	32.1918	12.2722	25.1922	39.0847	16.8666	36.8125	30.4485	14.5619
ENSMUSG00000008822	Acyp1	acylphosphatase 1, erythrocyte (common) type [Source:MGI Symbol;Acc:MGI:1913454]	49.8664	39.1153	55.4734	25.0853	100.672	30.4856	36.1013	13.0597	20.4286	15.7912	33.732	16.8183	26.826	15.8975	24.8829	20.134	19.0651	31.4854
ENSMUSG00000008855	Hdac5	histone deacetylase 5 [Source:MGI Symbol;Acc:MGI:1333784]	45.1744	51.5247	65.8707	79.6149	160.379	90.0504	37.5536	53.6962	44.9192	72.1128	61.478	122.267	63.9278	57.3609	35.4484	39.3808	60.726	101.239
ENSMUSG00000008859	Rala	v-ral simian leukemia viral oncogene A (ras related) [Source:MGI Symbol;Acc:MGI:1927243]	32.3712	18.4682	23.5945	21.3412	46.8432	29.5657	24.2118	20.4357	23.9995	20.7587	26.6385	30.6311	25.3163	28.3626	26.1659	23.4628	25.3156	17.192
ENSMUSG00000008892	Vdac3	voltage-dependent anion channel 3 [Source:MGI Symbol;Acc:MGI:106922]	71.5583	53.2382	63.6284	56.6624	85.8091	50.1804	55.1513	53.0935	53.416	52.2147	69.6729	112.288	68.7912	51.9267	43.9664	46.398	50.1206	62.8251
ENSMUSG00000008958	Vps72	vacuolar protein sorting 72 [Source:MGI Symbol;Acc:MGI:1202305]	47.2754	55.1744	55.0249	38.6283	54.4895	48.3003	57.0508	52.8633	66.1307	49.2512	47.9553	39.274	44.0886	54.1016	54.6896	47.5835	44.8902	57.6231
ENSMUSG00000008976	Gabpa	GA repeat binding protein, alpha [Source:MGI Symbol;Acc:MGI:95610]	38.943	32.2755	22.4042	27.6136	19.8415	35.6991	36.0518	36.637	44.6325	50.6562	32.3512	18.6018	33.7424	47.423	45.7533	40.6472	32.9527	26.6797
ENSMUSG00000009013	Dynll1	dynein light chain LC8-type 1 [Source:MGI Symbol;Acc:MGI:1861457]	416.967	287.327	227.561	137.469	215.025	142.206	308.652	197.153	268.93	209.859	409.473	465.701	398.033	347.549	253.535	173.496	273.01	154.97
ENSMUSG00000009030	Pdcl	phosducin-like [Source:MGI Symbol;Acc:MGI:1914716]	18.6701	18.758	18.1378	17.3286	11.9383	18.1921	23.7088	25.2795	16.8288	25.7188	35.5015	18.0942	19.1488	26.1808	21.0124	24.4156	19.6921	18.9068
ENSMUSG00000009035	Tmem184b	transmembrane protein 184b [Source:MGI Symbol;Acc:MGI:2445179]	11.5814	9.46074	7.58476	7.9348	8.95798	6.33434	9.90036	19.9118	13.9143	14.3556	28.4746	12.5039	15.1885	15.3403	9.09802	22.2643	19.3473	9.31101
ENSMUSG00000009073	Nf2	neurofibromin 2 [Source:MGI Symbol;Acc:MGI:97307]	8.31212	12.1949	10.8555	17.9603	50.7542	22.5093	17.8611	21.1018	32.7271	22.4188	25.6894	16.0861	23.7061	29.0581	19.7398	22.8912	18.4236	18.9275
ENSMUSG00000009075	Cabp7	calcium binding protein 7 [Source:MGI Symbol;Acc:MGI:2183437]	5.54822	3.49313	1.64434	2.70994	2.4757	1.47652	2.51146	2.3366	4.20969	3.47054	3.72691	6.7265	4.12277	3.75354	2.84462	2.07798	3.24702	1.36433
ENSMUSG00000009076	Zmat5	zinc finger, matrin type 5 [Source:MGI Symbol;Acc:MGI:1914428]	36.3269	23.8012	20.7616	22.7496	42.5864	26.4111	26.9844	24.2904	16.3327	30.8876	24.1543	35.8797	24.1481	23.2639	20.0858	17.0768	24.3023	16.8997
ENSMUSG00000009079	Ewsr1	Ewing sarcoma breakpoint region 1 [Source:MGI Symbol;Acc:MGI:99960]	344.865	384.724	380.444	429.237	362.27	431.26	332.373	373.35	359.242	330.932	363.249	413.433	295.817	316.708	308.588	331.845	321.127	479.436
ENSMUSG00000009090	Ap1b1	adaptor protein complex AP-1, beta 1 subunit [Source:MGI Symbol;Acc:MGI:1096368]	43.7922	54.6275	34.3535	72.9889	66.0839	76.4012	58.4325	66.8423	60.7299	37.2495	50.2886	25.6319	40.0922	52.9422	62.8013	52.1651	48.844	49.0933
ENSMUSG00000009092	Derl3	Der1-like domain family, member 3 [Source:MGI Symbol;Acc:MGI:1917627]	4.32887	3.38665	4.30915	4.64166	0.695702	2.11482	8.10196	12.5514	20.715	12.6603	11.6285	4.83841	15.2793	9.24467	4.56863	61.3224	81.5609	0.632241
ENSMUSG00000009112	Bcl2l13	BCL2-like 13 (apoptosis facilitator) [Source:MGI Symbol;Acc:MGI:2136959]	10.2773	6.72934	6.75589	16.6848	6.83902	15.9212	6.13658	7.57763	6.09802	6.42571	13.4711	4.70761	5.41134	6.38469	7.59621	10.303	6.45388	10.3327
ENSMUSG00000009145	Dqx1	DEAQ RNA-dependent ATPase [Source:MGI Symbol;Acc:MGI:2136388]	1.43479	2.18569	3.22829	2.88728	3.12233	2.5863	2.98377	1.63772	2.86748	2.04377	0.745751	2.24442	2.28223	2.19161	2.09058	1.24141	1.96253	6.33731
ENSMUSG00000009207	Lnpk	lunapark, ER junction formation factor [Source:MGI Symbol;Acc:MGI:1918115]	10.6799	9.08446	5.28273	6.40616	3.72108	8.2356	8.52727	10.5733	8.85379	7.10148	9.38259	8.37831	6.71679	9.14839	7.26993	8.86469	8.13414	7.17635
ENSMUSG00000009281	Rarres2	retinoic acid receptor responder (tazarotene induced) 2 [Source:MGI Symbol;Acc:MGI:1918910]	13.857	12.2995	11.5011	11.1193	16.4726	8.29969	10.0686	9.33891	8.8657	10.341	6.29929	5.81974	10.7995	10.8023	10.3729	10.3971	10.7782	9.56848
ENSMUSG00000009291	Pttg1ip	pituitary tumor-transforming 1 interacting protein [Source:MGI Symbol;Acc:MGI:2652132]	27.3162	28.3753	31.5687	64.9163	78.1256	69.0373	45.7346	45.0094	58.0904	56.8326	33.0429	43.2763	34.5605	43.0208	45.1617	42.0636	54.965	55.6497
ENSMUSG00000009292	Trpm2	transient receptor potential cation channel, subfamily M, member 2 [Source:MGI Symbol;Acc:MGI:1351901]	0.968603	1.27877	3.1688	1.48676	5.2912	0.202385	2.61154	2.37616	3.30491	2.09822	9.54136	1.3742	2.53342	3.25162	2.19742	4.39034	3.05847	3.86927
ENSMUSG00000009293	Ube2g2	ubiquitin-conjugating enzyme E2G 2 [Source:MGI Symbol;Acc:MGI:1343188]	54.9735	34.1054	56.8276	71.1371	13.3965	40.9634	50.5042	41.9838	37.0517	51.663	46.1993	44.0587	52.8736	44.8883	55.3493	39.4573	45.9714	33.1342
ENSMUSG00000009406	Elk1	ELK1, member of ETS oncogene family [Source:MGI Symbol;Acc:MGI:101833]	3.79471	4.47459	3.92148	3.95211	2.19086	4.03515	5.42867	5.38573	3.72715	4.11153	4.87509	2.49157	4.35503	5.09805	4.33265	5.34333	4.35013	2.43076
ENSMUSG00000009470	Tnpo1	transportin 1 [Source:MGI Symbol;Acc:MGI:2681523]	19.6185	23.1254	19.1895	25.6025	21.1276	27.2246	24.9355	34.0467	31.8091	31.6853	33.7084	23.9988	29.8139	35.2384	26.8098	32.5201	27.9376	26.1968
ENSMUSG00000009535	Rnmt	RNA (guanine-7-) methyltransferase [Source:MGI Symbol;Acc:MGI:1915147]	27.3205	26.8462	21.165	27.499	40.7603	35.8115	21.8255	26.075	25.4088	23.7548	23.2598	23.3482	23.8524	24.3694	18.7718	25.956	22.516	36.0427
ENSMUSG00000009549	Srp14	signal recognition particle 14 [Source:MGI Symbol;Acc:MGI:107169]	275.271	218.72	239.865	143.592	299.455	186.595	188.604	116.082	145.219	150.288	191.848	332.542	201.145	124.147	168.754	129.069	170.551	193.501
ENSMUSG00000009555	Cdk9	cyclin-dependent kinase 9 (CDC2-related kinase) [Source:MGI Symbol;Acc:MGI:1328368]	126.199	123.245	133.741	170.333	196.983	188.004	149.681	137.305	116.179	166.214	115.119	167.978	110.237	123.792	150.514	112.939	110.105	173.947
ENSMUSG00000009563	Tor2a	torsin family 2, member A [Source:MGI Symbol;Acc:MGI:1353596]	24.7704	31.9297	19.2865	32.6505	36.7891	31.4946	34.2261	29.0236	24.3513	19.2888	21.4426	15.7645	21.7969	25.8353	27.5468	24.1289	27.6278	13.2128
ENSMUSG00000009566	Fpgs	folylpolyglutamyl synthetase [Source:MGI Symbol;Acc:MGI:95576]	15.059	13.0811	14.3983	17.6826	53.3081	14.8674	23.1234	16.6817	18.742	17.6481	29.6822	14.6473	13.4641	15.5357	13.6838	15.8026	17.5495	14.8591
ENSMUSG00000009569	Mrtfb	myocardin related transcription factor B [Source:MGI Symbol;Acc:MGI:3050795]	2.31039	4.08304	4.41407	3.55648	3.99397	1.91143	3.05997	5.04976	3.59049	3.17983	3.43358	6.03786	3.60117	5.01335	5.70352	5.47238	3.93729	2.66067
ENSMUSG00000009575	Cbx5	chromobox 5 [Source:MGI Symbol;Acc:MGI:109372]	12.6391	11.2084	11.3428	13.5188	32.2474	15.6333	16.4039	15.5527	22.1293	16.9345	31.0002	10.2523	20.0619	20.0557	13.1934	19.2699	14.0026	10.3436
ENSMUSG00000009585	Apobec3	apolipoprotein B mRNA editing enzyme, catalytic polypeptide 3 [Source:MGI Symbol;Acc:MGI:1933111]	373.655	388.968	342.59	235.095	198.575	243.309	474.557	380.323	456.498	380.541	417.578	312.918	322.222	354.15	362.337	385.988	321.287	434.665
ENSMUSG00000009621	Vav2	vav 2 oncogene [Source:MGI Symbol;Acc:MGI:102718]	29.4067	32.3093	38.8286	47.5588	37.2871	39.2076	38.4662	42.2372	51.4504	34.9671	35.6427	34.7736	39.2109	50.8268	39.0583	48.4741	40.7462	42.3133
ENSMUSG00000009630	Ppp2cb	protein phosphatase 2 (formerly 2A), catalytic subunit, beta isoform [Source:MGI Symbol;Acc:MGI:1321161]	58.0146	47.5477	49.3645	53.3905	93.4266	55.2502	42.1775	39.2566	44.2149	42.6081	57.0995	56.7068	41.1316	43.0425	48.4302	35.0534	44.6141	53.0068
ENSMUSG00000009640	Dmap1	DNA methyltransferase 1-associated protein 1 [Source:MGI Symbol;Acc:MGI:1913483]	13.8698	15.8244	14.1645	16.5691	19.299	17.0789	15.6747	15.4719	14.0636	13.8072	13.8511	9.91399	13.6636	13.1298	15.2307	14.6409	14.672	19.0631
ENSMUSG00000009647	Mcu	mitochondrial calcium uniporter [Source:MGI Symbol;Acc:MGI:3026965]	5.08882	6.73836	6.23674	6.89989	6.71831	7.26917	7.69784	8.15934	20.6383	23.979	23.8191	23.9364	29.4435	30.8804	10.6901	23.9264	31.4315	6.94768
ENSMUSG00000009681	Bcr	breakpoint cluster region [Source:MGI Symbol;Acc:MGI:88141]	7.61337	7.68331	7.61249	6.92373	8.07231	3.46942	9.99425	10.1946	6.8418	2.60039	4.56998	7.58141	4.50303	7.62494	7.25964	4.99175	5.08913	3.07598
ENSMUSG00000009687	Fxyd5	FXYD domain-containing ion transport regulator 5 [Source:MGI Symbol;Acc:MGI:1201785]	187.123	150.581	129.064	119.557	112.441	97.5173	186.469	157.361	144.523	116.968	269.267	227.909	329.769	238.919	261.876	202.974	263.531	188.588
ENSMUSG00000009733	Tfcp2	transcription factor CP2 [Source:MGI Symbol;Acc:MGI:98509]	3.45729	6.10599	5.53702	3.36318	3.51576	8.60514	6.82053	5.16985	8.66013	4.33248	7.34795	3.40664	4.35231	4.2025	5.33245	5.08094	4.54776	4.91896
ENSMUSG00000009739	Pou6f1	POU domain, class 6, transcription factor 1 [Source:MGI Symbol;Acc:MGI:102935]	21.743	24.6469	18.1824	30.0255	20.1428	19.9801	30.2213	29.5426	15.9234	28.8291	17.7753	5.41874	12.9207	15.4948	35.5709	27.6272	18.8389	16.9875
ENSMUSG00000009741	Ubp1	upstream binding protein 1 [Source:MGI Symbol;Acc:MGI:104889]	41.7684	48.543	49.1242	43.9557	21.7926	46.8308	44.5039	56.5988	33.8652	43.082	47.8614	24.5796	45.9075	53.0502	48.9951	52.0901	44.9856	39.0084
ENSMUSG00000009772	Nuak2	NUAK family, SNF1-like kinase, 2 [Source:MGI Symbol;Acc:MGI:1921387]	20.6819	27.7632	23.9168	31.9365	18.1792	26.7962	32.4426	31.3105	16.7631	34.2177	19.9932	9.57951	19.2216	22.4525	31.367	22.9475	19.2675	26.1745
ENSMUSG00000009828	Ick	intestinal cell kinase [Source:MGI Symbol;Acc:MGI:1934157]	2.41974	1.32367	5.14667	2.10053	5.97876	0.987884	2.05999	2.42143	2.1831	1.38809	2.49755	6.80087	1.95578	2.29306	2.15645	2.91708	2.67443	1.65167
ENSMUSG00000009863	Sdhb	succinate dehydrogenase complex, subunit B, iron sulfur (Ip) [Source:MGI Symbol;Acc:MGI:1914930]	115.282	102.717	109.041	102.007	145.302	101.081	92.807	75.1916	96.5571	85.2665	92.7935	135.55	93.0913	69.3701	96.3767	72.8119	86.3769	162.053
ENSMUSG00000009894	Snap47	synaptosomal-associated protein, 47 [Source:MGI Symbol;Acc:MGI:1915076]	7.31334	6.85387	5.99326	10.3806	21.0668	9.9978	9.87215	6.46531	9.41596	7.57785	4.64406	13.3398	11.2617	9.35793	9.09392	7.64898	10.467	12.1535
ENSMUSG00000009905	Kdsr	3-ketodihydrosphingosine reductase [Source:MGI Symbol;Acc:MGI:1918000]	4.05978	3.84118	4.06204	4.38903	3.38913	2.85746	3.12947	4.82623	5.15221	6.06836	4.65078	3.07618	5.10868	4.01007	3.57624	4.77766	4.49166	6.34472
ENSMUSG00000009907	Vps4b	vacuolar protein sorting 4B [Source:MGI Symbol;Acc:MGI:1100499]	57.9287	60.3578	48.5545	68.033	21.2998	62.8916	56.2605	69.2092	56.2418	77.9177	50.407	23.2012	52.3052	60.124	63.5159	64.3454	56.8802	67.0196
ENSMUSG00000009927	Rps25	ribosomal protein S25 [Source:MGI Symbol;Acc:MGI:1922867]	2956.53	2320.72	2398.11	1618.4	1969.36	1847.3	2621.76	2646.54	1861.38	2340.87	3017.84	2883.93	2924.5	2306.71	2336.72	2020.54	2077.71	1759.33
ENSMUSG00000009995	Taz	tafazzin [Source:MGI Symbol;Acc:MGI:109626]	91.7529	103.105	91.6091	118.447	156.215	85.807	84.7434	92.139	66.3513	67.5447	56.5213	94.4625	62.0767	73.5817	81.2887	88.5091	74.7002	103.155
ENSMUSG00000010021	Kif19a	kinesin family member 19A [Source:MGI Symbol;Acc:MGI:2447024]	3.48962	3.56718	3.46802	3.32563	4.40077	3.56162	2.98506	3.15425	2.18126	1.95085	1.46332	0.41783	2.35045	0.309764	3.43155	2.43979	2.35654	7.33278
ENSMUSG00000010025	Aldh3a2	aldehyde dehydrogenase family 3, subfamily A2 [Source:MGI Symbol;Acc:MGI:1353452]	32.4038	44.614	29.3073	28.4916	81.0608	38.3118	26.8518	34.1062	30.8511	52.0127	25.8054	49.8387	36.6055	36.6829	45.3637	35.0543	41.3676	34.0216
ENSMUSG00000010045	Tmem115	transmembrane protein 115 [Source:MGI Symbol;Acc:MGI:1930765]	9.63955	13.9882	11.2288	12.777	12.0608	9.96072	12.0468	9.10873	10.6971	14.1381	10.0294	9.83075	11.1944	11.3952	12.849	11.0812	12.9008	8.37889
ENSMUSG00000010047	Hyal2	hyaluronoglucosaminidase 2 [Source:MGI Symbol;Acc:MGI:1196334]	4.22481	6.42738	8.30392	2.23611	4.38734	4.40924	3.96778	7.56193	10.5544	5.01274	8.50435	4.53907	9.17901	5.78057	8.14285	4.28121	11.8053	7.35771
ENSMUSG00000010048	Ifrd2	interferon-related developmental regulator 2 [Source:MGI Symbol;Acc:MGI:1316708]	28.2506	25.8682	32.912	30.0809	60.2044	18.1886	27.0336	21.202	23.9518	22.7432	42.1191	22.4083	41.878	36.6489	28.1694	29.9353	35.836	12.6684
ENSMUSG00000010054	Tusc2	tumor suppressor 2, mitochondrial calcium regulator [Source:MGI Symbol;Acc:MGI:1931086]	27.4734	27.4294	35.6263	28.5435	44.8484	45.253	26.8033	23.8319	29.6322	31.6552	30.2832	41.4215	26.9457	18.5074	22.9455	24.2972	26.0895	50.1426
ENSMUSG00000010057	Nprl2	NPR2 like, GATOR1 complex subunit [Source:MGI Symbol;Acc:MGI:1914482]	24.5872	19.3443	26.4638	23.9243	35.1448	18.7139	26.1957	20.0445	18.7631	10.8476	18.0935	23.0449	20.4144	17.6647	20.4892	18.3228	17.3991	21.4264
ENSMUSG00000010067	Rassf1	Ras association (RalGDS/AF-6) domain family member 1 [Source:MGI Symbol;Acc:MGI:1928386]	10.4443	15.5065	14.7077	8.79833	12.7291	17.0339	8.94383	13.1628	5.92227	13.8239	8.8994	10.3409	9.24732	13.7539	16.6675	10.6401	8.38627	11.7266
ENSMUSG00000010095	Slc3a2	solute carrier family 3 (activators of dibasic and neutral amino acid transport), member 2 [Source:MGI Symbol;Acc:MGI:96955]	135.527	106.293	126.907	102.87	139.887	101.354	130.028	118.39	134.262	125.392	95.8032	194.979	90.1739	110.612	103.83	334.44	338.67	184.338
ENSMUSG00000010097	Nxf1	nuclear RNA export factor 1 [Source:MGI Symbol;Acc:MGI:1858330]	445.384	370.553	380.579	280.264	681.068	266.073	313.25	285.285	237.226	241.378	247.901	542.334	313.656	279.999	282.611	225.98	262.152	331.24
ENSMUSG00000010110	Stx5a	syntaxin 5A [Source:MGI Symbol;Acc:MGI:1928483]	48.0528	50.3521	47.9077	49.8613	40.8499	43.0508	62.2174	69.8616	52.2584	59.1605	50.4181	45.7141	55.1681	64.03	52.5477	84.1484	57.5118	74.9695
ENSMUSG00000010142	Tnfrsf13b	tumor necrosis factor receptor superfamily, member 13b [Source:MGI Symbol;Acc:MGI:1889411]	124.65	148.97	150.824	145.564	167.373	141.165	136.514	118.08	277.861	189.862	180.137	153.075	193.762	189.589	186.021	214.43	244.995	186.29
ENSMUSG00000010205	Raver1	ribonucleoprotein, PTB-binding 1 [Source:MGI Symbol;Acc:MGI:1919016]	27.253	31.9979	27.8646	27.9648	22.0261	27.0641	31.9359	38.0808	27.1407	25.0341	32.1276	14.2334	28.0575	37.3601	36.8763	35.7689	33.7176	26.1699
ENSMUSG00000010277	2610507B11Rik	RIKEN cDNA 2610507B11 gene [Source:MGI Symbol;Acc:MGI:1919753]	39.7326	48.8338	53.8988	47.2667	16.6971	66.43	54.1785	56.6543	45.1554	57.6927	33.9351	33.3456	37.2345	46.3451	58.4811	50.0801	51.1703	47.894
ENSMUSG00000010290	AI597479	expressed sequence AI597479 [Source:MGI Symbol;Acc:MGI:2138299]	7.68949	7.84059	6.58179	7.46956	6.53726	7.96581	9.04634	6.50193	11.2002	10.3834	8.69846	7.12642	9.65926	10.7339	7.21549	7.85671	8.36573	6.69365
ENSMUSG00000010307	Tmem86a	transmembrane protein 86A [Source:MGI Symbol;Acc:MGI:1915143]	2.27357	2.1568	4.26627	1.8362	2.49431	3.3898	1.79835	0.761175	2.16733	3.01391	2.12023	4.96578	2.3946	2.74218	2.25249	2.98649	2.22297	1.66453
ENSMUSG00000010358	Ifi35	interferon-induced protein 35 [Source:MGI Symbol;Acc:MGI:1917360]	84.9608	77.4324	74.355	59.2977	125.399	48.6219	61.6583	52.2172	54.1794	51.3613	63.5509	86.0288	88.7242	53.35	58.2835	44.5814	56.705	68.837
ENSMUSG00000010362	Rdm1	RAD52 motif 1 [Source:MGI Symbol;Acc:MGI:1913849]	58.3941	62.8479	83.6545	64.5364	123.351	72.3651	97.1014	51.4399	49.3206	97.3238	62.2925	146.489	84.6597	65.9561	75.7213	63.4699	70.6157	61.448
ENSMUSG00000010376	Nedd8	neural precursor cell expressed, developmentally down-regulated gene 8 [Source:MGI Symbol;Acc:MGI:97301]	447.494	366.223	373.409	225.38	380.344	287.808	314.475	325.836	245.275	251.929	382.497	429.612	360.52	275.525	278.345	208.68	269.054	275.972
ENSMUSG00000010392	Gosr1	golgi SNAP receptor complex member 1 [Source:MGI Symbol;Acc:MGI:1858260]	12.2809	23.4322	11.1666	12.6675	9.76757	12.5117	16.4458	20.5774	21.7795	13.2893	17.4917	7.59019	17.278	18.7696	12.0483	22.6941	14.0632	8.17534
ENSMUSG00000010406	Mrpl52	mitochondrial ribosomal protein L52 [Source:MGI Symbol;Acc:MGI:1916086]	250.495	172.134	186.901	199.919	395.845	210.297	164.519	177.415	302.068	230.177	303.137	921.397	373.638	207.329	151.622	152.111	251.953	242.893
ENSMUSG00000010453	Kansl3	KAT8 regulatory NSL complex subunit 3 [Source:MGI Symbol;Acc:MGI:1918055]	14.6773	16.5874	14.4646	17.0633	17.4367	14.9903	16.6326	17.9635	17.6789	18.4655	14.449	9.56051	14.0294	18.4908	18.0226	16.9061	15.1815	23.5626
ENSMUSG00000010492	Uckl1os	uridine-cytidine kinase 1-like 1, opposite strand [Source:MGI Symbol;Acc:MGI:3801877]	0.262382	0.428281	0.954483	1.10395	0	6.41306	1.29025	3.0862	2.21298	4.75236	0.773038	5.6871	1.75335	2.26702	0.942139	2.94859	1.10634	1.74516
ENSMUSG00000010517	Faf1	Fas-associated factor 1 [Source:MGI Symbol;Acc:MGI:109419]	12.3407	11.3836	15.9213	14.9348	13.8902	14.7181	12.3525	17.4631	11.5307	10.8945	13.4481	22.1001	13.96	11.9331	14.9382	12.026	13.2239	13.1853
ENSMUSG00000010538	Tsacc	TSSK6 activating co-chaperone [Source:MGI Symbol;Acc:MGI:1924177]	8.12154	3.17208	2.8839	10.5816	17.7495	0.638355	3.45592	5.1642	6.33224	10.5169	5.22575	10.5536	4.54121	8.80903	5.29123	5.56306	7.41362	1.89595
ENSMUSG00000010554	Mettl16	methyltransferase like 16 [Source:MGI Symbol;Acc:MGI:1914743]	23.853	19.0636	14.4368	17.1753	32.871	37.0786	23.5052	19.3387	28.535	16.7535	25.5972	20.1886	18.4162	26.9668	21.3383	21.1215	27.2324	23.8364
ENSMUSG00000010607	Pigyl	phosphatidylinositol glycan anchor biosynthesis, class Y-like [Source:MGI Symbol;Acc:MGI:1913518]	23.7974	18.5442	19.5176	19.8983	68.9896	14.4397	17.1387	13.9009	16.1697	17.8951	20.0584	19.9452	17.8757	11.2204	18.012	14.482	15.8866	12.1067
ENSMUSG00000010608	Rbm25	RNA binding motif protein 25 [Source:MGI Symbol;Acc:MGI:1914289]	405.777	281.854	330.543	289.756	741.071	312.75	211.177	179.26	212.088	215.47	196.441	681.964	224.656	144.057	163.02	161.834	163.169	406.3
ENSMUSG00000010609	Psen2	presenilin 2 [Source:MGI Symbol;Acc:MGI:109284]	57.0031	61.4475	55.2632	54.9037	124.647	61.4569	64.4638	45.1482	48.851	42.3459	26.383	59.1005	41.6661	35.8188	50.8881	46.1126	45.5596	80.9712
ENSMUSG00000010751	Tnfrsf22	tumor necrosis factor receptor superfamily, member 22 [Source:MGI Symbol;Acc:MGI:1930270]	2.58544	4.71343	5.25106	1.85848	1.67931	6.22116	2.47427	1.49356	4.46716	3.74578	3.42439	1.81735	1.98166	3.12951	4.7439	3.71146	2.91627	3.71249
ENSMUSG00000010755	Cars	cysteinyl-tRNA synthetase [Source:MGI Symbol;Acc:MGI:1351477]	43.4872	47.5142	47.6132	49.9788	23.8566	40.0731	35.3268	30.4185	18.7066	38.4438	35.4247	63.3105	39.2882	22.1499	36.4626	33.5045	42.9024	72.7338
ENSMUSG00000010911	Apip	APAF1 interacting protein [Source:MGI Symbol;Acc:MGI:1926788]	44.5674	43.1953	59.7509	29.0082	19.5523	14.7348	21.7262	29.4174	29.9033	33.8635	42.9818	66.3579	27.0475	24.9401	16.3243	16.8937	28.542	17.4884
ENSMUSG00000010914	Pdhx	pyruvate dehydrogenase complex, component X [Source:MGI Symbol;Acc:MGI:1351627]	9.44583	7.90372	8.40888	8.08882	8.12713	7.63572	7.64833	11.9369	8.72151	7.32014	7.81481	13.2283	10.3606	10.0359	9.46617	9.5328	6.07209	10.5033
ENSMUSG00000010936	Vac14	Vac14 homolog (S. cerevisiae) [Source:MGI Symbol;Acc:MGI:2157980]	16.2418	21.1324	17.5429	16.2791	22.8613	20.8018	16.9301	19.0722	22.8313	16.3061	21.6187	18.2143	17.3161	19.9965	18.5923	19.4734	18.5496	17.5111
ENSMUSG00000011008	Mcoln2	mucolipin 2 [Source:MGI Symbol;Acc:MGI:1915529]	17.7142	20.3337	18.1109	33.167	32.2984	45.7411	19.0184	16.4416	61.813	81.8507	65.9131	72.8328	71.2553	89.0979	43.7547	74.2504	78.4636	14.6524
ENSMUSG00000011096	Akt1s1	AKT1 substrate 1 (proline-rich) [Source:MGI Symbol;Acc:MGI:1914855]	27.1152	39.7797	57.7097	66.0333	15.5651	89.035	34.8061	56.0358	68.9655	51.8245	21.3249	20.3846	28.9969	69.7409	39.2297	45.4608	39.9121	37.4423
ENSMUSG00000011114	Tbrg1	transforming growth factor beta regulated gene 1 [Source:MGI Symbol;Acc:MGI:1100877]	48.3304	37.4718	38.1469	38.8332	29.9162	42.5182	44.8839	30.1531	46.5572	44.0957	52.9567	43.3269	50.5599	44.1747	44.2764	44.2964	48.8846	43.0056
ENSMUSG00000011148	Adssl1	adenylosuccinate synthetase like 1 [Source:MGI Symbol;Acc:MGI:87947]	5.71925	11.1323	4.72334	2.25974	11.2955	2.74236	3.89088	5.9355	6.84507	15.3145	17.9699	9.19741	19.4141	18.6386	6.85662	24.5889	16.2774	6.17152
ENSMUSG00000011158	Brf1	BRF1, RNA polymerase III transcription initiation factor 90 kDa subunit [Source:MGI Symbol;Acc:MGI:1919558]	50.6371	63.2889	44.1432	67.6044	64.1739	82.7714	55.5425	75.5572	55.9671	82.2403	58.2277	58.1272	50.4918	62.1217	59.6251	71.841	57.3174	63.2968
ENSMUSG00000011179	Odc1	ornithine decarboxylase, structural 1 [Source:MGI Symbol;Acc:MGI:97402]	52.1893	45.4006	68.7972	67.2737	92.2072	66.9271	49.3889	36.6122	87.2835	58.5184	88.8041	94.3934	60.7596	66.4189	61.5738	76.7526	91.2301	71.2635
ENSMUSG00000011254	Thg1l	tRNA-histidine guanylyltransferase 1-like (S. cerevisiae) [Source:MGI Symbol;Acc:MGI:1913878]	11.623	10.2311	13.7533	11.5401	10.0489	18.8973	11.0458	9.50288	9.89107	12.9503	12.5263	22.3403	13.812	12.6975	14.5464	13.4027	11.2668	9.1741
ENSMUSG00000011256	Adam19	a disintegrin and metallopeptidase domain 19 (meltrin beta) [Source:MGI Symbol;Acc:MGI:105377]	13.684	16.3512	13.3523	15.3876	4.45813	13.7657	15.2116	22.4785	11.5528	10.8448	10.0464	5.5582	9.30348	10.2988	22.2542	18.194	12.7641	14.3941
ENSMUSG00000011257	Pabpc4	poly(A) binding protein, cytoplasmic 4 [Source:MGI Symbol;Acc:MGI:2385206]	33.0609	32.3154	38.2928	45.7172	35.6017	44.8018	35.0078	37.8137	43.3886	38.6659	53.475	39.2295	39.5007	48.0918	39.3564	42.4169	48.7482	49.7722
ENSMUSG00000011267	Zfp296	zinc finger protein 296 [Source:MGI Symbol;Acc:MGI:1926956]	17.5404	13.378	20.0643	16.3313	13.9022	17.6897	11.9901	16.062	24.3752	31.263	52.8613	58.5056	37.9933	36.5644	20.1571	26.8386	32.2264	11.297
ENSMUSG00000011306	Sugp1	SURP and G patch domain containing 1 [Source:MGI Symbol;Acc:MGI:1917866]	19.4147	20.3895	18.9923	21.5069	29.572	21.0569	20.2707	23.8342	17.6713	18.9883	16.9407	13.1653	15.665	16.3464	22.3236	22.4215	18.7807	21.076
ENSMUSG00000011382	Dhdh	dihydrodiol dehydrogenase (dimeric) [Source:MGI Symbol;Acc:MGI:1919005]	0.958237	1.28633	2.14113	0.842919	0.206953	1.27378	1.76653	2.34016	3.7215	3.82255	4.1205	2.69581	5.03405	3.80546	1.59433	4.29624	4.78126	3.98356
ENSMUSG00000011427	Zfp790	zinc finger protein 790 [Source:MGI Symbol;Acc:MGI:1923431]	5.14261	6.68684	7.30109	5.23729	20.6517	17.4798	8.03202	10.4025	7.06817	8.29757	6.25974	9.10809	5.70662	9.16014	8.8971	7.64397	8.29278	5.68218
ENSMUSG00000011658	Fuz	fuzzy planar cell polarity protein [Source:MGI Symbol;Acc:MGI:1917550]	46.0618	45.7429	70.9018	35.0121	32.9664	33.3363	27.6355	26.5565	24.6152	30.3437	11.1404	62.9458	31.2	35.3405	36.9184	41.1433	37.4013	39.2405
ENSMUSG00000011752	Pgam1	phosphoglycerate mutase 1 [Source:MGI Symbol;Acc:MGI:97552]	44.1395	35.8753	38.4082	35.4249	37.9027	39.3659	42.7001	37.7279	46.4816	40.0559	59.9995	54.3848	51.344	48.6979	37.226	40.2776	45.5194	29.0319
ENSMUSG00000011831	Evi5	ecotropic viral integration site 5 [Source:MGI Symbol;Acc:MGI:104736]	4.00928	4.4191	6.01542	4.5312	1.01657	3.68266	3.52026	4.3885	11.9766	8.45919	10.1344	8.24171	12.8763	9.0174	5.01928	12.955	12.4771	11.4205
ENSMUSG00000011832	Evi5l	ecotropic viral integration site 5 like [Source:MGI Symbol;Acc:MGI:2442167]	4.73853	8.5577	7.1924	10.5517	8.28906	7.18011	4.76968	6.39518	6.66839	7.06143	4.05567	12.2727	6.37692	8.11625	7.55655	5.72888	4.47212	6.96658
ENSMUSG00000011837	Snapc2	small nuclear RNA activating complex, polypeptide 2 [Source:MGI Symbol;Acc:MGI:1914861]	20.2103	14.3476	12.5105	17.2482	12.4491	15.247	8.69706	12.0071	16.9861	12.7322	17.5727	9.58205	12.3796	11.6142	18.718	9.61041	15.0037	31.1241
ENSMUSG00000011877	Git1	GIT ArfGAP 1 [Source:MGI Symbol;Acc:MGI:1927140]	9.21963	9.72243	10.2019	11.4813	12.1863	14.9007	11.9587	14.5863	15.6763	14.5943	20.1042	17.1532	13.8577	14.9891	14.2334	14.8226	14.7405	7.88516
ENSMUSG00000011884	Gltp	glycolipid transfer protein [Source:MGI Symbol;Acc:MGI:1929253]	23.5654	32.9859	24.4285	35.4473	24.2741	25.3495	35.5356	44.2147	34.68	43.8441	49.7094	43.6848	40.1395	50.7504	45.2319	42.5515	40.5275	29.7797
ENSMUSG00000011958	Bnip2	BCL2/adenovirus E1B interacting protein 2 [Source:MGI Symbol;Acc:MGI:109327]	42.3652	43.6208	48.8548	53.8295	56.0976	53.8886	53.1009	59.5803	44.3062	48.696	43.9044	39.3201	43.9914	57.0276	58.6708	50.67	45.029	49.5207
ENSMUSG00000011960	Ccnt1	cyclin T1 [Source:MGI Symbol;Acc:MGI:1328363]	34.4383	35.2313	38.0755	30.3745	67.0482	43.1301	26.3187	26.3299	42.0193	23.8545	40.9079	39.0006	25.9152	28.337	23.6441	29.665	28.6282	47.9672
ENSMUSG00000012076	Brms1l	breast cancer metastasis-suppressor 1-like [Source:MGI Symbol;Acc:MGI:1196337]	8.68749	12.5657	21.2757	14.3302	20.7535	21.0962	14.6127	25.2673	14.6365	25.261	9.00119	12.4752	13.6086	11.7928	14.2393	15.2336	10.2442	11.7059
ENSMUSG00000012114	Med15	mediator complex subunit 15 [Source:MGI Symbol;Acc:MGI:2137379]	19.6316	22.9307	22.1723	27.8437	43.1901	22.7489	30.4593	36.5344	34.7497	32.5567	22.1781	13.1146	18.8651	37.5433	25.7625	34.6853	25.1029	21.7447
ENSMUSG00000012117	Dhdds	dehydrodolichyl diphosphate synthase [Source:MGI Symbol;Acc:MGI:1914672]	21.8332	21.838	25.6936	26.3131	43.7796	24.9327	22.6054	19.758	26.8972	23.5637	23.5764	17.0284	19.1053	29.0279	25.1933	32.5773	33.764	33.9962
ENSMUSG00000012123	Crybg2	crystallin beta-gamma domain containing 2 [Source:MGI Symbol;Acc:MGI:1334463]	13.3432	10.2928	15.4127	11.0344	29.1681	8.67054	18.9974	13.903	9.20965	19.735	3.41765	6.08195	12.8329	6.42467	14.7062	3.77891	10.8578	6.74514
ENSMUSG00000012126	Ubxn11	UBX domain protein 11 [Source:MGI Symbol;Acc:MGI:1914836]	30.1843	35.8299	45.2195	55.3563	46.3446	51.4836	51.2496	57.6296	29.3805	53.3007	28.4081	45.5276	39.5894	24.9256	39.8999	42.5512	36.0767	133.825
ENSMUSG00000012296	Tjap1	tight junction associated protein 1 [Source:MGI Symbol;Acc:MGI:1921344]	20.1904	27.2754	34.1574	20.0208	62.5284	38.0524	24.9119	17.2309	23.1152	16.6708	35.3838	12.2723	10.4994	12.9385	20.6639	18.546	16.6875	38.5074
ENSMUSG00000012405	Rpl15	ribosomal protein L15 [Source:MGI Symbol;Acc:MGI:1913730]	547.925	506.39	560.574	525.859	381.377	601.538	609.747	513.689	588.384	692.526	678.483	653.739	621.76	529.179	539.658	435.278	611.701	507.11
ENSMUSG00000012422	Tmem167	transmembrane protein 167 [Source:MGI Symbol;Acc:MGI:1913324]	16.7257	11.6986	12.3861	12.2123	12.9624	13.5676	14.637	12.2646	12.6502	13.3085	14.6263	13.2319	14.0057	12.6779	10.7869	14.685	14.6556	10.6899
ENSMUSG00000012429	Mplkip	M-phase specific PLK1 intereacting protein [Source:MGI Symbol;Acc:MGI:1913558]	43.9342	29.1343	38.7635	33.9506	32.7491	34.9431	26.956	19.1499	26.9052	29.669	25.0904	19.796	17.4559	21.0252	24.7777	20.9065	28.1717	64.1397
ENSMUSG00000012483	Rpa3	replication protein A3 [Source:MGI Symbol;Acc:MGI:1915490]	73.1042	38.9617	50.2108	39.8344	44.5688	49.1903	51.2141	34.2249	43.3695	41.1267	57.2645	28.3289	47.074	49.5606	35.6314	33.5582	38.6371	40.2283
ENSMUSG00000012535	Tnpo3	transportin 3 [Source:MGI Symbol;Acc:MGI:1196412]	56.4572	51.0421	45.1498	47.1337	131.135	45.0467	39.7095	39.1913	49.7592	45.3785	57.0189	83.1232	42.6514	49.5573	36.6041	39.9942	44.018	55.2059
ENSMUSG00000012609	Ttll5	tubulin tyrosine ligase-like family, member 5 [Source:MGI Symbol;Acc:MGI:2443657]	7.36775	6.29434	7.16413	5.69445	17.3202	5.56396	8.84336	6.96594	6.26052	1.72999	3.30715	3.52702	3.24185	4.12205	6.98438	5.40571	3.65374	10.1487
ENSMUSG00000012640	Zfp715	zinc finger protein 715 [Source:MGI Symbol;Acc:MGI:1917180]	13.3056	12.8049	8.93213	13.2329	10.1139	12.4508	15.269	15.5811	15.2768	11.3734	9.5735	7.43911	11.5241	14.1321	9.55791	9.9915	9.98737	9.33201
ENSMUSG00000012777	Acp4	acid phosphatase 4 [Source:MGI Symbol;Acc:MGI:3644563]	5.97303	4.51392	6.28315	4.49312	0	4.1696	2.56957	3.22424	3.17003	3.41026	3.33325	5.43541	4.66861	3.72552	2.44891	3.48795	4.32809	1.20504
ENSMUSG00000012848	Rps5	ribosomal protein S5 [Source:MGI Symbol;Acc:MGI:1097682]	3153.03	2532.5	2721.65	2346.2	4697.8	2352.21	2231.67	2059.32	2449.77	2575.57	2579.94	5135.22	3121.97	2239.38	2130.46	1721	2388.27	3316.53
ENSMUSG00000013033	Adgrl1	adhesion G protein-coupled receptor L1 [Source:MGI Symbol;Acc:MGI:1929461]	0.468706	1.34573	1.63396	2.70406	7.67822	1.63631	2.56568	4.84371	3.16464	6.21775	5.1421	1.71237	2.84262	3.86657	2.056	4.04005	6.30782	2.73384
ENSMUSG00000013089	Etv5	ets variant 5 [Source:MGI Symbol;Acc:MGI:1096867]	2.36154	1.90342	3.29361	2.53606	1.9786	2.90918	0.832301	2.86147	5.78525	4.13155	8.54963	3.74514	1.77274	1.69606	1.34454	2.13965	2.8632	1.19302
ENSMUSG00000013160	Atp6v0d1	ATPase, H+ transporting, lysosomal V0 subunit D1 [Source:MGI Symbol;Acc:MGI:1201778]	54.7805	49.3144	53.7	47.088	39.3077	48.7362	46.3798	48.0521	42.9674	46.3521	37.3826	45.9985	50.8465	43.7515	51.722	43.8564	50.1532	54.3416
ENSMUSG00000013236	Ptprs	protein tyrosine phosphatase, receptor type, S [Source:MGI Symbol;Acc:MGI:97815]	6.22206	7.55288	5.86227	3.3579	3.68526	7.8802	3.92782	7.74474	34.3888	25.0795	30.4825	15.1099	10.9996	12.9409	17.1234	17.5764	22.5515	4.0107
ENSMUSG00000013275	Slc41a1	solute carrier family 41, member 1 [Source:MGI Symbol;Acc:MGI:2444823]	6.22692	7.05722	5.91182	7.84224	5.28533	5.90088	7.86618	11.4097	20.0999	17.4434	13.3146	9.6856	13.3827	19.3944	12.2716	16.7422	18.3592	4.17481
ENSMUSG00000013465	Nelfb	negative elongation factor complex member B [Source:MGI Symbol;Acc:MGI:1931035]	83.0833	83.6241	84.6214	137.638	99.817	84.9194	87.2115	86.4745	80.1436	81.2615	80.9292	81.6979	76.3293	77.1311	75.2381	72.6421	70.0016	124.663
ENSMUSG00000013495	Tmem175	transmembrane protein 175 [Source:MGI Symbol;Acc:MGI:1919642]	12.9204	11.4801	10.0013	10.6092	3.18593	9.63525	16.0312	12.8485	14.4945	10.3599	9.88228	7.41971	10.3399	12.7107	13.0622	14.0434	13.6232	15.3742
ENSMUSG00000013539	Tango2	transport and golgi organization 2 [Source:MGI Symbol;Acc:MGI:101825]	22.2795	18.7974	23.4849	27.4458	11.6207	20.1561	16.9047	18.1629	28.947	23.2321	21.5875	23.231	23.1728	21.8824	17.3935	24.2757	23.0548	22.6163
ENSMUSG00000013593	Ndufs2	NADH:ubiquinone oxidoreductase core subunit S2 [Source:MGI Symbol;Acc:MGI:2385112]	221.548	241.444	243.607	192.047	157.271	208.349	204.91	179.13	174.107	189.033	216.913	208.016	210.44	191.171	206.493	165.086	193.807	148.963
ENSMUSG00000013622	Atraid	all-trans retinoic acid induced differentiation factor [Source:MGI Symbol;Acc:MGI:1918918]	111.619	89.1129	85.4885	96.0113	146.878	90.1811	65.2176	86.3306	65.7973	98.3339	67.3451	130.728	121.426	88.9187	103.452	78.3953	109.227	114.818
ENSMUSG00000013629	Cad	carbamoyl-phosphate synthetase 2, aspartate transcarbamylase, and dihydroorotase [Source:MGI Symbol;Acc:MGI:1916969]	13.0682	28.0005	16.3105	42.2299	24.7764	76.8443	19.7624	27.6257	50.4217	39.0234	30.0758	14.3691	23.855	21.7923	34.1816	33.4187	24.8837	70.0006
ENSMUSG00000013646	Sh3bp5l	SH3 binding domain protein 5 like [Source:MGI Symbol;Acc:MGI:1933124]	13.2067	11.9539	15.7829	14.085	18.9688	16.3703	12.6085	15.5941	29.8334	15.2537	11.6997	11.4856	13.2933	9.06163	13.4002	9.23396	11.2653	56.3145
ENSMUSG00000013662	Atad1	ATPase family, AAA domain containing 1 [Source:MGI Symbol;Acc:MGI:1915229]	37.6456	35.6808	35.9825	37.8332	46.5465	36.2819	34.7419	33.182	30.796	25.6249	25.1765	20.8786	27.7217	24.8145	33.9659	26.633	28.5974	30.3423
ENSMUSG00000013663	Pten	phosphatase and tensin homolog [Source:MGI Symbol;Acc:MGI:109583]	40.0077	46.5668	41.8655	51.8853	36.1391	55.4156	47.6255	51.3451	37.88	33.2224	39.5437	24.8905	32.0877	32.8077	51.0443	43.9287	36.995	34.6269
ENSMUSG00000013698	Pea15a	phosphoprotein enriched in astrocytes 15A [Source:MGI Symbol;Acc:MGI:104799]	9.04817	9.28087	7.88024	11.2427	14.3187	11.6259	13.6891	13.5545	13.2844	14.6279	26.8994	12.0369	17.8291	17.037	11.4099	19.7268	17.363	6.22853
ENSMUSG00000013701	Timm23	translocase of inner mitochondrial membrane 23 [Source:MGI Symbol;Acc:MGI:1858317]	50.8255	49.7312	46.1439	48.4602	54.0817	46.3957	57.9727	67.8669	59.9267	50.9159	74.2673	49.773	57.5856	50.9943	50.1979	53.8519	56.4914	70.4398
ENSMUSG00000013707	Tnfaip8l2	tumor necrosis factor, alpha-induced protein 8-like 2 [Source:MGI Symbol;Acc:MGI:1917019]	80.1901	71.2059	75.7108	59.2419	145.484	65.5482	50.4246	52.133	20.0139	38.0247	27.4326	44.1406	32.9235	24.2917	53.5934	24.8964	30.9038	97.3977
ENSMUSG00000013736	Trnt1	tRNA nucleotidyl transferase, CCA-adding, 1 [Source:MGI Symbol;Acc:MGI:1917297]	43.038	40.0744	35.4054	51.3398	40.7419	69.4423	51.6982	43.5035	45.793	51.57	57.9538	47.7796	42.4458	49.0701	46.3195	44.6379	43.2334	60.4093
ENSMUSG00000013787	Ehmt2	euchromatic histone lysine N-methyltransferase 2 [Source:MGI Symbol;Acc:MGI:2148922]	49.6677	53.5874	60.2545	63.9146	69.584	58.6691	66.1184	89.278	111.067	143.205	169.861	106.962	125.108	126.551	79.43	119.519	116.906	82.4998
ENSMUSG00000013822	Elof1	ELF1 homolog, elongation factor 1 [Source:MGI Symbol;Acc:MGI:1913376]	43.009	38.9264	31.5359	34.9369	53.0322	45.1019	39.61	30.5429	45.3493	39.7724	45.8672	30.9104	33.2222	32.9228	39.2315	35.2907	40.0594	57.8209
ENSMUSG00000013833	Med16	mediator complex subunit 16 [Source:MGI Symbol;Acc:MGI:2158394]	9.94774	11.3826	10.3928	19.2567	18.8305	21.6441	9.57728	20.608	14.6033	15.3418	11.4729	2.82599	8.61553	12.7678	16.7949	19.5829	18.0414	14.7762
ENSMUSG00000013846	St3gal1	ST3 beta-galactoside alpha-2,3-sialyltransferase 1 [Source:MGI Symbol;Acc:MGI:98304]	25.3937	28.0497	27.2616	35.7198	26.7885	58.7708	40.6999	40.0599	79.5706	66.498	128.004	48.9736	63.0053	101.758	46.3868	61.358	58.8881	25.994
ENSMUSG00000013858	Tmem259	transmembrane protein 259 [Source:MGI Symbol;Acc:MGI:2177957]	86.7081	98.0987	93.0791	87.0568	102.438	85.7437	87.2114	96.7911	66.6554	85.4913	79.0873	106.407	76.4719	71.7167	104.07	80.6903	82.2519	84.7155
ENSMUSG00000013878	Rnf170	ring finger protein 170 [Source:MGI Symbol;Acc:MGI:1924983]	9.36195	8.37439	6.05071	7.84268	7.63164	14.9294	7.71251	10.3213	11.9317	18.5476	11.1676	13.284	9.07676	12.4221	8.27666	12.7876	12.5892	11.7608
ENSMUSG00000013973	Dedd	death effector domain-containing [Source:MGI Symbol;Acc:MGI:1333874]	16.2534	14.1921	15.7692	22.5708	14.0076	15.8214	14.5304	13.3793	15.6736	23.0292	16.4749	6.01184	12.3951	16.9509	12.5866	11.3071	16.6351	12.4053
ENSMUSG00000013997	Nit1	nitrilase 1 [Source:MGI Symbol;Acc:MGI:1350916]	21.7895	25.389	25.2564	19.4237	14.3456	22.0955	25.4716	27.0411	27.1114	33.1212	24.3231	21.5495	25.5878	28.6626	22.809	27.0834	26.2116	15.1407
ENSMUSG00000014030	Pax5	paired box 5 [Source:MGI Symbol;Acc:MGI:97489]	493.784	476.334	502.912	419.68	340.241	483.891	344.293	340.972	306.438	259.191	244.626	364.372	316.215	313.784	375.703	346.129	297.857	531.712
ENSMUSG00000014039	Prdm15	PR domain containing 15 [Source:MGI Symbol;Acc:MGI:1930121]	5.88972	6.60331	6.47833	12.9642	9.00973	3.5174	9.33506	8.07095	12.9815	3.71087	7.34875	16.6465	10.6967	7.55191	5.78613	9.05682	7.97333	4.42772
ENSMUSG00000014074	Rnf168	ring finger protein 168 [Source:MGI Symbol;Acc:MGI:1917488]	10.85	7.51297	9.34291	10.5899	20.694	10.6437	9.03889	10.6989	10.9931	11.2209	11.4493	18.3444	10.9384	10.2783	9.39883	8.32251	10.4249	11.7799
ENSMUSG00000014075	Tctex1d2	Tctex1 domain containing 2 [Source:MGI Symbol;Acc:MGI:1913311]	7.25147	6.02456	4.16875	14.9847	37.2019	8.85846	3.69373	3.64174	3.64042	3.94323	2.04675	7.8283	4.1742	3.63127	6.8039	4.94845	4.67839	19.5023
ENSMUSG00000014077	Chp1	calcineurin-like EF hand protein 1 [Source:MGI Symbol;Acc:MGI:1927185]	30.4822	32.2036	37.2117	33.0901	30.0164	39.1675	43.1537	49.1566	32.3223	40.1236	42.7015	34.4979	34.0539	42.327	38.7027	41.7987	34.8794	38.4527
ENSMUSG00000014177	Tvp23b	trans-golgi network vesicle protein 23B [Source:MGI Symbol;Acc:MGI:1914760]	21.7618	18.0215	19.1313	19.5311	31.7145	27.7359	16.5211	16.7233	23.0735	23.2558	17.4204	32.3536	21.4601	19.039	20.0877	18.1773	23.7907	20.2118
ENSMUSG00000014195	Dnajc7	DnaJ heat shock protein family (Hsp40) member C7 [Source:MGI Symbol;Acc:MGI:1928373]	713.831	668.026	653.982	652.745	783.313	750.688	624.438	701.668	861.36	887.867	1136.56	1414.42	1157.43	866.183	605.701	688.908	760.021	798.81
ENSMUSG00000014226	Cacybp	calcyclin binding protein [Source:MGI Symbol;Acc:MGI:1270839]	52.2537	33.093	40.3397	32.7719	31.9584	41.4954	49.8438	35.046	41.9606	42.0359	60.1479	80.9113	49.6645	52.0283	37.4387	31.2209	36.3801	38.9639
ENSMUSG00000014232	Cluap1	clusterin associated protein 1 [Source:MGI Symbol;Acc:MGI:1924029]	28.5726	19.014	25.0575	20.3498	26.55	21.3294	15.1734	15.9542	22.7149	18.4166	19.7204	26.5902	20.9253	16.3206	16.0354	15.144	18.2621	29.6099
ENSMUSG00000014243	Zswim7	zinc finger SWIM-type containing 7 [Source:MGI Symbol;Acc:MGI:1916997]	15.1563	8.1522	12.9343	9.48299	13.1727	7.48284	9.42442	8.27053	6.36717	8.57149	3.07921	10.6301	10.6433	5.47831	6.49394	5.73771	7.53953	10.5708
ENSMUSG00000014245	Pigl	phosphatidylinositol glycan anchor biosynthesis, class L [Source:MGI Symbol;Acc:MGI:2681271]	5.42078	4.336	2.17646	6.90061	3.40411	8.11742	6.22927	3.35379	9.5029	5.24681	6.57398	4.58331	5.16312	5.34116	3.83403	8.29757	4.86605	7.76157
ENSMUSG00000014294	Ndufa2	NADH:ubiquinone oxidoreductase subunit A2 [Source:MGI Symbol;Acc:MGI:1343103]	326.465	198.813	258.073	198.416	699.086	217.481	157.497	121.072	170.274	159.82	177.408	546.298	198.07	111.113	123.452	93.12	161.005	425.95
ENSMUSG00000014301	Pam16	presequence translocase-asssociated motor 16 homolog (S. cerevisiae) [Source:MGI Symbol;Acc:MGI:1913699]	29.2052	23.805	24.4181	17.8606	26.6982	43.2138	19.0342	19.6565	29.7941	19.287	33.9347	24.9426	37.2748	25.27	18.8902	26.9554	37.7897	64.9167
ENSMUSG00000014313	Cox6c	cytochrome c oxidase subunit 6C [Source:MGI Symbol;Acc:MGI:104614]	361.743	210.728	288.42	158.443	115.804	174.665	240.243	214.383	214.234	211.607	423.338	537.476	277.65	221.672	211.948	196.605	231.915	319.338
ENSMUSG00000014349	Ube2z	ubiquitin-conjugating enzyme E2Z [Source:MGI Symbol;Acc:MGI:1343160]	23.2316	26.1231	22.0293	28.1247	29.8587	28.8031	28.9213	30.3924	28.6203	33.492	32.4234	20.9601	30.9472	31.55	29.5169	26.7207	29.6822	25.8474
ENSMUSG00000014353	Tmem87b	transmembrane protein 87B [Source:MGI Symbol;Acc:MGI:1919727]	13.615	12.8804	10.4277	15.952	30.4208	11.7421	11.0422	12.7728	10.9291	13.9243	7.91678	8.21043	9.34398	13.6058	11.4872	14.816	10.014	18.0707
ENSMUSG00000014355	Anapc1	anaphase promoting complex subunit 1 [Source:MGI Symbol;Acc:MGI:103097]	32.7082	38.5778	30.1739	35.2774	27.8077	29.4368	34.3013	34.5669	28.4369	39.4461	37.5107	17.4111	33.713	43.968	41.0613	41.0257	39.6237	38.846
ENSMUSG00000014402	Tsg101	tumor susceptibility gene 101 [Source:MGI Symbol;Acc:MGI:106581]	45.5822	45.7386	39.7066	38.9356	37.1921	37.3938	64.9939	40.2375	32.2555	37.0619	32.63	74.0773	39.2658	37.4007	46.2142	38.4627	39.1327	43.0953
ENSMUSG00000014418	Hps5	HPS5, biogenesis of lysosomal organelles complex 2 subunit 2 [Source:MGI Symbol;Acc:MGI:2180307]	23.554	29.7993	27.7965	32.3923	24.4645	38.5157	34.6241	27.1326	41.5776	35.5468	28.4431	49.1878	25.9583	32.3171	27.9299	35.3618	29.2213	44.3639
ENSMUSG00000014426	Map3k4	mitogen-activated protein kinase kinase kinase 4 [Source:MGI Symbol;Acc:MGI:1346875]	8.36682	9.78767	6.76417	9.97184	16.5601	7.01222	8.93757	10.9835	11.7129	8.83588	10.6622	6.52729	8.86928	11.6158	10.7435	12.0151	11.163	11.4895
ENSMUSG00000014453	Blk	B lymphoid kinase [Source:MGI Symbol;Acc:MGI:88169]	177.585	198.772	203.262	267.55	167.475	244.747	199.098	199.452	432.893	512.149	503.501	350.638	405.499	544.613	266.306	434.232	400.789	236.357
ENSMUSG00000014496	Ankrd28	ankyrin repeat domain 28 [Source:MGI Symbol;Acc:MGI:2145661]	6.12756	9.62905	11.9547	13.2603	10.3276	9.7327	8.05695	16.4263	8.99346	16.9223	8.95202	9.88408	9.95115	12.4346	10.6261	17.9558	12.5618	19.0449
ENSMUSG00000014498	Ankrd52	ankyrin repeat domain 52 [Source:MGI Symbol;Acc:MGI:2444029]	9.82324	14.9036	11.9908	14.6925	15.4672	17.5386	11.5454	24.045	16.7483	15.9911	27.6417	12.5388	13.6336	22.8053	15.9461	23.6623	18.4448	18.6084
ENSMUSG00000014504	Srp19	signal recognition particle 19 [Source:MGI Symbol;Acc:MGI:1913634]	63.0223	51.0565	44.1209	48.8603	76.9493	45.3562	51.063	49.9835	50.4181	47.5893	66.0321	57.6047	60.8304	51.3129	48.7475	54.7343	55.9058	68.6087
ENSMUSG00000014547	Wdfy2	WD repeat and FYVE domain containing 2 [Source:MGI Symbol;Acc:MGI:2442811]	6.82081	9.21789	7.69662	10.4924	4.96453	11.3654	11.8102	24.7054	13.7739	15.8447	12.1724	10.6293	11.11	13.2827	14.1419	14.2157	13.2556	10.9866
ENSMUSG00000014550	Rbsn	rabenosyn, RAB effector [Source:MGI Symbol;Acc:MGI:1925537]	4.69623	7.94562	6.15346	7.1406	5.3004	7.93775	7.22999	7.34843	13.1499	5.85662	9.79056	32.1663	5.88995	7.54653	8.01851	7.77842	6.33383	7.80336
ENSMUSG00000014551	Mrps25	mitochondrial ribosomal protein S25 [Source:MGI Symbol;Acc:MGI:1928140]	40.2221	38.1543	26.6839	20.3006	80.7701	23.1262	38.4636	23.4882	29.0062	20.9211	50.422	44.5411	51.7148	39.734	28.4795	25.8614	29.8182	24.9768
ENSMUSG00000014554	Dguok	deoxyguanosine kinase [Source:MGI Symbol;Acc:MGI:1351602]	65.9602	92.5618	81.686	51.3591	32.3896	34.7815	47.332	38.539	66.0053	63.2336	42.7527	72.0355	49.7437	45.7894	52.5107	51.394	45.1809	70.1482
ENSMUSG00000014592	Camta1	calmodulin binding transcription activator 1 [Source:MGI Symbol;Acc:MGI:2140230]	40.0354	26.4176	56.1555	42.0204	0.31422	48.9572	27.2689	68.3464	54.6923	42.3679	37.2075	5.94018	31.7271	40.1338	53.6002	38.9757	22.3682	53.383
ENSMUSG00000014599	Csf1	colony stimulating factor 1 (macrophage) [Source:MGI Symbol;Acc:MGI:1339753]	1.90682	2.4276	1.94923	1.83777	1.60811	7.57479	1.98562	2.91921	3.62956	2.82741	2.36654	2.66227	3.47345	3.21053	2.7661	3.87974	2.09749	3.46192
ENSMUSG00000014601	Strip1	striatin interacting protein 1 [Source:MGI Symbol;Acc:MGI:2443884]	29.5218	28.1838	27.1334	27.4313	40.907	20.9608	23.5088	20.9055	24.131	12.268	14.9036	30.8516	18.2177	24.1321	31.1571	19.1813	18.9045	27.8819
ENSMUSG00000014606	Slc25a11	solute carrier family 25 (mitochondrial carrier oxoglutarate carrier), member 11 [Source:MGI Symbol;Acc:MGI:1915113]	82.153	81.8089	73.8504	81.2666	94.8968	87.0653	65.2812	48.441	50.8841	42.9734	37.4596	61.0164	47.2926	46.0205	59.5112	47.346	54.5932	64.363
ENSMUSG00000014633	Cmc2	COX assembly mitochondrial protein 2 [Source:MGI Symbol;Acc:MGI:1913781]	21.8436	12.3239	19.1699	27.2844	26.6672	31.2847	13.4048	15.007	20.6195	13.3573	16.2713	33.0518	26.215	20.5732	13.2632	14.0549	19.0696	35.4306
ENSMUSG00000014668	Chfr	checkpoint with forkhead and ring finger domains [Source:MGI Symbol;Acc:MGI:2444898]	39.1722	38.5261	39.4285	55.4139	49.5944	44.212	37.3015	56.4359	22.6104	40.0705	35.4236	47.9959	33.4309	30.206	36.615	36.0489	35.221	35.5654
ENSMUSG00000014686	Ceacam16	carcinoembryonic antigen-related cell adhesion molecule 16 [Source:MGI Symbol;Acc:MGI:2685615]	10.1618	6.5775	14.3214	12.4208	1.17121	16.8878	2.60048	9.92773	12.3853	19.7824	27.839	25.4517	16.9508	21.2198	7.66892	18.0852	21.2237	20.9157
ENSMUSG00000014725	Adam28	a disintegrin and metallopeptidase domain 28 [Source:MGI Symbol;Acc:MGI:105988]	0.401233	0.721952	1.45936	0.239874	0.406727	0	0.373537	0.671265	4.64272	5.4102	6.1097	6.02578	2.64423	5.08139	0.815937	5.43604	5.13008	1.29869
ENSMUSG00000014748	Tex261	testis expressed gene 261 [Source:MGI Symbol;Acc:MGI:1096575]	21.1338	20.9313	27.255	24.8853	49.459	40.4539	26.2397	24.1238	33.4837	29.6349	27.1599	25.7961	33.4362	32.6974	26.2829	33.9893	32.7985	22.1601
ENSMUSG00000014763	Fam120b	family with sequence similarity 120, member B [Source:MGI Symbol;Acc:MGI:1914794]	12.8414	12.8963	9.41655	13.6425	10.2687	14.1727	19.5976	16.9646	15.3699	16.3401	13.6751	12.3931	12.7722	17.4583	16.3619	17.9315	13.9902	18.3171
ENSMUSG00000014767	Tbp	TATA box binding protein [Source:MGI Symbol;Acc:MGI:101838]	26.4196	33.102	26.0179	30.3867	37.5589	23.8841	33.9267	31.6558	38.2172	26.3085	40.1819	21.196	23.5975	30.7002	31.9823	31.6874	24.6413	22.2031
ENSMUSG00000014769	Psmb1	proteasome (prosome, macropain) subunit, beta type 1 [Source:MGI Symbol;Acc:MGI:104884]	190.127	138.563	146.038	107.493	255.412	112.216	136.023	122.914	120.198	133.551	229.268	288.05	170.195	123.772	120.573	109.572	134.667	150.292
ENSMUSG00000014771	Pdcd2	programmed cell death 2 [Source:MGI Symbol;Acc:MGI:104643]	136.346	119.998	117.07	86.4849	109.993	94.7542	108.727	66.1346	72.4404	64.4715	185.069	155.148	135.946	90.8259	78.2975	65.7722	71.1023	70.7356
ENSMUSG00000014773	Dll1	delta like canonical Notch ligand 1 [Source:MGI Symbol;Acc:MGI:104659]	2.31863	2.22445	1.91983	4.84362	24.8941	12.0039	5.42589	2.38842	0.861682	0	0	0	0.462638	0.128024	1.87612	1.07619	0.428387	4.80862
ENSMUSG00000014778	Fhod1	formin homology 2 domain containing 1 [Source:MGI Symbol;Acc:MGI:2679008]	12.2811	13.5629	13.3246	16.4006	17.9391	19.9765	24.2871	16.6998	15.6477	10.761	15.4409	14.3346	11.7576	16.7149	17.4336	13.8403	13.0908	19.4444
ENSMUSG00000014786	Slc9a5	solute carrier family 9 (sodium/hydrogen exchanger), member 5 [Source:MGI Symbol;Acc:MGI:2685542]	0.658108	1.07944	0.396257	0.753473	2.16984	1.23309	4.70833	1.27673	7.3869	1.35487	6.6227	3.35798	0.859924	11.3474	4.73648	6.59984	6.10905	3.96913
ENSMUSG00000014791	Elmo3	engulfment and cell motility 3 [Source:MGI Symbol;Acc:MGI:2679007]	5.15103	4.81759	4.17537	2.979	5.52197	5.34575	4.13323	6.19421	2.64778	3.44134	1.69632	5.15488	3.40821	3.02865	5.36294	4.9996	3.59874	2.90019
ENSMUSG00000014813	Stc1	stanniocalcin 1 [Source:MGI Symbol;Acc:MGI:109131]	0	0.00671224	0.977802	0	2.07809	0	0.00586534	0.0429943	3.68442	3.3493	12.6117	2.89055	1.41089	4.20087	0.497503	2.72401	6.59058	0.00881309
ENSMUSG00000014837	4931428F04Rik	RIKEN cDNA 4931428F04 gene [Source:MGI Symbol;Acc:MGI:1921606]	2.332	2.16686	3.19829	2.75287	1.58244	4.06209	4.83911	3.02204	2.20583	2.57809	3.14756	1.46405	1.41762	2.55501	1.63967	4.15095	2.55823	2.42702
ENSMUSG00000014846	Tppp3	tubulin polymerization-promoting protein family member 3 [Source:MGI Symbol;Acc:MGI:1915221]	0.276838	0.415274	0.276557	1.25617	0.170939	0	0.36206	0.232204	1.44455	0.199799	84.6639	86.2143	29.4719	5.60255	9.94745	3.02631	32.9327	1.29497
ENSMUSG00000014850	Msh3	mutS homolog 3 [Source:MGI Symbol;Acc:MGI:109519]	14.7935	11.8552	12.3726	13.3379	18.6496	10.3758	8.40815	13.8974	9.54997	9.98448	12.6233	15.8742	8.44242	9.75041	9.70391	9.10005	8.67055	9.99866
ENSMUSG00000014856	Tmem208	transmembrane protein 208 [Source:MGI Symbol;Acc:MGI:1913570]	55.7925	43.0457	42.0248	43.5181	48.927	40.5968	50.4508	29.9909	38.5973	41.4447	49.8337	68.2439	43.0404	41.9377	46.0689	36.5412	51.7086	71.7528
ENSMUSG00000014859	E2f4	E2F transcription factor 4 [Source:MGI Symbol;Acc:MGI:103012]	52.0986	50.1103	49.2083	51.0532	27.6163	48.6802	51.7077	47.7377	44.0138	38.2396	53.0703	59.438	46.837	47.0282	54.353	40.7143	48.9197	53.829
ENSMUSG00000014867	Surf4	surfeit gene 4 [Source:MGI Symbol;Acc:MGI:98445]	37.5591	36.1026	32.1302	53.448	22.1162	61.4237	42.784	43.5543	41.6715	33.5927	47.5186	42.7745	38.3749	41.3388	48.8073	67.2396	62.2544	27.708
ENSMUSG00000014873	Surf2	surfeit gene 2 [Source:MGI Symbol;Acc:MGI:98444]	29.9495	31.5431	26.8436	34.0649	42.1604	31.6186	33.3574	29.3477	38.1838	34.2353	32.1424	48.092	38.489	40.2588	36.7731	30.273	38.0015	61.8713
ENSMUSG00000014905	Dnajb9	DnaJ heat shock protein family (Hsp40) member B9 [Source:MGI Symbol;Acc:MGI:1351618]	10.1452	8.74934	10.2789	7.53185	10.9869	10.785	10.4449	10.4938	13.8967	11.3334	12.9579	14.019	12.6535	13.3184	12.7841	20.3558	24.556	5.96614
ENSMUSG00000014907	Naf1	nuclear assembly factor 1 ribonucleoprotein [Source:MGI Symbol;Acc:MGI:2682306]	4.84864	2.92407	2.68397	3.451	0.855348	2.24151	3.98399	3.10365	5.79653	4.18423	2.88164	4.64751	4.12413	4.83555	3.65273	3.72608	4.35659	3.04363
ENSMUSG00000014956	Ppp1cb	protein phosphatase 1 catalytic subunit beta [Source:MGI Symbol;Acc:MGI:104871]	129.601	131.58	140.671	132.865	122.686	143.443	132.962	126.647	166.311	185.359	164.77	142.198	128.366	122.969	117.806	107.168	124.454	126.614
ENSMUSG00000014959	Gorasp2	golgi reassembly stacking protein 2 [Source:MGI Symbol;Acc:MGI:2135962]	47.5608	50.277	37.5689	45.7225	41.7747	40.9906	49.7934	52.3142	35.9326	34.9021	28.5976	27.9215	30.2443	34.6961	49.2531	49.4509	46.1535	43.9382
ENSMUSG00000014980	Tsen15	tRNA splicing endonuclease subunit 15 [Source:MGI Symbol;Acc:MGI:1913887]	17.7443	11.7939	15.0587	21.3338	14.1708	12.1281	11.4536	8.93075	17.7382	17.8958	11.37	10.1975	10.8051	12.119	12.1951	10.0467	11.3028	8.89068
ENSMUSG00000015002	Efr3a	EFR3 homolog A [Source:MGI Symbol;Acc:MGI:1923990]	13.493	18.4041	18.1941	23.0375	15.9555	29.0732	18.8761	32.859	22.5201	32.5551	25.2732	16.1945	18.6507	20.7449	22.2732	25.7343	20.4007	18.5841
ENSMUSG00000015023	Ddx19a	DEAD (Asp-Glu-Ala-Asp) box polypeptide 19a [Source:MGI Symbol;Acc:MGI:99526]	15.5942	19.5876	18.4965	18.748	17.176	17.5192	25.2936	23.5811	19.5577	26.1006	27.0306	23.3696	23.2693	23.6229	20.7632	26.1593	24.8195	18.9195
ENSMUSG00000015083	C8g	complement component 8, gamma polypeptide [Source:MGI Symbol;Acc:MGI:88237]	1.62778	2.41854	1.23802	2.67891	0	0.836516	3.42503	1.93708	2.30361	3.8755	2.45511	1.13525	1.47807	3.33713	3.26282	3.17165	1.98207	2.15934
ENSMUSG00000015087	Rabl6	RAB, member RAS oncogene family-like 6 [Source:MGI Symbol;Acc:MGI:2442633]	91.9915	77.4582	58.7935	76.149	120.713	77.8441	46.2642	39.0601	52.2729	57.1005	51.5261	163.988	71.215	49.174	58.7678	47.9489	69.0037	98.5313
ENSMUSG00000015092	Edf1	endothelial differentiation-related factor 1 [Source:MGI Symbol;Acc:MGI:1891227]	297.877	253.268	227.61	202.77	300.985	214.198	231.343	189.37	176.408	143.824	190.498	341.374	257.41	201.273	161.489	161.078	182.543	264.338
ENSMUSG00000015093	Clic3	chloride intracellular channel 3 [Source:MGI Symbol;Acc:MGI:1916704]	0.569611	3.15615	1.99904	8.73453	0	5.82734	5.185	4.97467	1.34745	1.31617	2.50411	0	2.86007	2.25923	1.0599	2.18436	4.3142	0.934826
ENSMUSG00000015095	Fbxw5	F-box and WD-40 domain protein 5 [Source:MGI Symbol;Acc:MGI:1354731]	34.7078	49.2631	48.6736	63.5891	40.8738	57.7942	59.0236	61.9963	44.6873	61.0202	32.7487	31.8614	39.5975	43.7335	57.8209	59.2335	45.4514	44.9699
ENSMUSG00000015120	Ube2i	ubiquitin-conjugating enzyme E2I [Source:MGI Symbol;Acc:MGI:107365]	195.151	197.875	179.737	245.618	187.986	278.19	225.971	249.201	179.1	225.916	296.578	196.699	178.989	190.284	206.572	199.986	196.954	233.955
ENSMUSG00000015126	Tsr3	TSR3 20S rRNA accumulation [Source:MGI Symbol;Acc:MGI:1915577]	20.4587	21.3517	19.7083	22.8929	34.1777	17.8396	15.3903	15.1866	15.3181	12.5338	22.2692	14.8927	14.5412	14.3648	16.5857	14.3762	18.7835	30.3115
ENSMUSG00000015127	Unkl	unkempt family like zinc finger [Source:MGI Symbol;Acc:MGI:1921404]	4.89957	6.81207	7.06341	9.89899	8.08217	7.74241	8.99326	9.21956	6.952	10.2682	5.23302	8.17928	7.265	8.10399	7.15866	7.57902	7.00291	16.5472
ENSMUSG00000015133	Lrrk1	leucine-rich repeat kinase 1 [Source:MGI Symbol;Acc:MGI:2142227]	10.5937	11.4196	11.9121	14.337	17.0238	18.4733	15.1367	15.1542	13.9159	22.2009	17.5339	44.6393	14.1618	16.9344	12.8342	12.7255	14.2072	17.1305
ENSMUSG00000015143	Actn1	actinin, alpha 1 [Source:MGI Symbol;Acc:MGI:2137706]	1.24116	1.31346	5.5766	3.32296	16.2572	5.04805	0.258738	1.1963	45.4405	36.4248	10.8213	16.2854	31.5393	56.3046	8.59865	35.3415	17.7146	9.13353
ENSMUSG00000015149	Sirt2	sirtuin 2 [Source:MGI Symbol;Acc:MGI:1927664]	42.3467	42.3795	35.2744	36.5068	41.138	36.7223	45.6831	43.1902	57.9261	43.7777	239.38	73.2914	49.0411	79.5642	40.604	59.3023	57.9655	50.1615
ENSMUSG00000015165	Hnrnpl	heterogeneous nuclear ribonucleoprotein L [Source:MGI Symbol;Acc:MGI:104816]	271.109	286.464	286.751	381.246	366.54	372.96	313.563	296.013	360.334	306.885	323.87	313.799	299.602	262.929	281.616	253.776	273.107	380.061
ENSMUSG00000015176	Nolc1	nucleolar and coiled-body phosphoprotein 1 [Source:MGI Symbol;Acc:MGI:1918019]	31.8977	32.7944	35.0706	36.7183	28.1881	44.5717	47.4329	37.9846	46.776	30.6916	42.0528	41.6944	36.6137	39.1857	41.2887	42.1763	42.4303	46.1369
ENSMUSG00000015189	Casd1	CAS1 domain containing 1 [Source:MGI Symbol;Acc:MGI:2384865]	14.9476	19.5436	18.8236	17.0356	24.0016	10.5981	19.6324	18.2432	13.9018	29.0972	11.9108	6.66883	16.5165	14.6882	23.345	18.6895	16.3012	12.9632
ENSMUSG00000015202	Cnksr3	Cnksr family member 3 [Source:MGI Symbol;Acc:MGI:2674130]	3.73841	3.54211	2.51789	3.67179	2.92914	4.64426	2.26745	1.18437	1.39351	0.504264	0.173346	1.52435	0.636395	0.797255	2.22984	0.834908	0.950606	2.78853
ENSMUSG00000015214	Mtmr1	myotubularin related protein 1 [Source:MGI Symbol;Acc:MGI:1858271]	10.8988	19.6272	9.57103	11.4513	5.51918	11.9554	14.817	20.6716	20.5329	14.6241	23.1685	8.85229	15.819	15.9169	20.729	16.8254	15.5704	16.7157
ENSMUSG00000015217	Hmgb3	high mobility group box 3 [Source:MGI Symbol;Acc:MGI:1098219]	4.50356	5.92705	4.90035	1.23587	2.10635	1.06026	3.58025	8.68643	3.47637	9.12657	4.16457	5.42583	3.9437	2.88861	4.37618	5.2529	6.22429	7.47864
ENSMUSG00000015243	Abca1	ATP-binding cassette, sub-family A (ABC1), member 1 [Source:MGI Symbol;Acc:MGI:99607]	15.0522	19.9394	15.0374	26.8453	22.76	26.117	29.3871	32.4895	16.9333	19.5442	5.96142	10.8901	14.5615	14.7425	17.2904	23.2363	15.1506	19.1031
ENSMUSG00000015247	Nipsnap3b	nipsnap homolog 3B [Source:MGI Symbol;Acc:MGI:1913786]	27.7603	31.5935	39.1861	25.9007	27.6635	38.0178	45.1641	23.231	39.2535	37.3875	56.4194	45.1964	50.1892	34.5267	34.5142	32.1149	47.0411	23.0255
ENSMUSG00000015289	Lage3	L antigen family, member 3 [Source:MGI Symbol;Acc:MGI:1913442]	33.9969	25.4939	30.5539	27.8461	26.8762	22.2834	21.1626	28.5478	22.6858	23.7645	29.9022	26.0749	26.8304	28.8363	26.2076	24.842	29.6924	23.8257
ENSMUSG00000015290	Ubl4a	ubiquitin-like 4A [Source:MGI Symbol;Acc:MGI:95049]	33.6188	18.5984	23.5398	26.3593	20.5986	24.2111	20.9156	18.7283	26.7511	26.9283	23.5384	36.3229	28.9783	20.5758	24.5679	25.2515	25.4067	33.9546
ENSMUSG00000015291	Gdi1	guanosine diphosphate (GDP) dissociation inhibitor 1 [Source:MGI Symbol;Acc:MGI:99846]	214.236	238.75	239.012	205.473	132.778	240.346	274.882	205.105	172.686	145.304	181.642	146.161	176.155	227.913	238.792	235.619	171.506	164.708
ENSMUSG00000015312	Gadd45b	growth arrest and DNA-damage-inducible 45 beta [Source:MGI Symbol;Acc:MGI:107776]	21.2998	21.8338	19.6741	30.2051	43.3284	29.2932	26.6902	21.0396	12.3821	15.184	9.15647	3.38163	13.0102	10.5648	27.9608	23.2356	17.8623	22.6992
ENSMUSG00000015314	Slamf6	SLAM family member 6 [Source:MGI Symbol;Acc:MGI:1353620]	136.581	125.34	122.342	212.583	205.669	223.697	177.396	178.341	104.021	88.6456	112.161	119.008	113.493	104.447	128.466	99.9354	89.7391	131.077
ENSMUSG00000015316	Slamf1	signaling lymphocytic activation molecule family member 1 [Source:MGI Symbol;Acc:MGI:1351314]	17.0659	20.7087	17.862	11.3958	13.8747	14.9872	31.4421	33.7588	7.68974	7.49212	3.61601	5.44293	7.37051	9.76383	17.5603	11.8173	5.99505	25.3853
ENSMUSG00000015335	Zdhhc12	zinc finger, DHHC domain containing 12 [Source:MGI Symbol;Acc:MGI:1913470]	11.4751	12.3601	11.0644	16.9734	4.95394	17.8845	8.76772	10.3185	10.0966	16.4874	11.8498	15.1987	14.4277	12.4957	12.7048	10.4357	11.3551	18.8011
ENSMUSG00000015337	Endog	endonuclease G [Source:MGI Symbol;Acc:MGI:1261433]	3.48728	4.95414	2.94072	6.75329	4.41234	4.27989	4.90087	3.06853	3.29578	4.32383	3.42734	10	3.04283	2.90438	5.96814	2.92856	4.83177	2.25007
ENSMUSG00000015340	Cybb	cytochrome b-245, beta polypeptide [Source:MGI Symbol;Acc:MGI:88574]	59.0963	64.0142	54.5581	92.949	70.1108	79.8103	110.635	102.832	218.137	232.594	106.909	107.224	150.701	221.405	118.061	211.118	181.303	121.458
ENSMUSG00000015341	Golga7	golgi autoantigen, golgin subfamily a, 7 [Source:MGI Symbol;Acc:MGI:1931029]	57.93	52.1709	53.1654	46.0339	74.3107	45.8683	50.1879	41.7055	43.1291	42.7502	56.4223	56.7296	51.0749	46.5957	45.1892	36.8912	46.093	48.5416
ENSMUSG00000015342	Xk	X-linked Kx blood group [Source:MGI Symbol;Acc:MGI:103569]	2.84446	2.83333	2.16164	2.19963	2.91734	3.49186	3.11042	3.2817	2.39264	1.26702	1.05781	0.824076	1.50948	1.23625	2.98269	2.40185	1.72906	2.12372
ENSMUSG00000015355	Cd48	CD48 antigen [Source:MGI Symbol;Acc:MGI:88339]	129.605	112.644	112.972	71.5641	65.3606	81.2198	107.841	102.676	68.9513	73.8373	92.57	89.7191	115.239	85.3989	104.19	85.2028	77.0827	68.1875
ENSMUSG00000015357	Clpx	caseinolytic mitochondrial matrix peptidase chaperone subunit [Source:MGI Symbol;Acc:MGI:1346017]	19.4992	16.4582	16.3892	22.4635	21.8388	19.3364	22.2661	19.6077	14.26	15.1319	18.4171	20.9794	16.1217	12.4186	18.0443	15.2932	17.2182	13.3721
ENSMUSG00000015363	Trabd	TraB domain containing [Source:MGI Symbol;Acc:MGI:1915226]	46.8267	54.0926	50.3912	60.3547	71.1913	64.0977	53.3982	50.8496	71.5432	44.6712	79.8302	56.8352	48.6604	47.8455	56.5212	62.008	69.6675	64.7548
ENSMUSG00000015377	Dennd6b	DENN/MADD domain containing 6B [Source:MGI Symbol;Acc:MGI:1916690]	18.9742	22.1034	24.533	15.3103	17.7428	14.6065	14.7045	15.1522	9.6788	15.2249	10.0361	4.93066	8.97891	8.84699	15.0423	11.5734	10.4794	30.9058
ENSMUSG00000015396	Cd83	CD83 antigen [Source:MGI Symbol;Acc:MGI:1328316]	120.485	93.2104	95.1964	128.914	120.891	144.41	214.988	257.08	121.688	137.035	68.0902	105.031	127.994	138.963	126.71	119.5	110.598	144.829
ENSMUSG00000015452	Ager	advanced glycosylation end product-specific receptor [Source:MGI Symbol;Acc:MGI:893592]	3.42882	3.24034	4.87746	4.0531	0.50674	3.87949	2.92591	3.54952	1.59682	2.78949	3.61232	0.48012	1.72207	2.09239	3.12177	0.979898	1.45458	4.83024
ENSMUSG00000015461	Atf6b	activating transcription factor 6 beta [Source:MGI Symbol;Acc:MGI:105121]	39.4603	42.1396	36.9035	49.1743	37.9646	45.6198	69.4169	57.3687	34.7775	33.1089	48.8453	23.2121	29.5329	41.4935	42.1709	43.888	39.4912	44.3796
ENSMUSG00000015468	Notch4	notch 4 [Source:MGI Symbol;Acc:MGI:107471]	11.5766	2.59021	0.988266	1.05205	0.228722	9.56062	0.787012	1.84977	0.620444	0.849552	1.37142	0.965433	1.03818	0.687234	1.90571	1.25064	1.14091	0.170826
ENSMUSG00000015474	Ppt2	palmitoyl-protein thioesterase 2 [Source:MGI Symbol;Acc:MGI:1860075]	1.98474	1.60064	1.02148	1.38212	2.34303	1.96003	0.828978	4.29267	4.21391	7.46964	4.42351	4.28142	4.93486	7.91033	2.53281	5.65536	5.13159	4.56398
ENSMUSG00000015478	Rnf5	ring finger protein 5 [Source:MGI Symbol;Acc:MGI:1860076]	28.144	23.4171	22.397	26.0694	27.7137	30.2542	32.3322	23.5936	25.9022	22.6531	53.4467	25.4216	27.8564	27.945	29.84	28.6593	25.0051	22.5864
ENSMUSG00000015488	Cacfd1	calcium channel flower domain containing 1 [Source:MGI Symbol;Acc:MGI:1924317]	23.1785	20.2378	24.0247	26.0581	37.6766	20.3552	19.1238	23.9452	18.24	16.6248	14.0363	9.10074	18.1365	12.3158	21.4445	14.1953	16.223	23.6708
ENSMUSG00000015501	Hivep2	human immunodeficiency virus type I enhancer binding protein 2 [Source:MGI Symbol;Acc:MGI:1338076]	10.4758	14.904	10.9933	12.2546	7.86984	12.0324	9.36512	10.0635	14.6784	11.9847	10.9873	7.59677	11.0007	13.6014	12.3686	17.2523	12.1769	9.74619
ENSMUSG00000015522	Arnt	aryl hydrocarbon receptor nuclear translocator [Source:MGI Symbol;Acc:MGI:88071]	17.5002	22.7897	20.2682	28.5132	13.2761	30.7149	22.7019	25.6319	34.823	21.5702	29.9003	21.754	20.4666	24.6203	22.4341	29.1774	21.6999	31.8446
ENSMUSG00000015536	Mocs2	molybdenum cofactor synthesis 2 [Source:MGI Symbol;Acc:MGI:1336894]	24.8212	30.6397	19.0633	19.3288	50.3627	47.3651	35.1512	17.5991	30.1666	50.9736	28.4551	70.2947	28.4218	25.3479	22.8094	24.1505	23.2976	29.2368
ENSMUSG00000015542	Nat9	N-acetyltransferase 9 (GCN5-related, putative) [Source:MGI Symbol;Acc:MGI:1913426]	37.558	38.9333	38.0429	28.4388	23.1307	36.7245	32.0166	22.0549	40.5944	49.2099	20.3735	17.2937	29.7343	27.5983	32.8721	28.2092	37.1946	30.3946
ENSMUSG00000015575	Atp6v0e	ATPase, H+ transporting, lysosomal V0 subunit E [Source:MGI Symbol;Acc:MGI:1328318]	154.506	146.746	136.387	83.9214	81.0273	93.2578	119.642	109.901	149.535	146.052	317.026	237.252	220.403	169.821	127.65	138.977	173.636	119.56
ENSMUSG00000015597	Zfp318	zinc finger protein 318 [Source:MGI Symbol;Acc:MGI:1889348]	98.5311	85.8594	69.1874	98.4175	81.6147	128.667	128.733	116.623	29.3701	16.4856	6.83866	5.16503	6.93512	19.0725	86.2609	47.5894	19.5422	117.68
ENSMUSG00000015605	Srf	serum response factor [Source:MGI Symbol;Acc:MGI:106658]	30.077	32.6944	22.9583	23.6631	25.6879	22.615	37.0873	35.9639	20.0698	18.3375	47.0159	13.3268	26.62	35.3478	45.6519	29.537	31.2435	28.7056
ENSMUSG00000015656	Hspa8	heat shock protein 8 [Source:MGI Symbol;Acc:MGI:105384]	692.478	455.73	344.39	409.135	314.671	525.844	676.415	434.303	748.925	347.629	911.66	407.198	449.185	816.988	502.004	424.598	554.096	278.151
ENSMUSG00000015668	Pdzd11	PDZ domain containing 11 [Source:MGI Symbol;Acc:MGI:1919871]	13.5712	15.1574	16.8344	12.5016	15.4688	13.1325	16.2043	16.4421	12.9779	12.0641	16.8729	20.3964	14.8698	15.4165	13.0174	14.2435	14.7849	13.3508
ENSMUSG00000015671	Psma2	proteasome (prosome, macropain) subunit, alpha type 2 [Source:MGI Symbol;Acc:MGI:104885]	106.075	80.2961	86.2489	60.5026	87.6905	66.0071	79.1891	59.8331	55.1891	57.7233	84.8711	109.474	81.833	64.2719	69.8578	57.3723	69.6252	116.15
ENSMUSG00000015672	Mrpl32	mitochondrial ribosomal protein L32 [Source:MGI Symbol;Acc:MGI:2137226]	27.2977	34.3205	38.8345	28.4035	29.4041	23.9281	51.5454	32.0772	34.2685	33.268	40.656	41.8783	38.3127	40.2482	32.0336	31.4719	31.192	22.7696
ENSMUSG00000015697	Setdb1	SET domain, bifurcated 1 [Source:MGI Symbol;Acc:MGI:1934229]	12.4476	13.0747	10.0262	13.3153	9.94927	13.9858	13.8028	13.5313	21.7611	18.487	19.4433	9.1227	16.8457	17.5045	14.302	15.9679	14.5565	8.207
ENSMUSG00000015702	Anxa9	annexin A9 [Source:MGI Symbol;Acc:MGI:1923711]	1.12694	1.5568	1.24957	0.998282	0	1.00148	0.582635	2.78412	2.51898	2.24113	2.61848	3.97129	1.79036	1.94925	1.9423	2.62207	3.36801	3.803
ENSMUSG00000015711	Prune1	prune exopolyphosphatase [Source:MGI Symbol;Acc:MGI:1925152]	7.10292	7.83153	8.44606	5.73326	6.9251	5.75861	6.46047	4.40129	4.33429	6.00076	5.47287	8.85	6.14621	5.75047	7.0362	4.84728	5.95238	4.24244
ENSMUSG00000015714	Cers2	ceramide synthase 2 [Source:MGI Symbol;Acc:MGI:1924143]	81.6127	82.7247	60.1683	62.3025	33.2153	61.888	98.8946	104.503	71.7611	106.707	77.7698	76.8082	98.6777	87.5693	88.0165	100.629	91.2279	58.3813
ENSMUSG00000015733	Capza2	capping protein (actin filament) muscle Z-line, alpha 2 [Source:MGI Symbol;Acc:MGI:106222]	127.247	90.0966	103.77	137.329	158.461	162.486	193.383	164.112	158.664	155.909	173.582	161.136	155.331	156.82	174.863	164.847	138.728	121.202
ENSMUSG00000015745	Plekho1	pleckstrin homology domain containing, family O member 1 [Source:MGI Symbol;Acc:MGI:1914470]	178.679	181.301	205.522	162.42	153.019	197.321	185.521	202.989	154.587	191.13	141.604	196.43	134.847	134.259	163.246	112.51	114.021	228.079
ENSMUSG00000015747	Vps45	vacuolar protein sorting 45 [Source:MGI Symbol;Acc:MGI:891965]	29.6498	24.7926	19.9946	8.936	55.3631	13.0028	34.8873	16.773	7.10672	26.7383	7.16936	95.5057	35.2138	28.2214	17.2207	14.8112	15.1337	45.1537
ENSMUSG00000015748	Prpf3	pre-mRNA processing factor 3 [Source:MGI Symbol;Acc:MGI:1918017]	71.7942	61.7575	60.0462	41.0323	102.407	50.0842	58.0137	38.9246	53.9582	49.7627	48.5526	36.9016	44.9447	39.4763	36.1603	34.3708	39.9472	51.1246
ENSMUSG00000015749	Anp32e	acidic (leucine-rich) nuclear phosphoprotein 32 family, member E [Source:MGI Symbol;Acc:MGI:1913721]	155.758	163.308	202.032	317.373	562.471	278.543	204.083	221.467	236.111	195.974	196.549	211.061	168.108	146.149	204.218	173.025	190.224	382.327
ENSMUSG00000015750	Aph1a	aph1 homolog A, gamma secretase subunit [Source:MGI Symbol;Acc:MGI:2385110]	22.5234	26.5908	26.8328	52.7434	63.1857	52.1591	49.8879	51.6262	45.7872	43.7789	62.2457	38.8667	43.4891	43.7281	32.5777	44.1099	45.5973	43.2184
ENSMUSG00000015755	Tab2	TGF-beta activated kinase 1/MAP3K7 binding protein 2 [Source:MGI Symbol;Acc:MGI:1915902]	27.9271	34.5399	26.8692	37.1188	46.3094	42.4405	41.5829	56.3655	39.3797	36.0758	29.6653	23.5707	29.4684	41.6166	40.4461	41.9194	34.579	39.6174
ENSMUSG00000015757	Ppil4	peptidylprolyl isomerase (cyclophilin)-like 4 [Source:MGI Symbol;Acc:MGI:1914668]	25.0514	27.6796	25.5268	32.0249	19.3427	23.5326	31.5242	29.2795	25.6328	25.2212	15.5169	14.3388	19.9682	22.3549	26.4119	24.1062	19.8734	26.8779
ENSMUSG00000015759	Cnih1	cornichon family AMPA receptor auxiliary protein 1 [Source:MGI Symbol;Acc:MGI:1277202]	39.0253	33.0442	40.2752	33.5828	64.9633	41.4906	38.5821	27.7881	45.4898	45.5548	46.83	34.527	39.3354	37.9608	36.6075	29.6712	45.2351	32.1197
ENSMUSG00000015766	Eps8	epidermal growth factor receptor pathway substrate 8 [Source:MGI Symbol;Acc:MGI:104684]	3.48076	3.89088	3.07334	1.96238	0.0263011	1.46756	1.66769	4.56315	13.4848	5.85505	18.8524	7.56722	11.5137	7.97965	4.86163	3.34716	5.04348	0.891237
ENSMUSG00000015776	Med22	mediator complex subunit 22 [Source:MGI Symbol;Acc:MGI:98446]	6.62604	7.63477	9.48461	9.74068	9.81044	9.3109	8.97305	9.82086	12.6694	14.4187	14.3231	17.5947	12.6101	15.7892	8.51132	12.1155	15.2764	7.40629
ENSMUSG00000015790	Surf1	surfeit gene 1 [Source:MGI Symbol;Acc:MGI:98443]	92.4405	75.1921	82.5595	72.1138	86.4783	53.4786	58.7415	54.0458	109.223	84.4524	82.0242	132.955	81.3244	66.7369	54.5209	58.8247	79.175	76.8743
ENSMUSG00000015804	Med28	mediator complex subunit 28 [Source:MGI Symbol;Acc:MGI:1914249]	124.707	119.997	130.175	96.659	156.848	107.57	112.405	66.8032	149.413	100.927	124.596	158.728	115.142	106.539	93.4124	86.9775	114.41	139.975
ENSMUSG00000015806	Qdpr	quinoid dihydropteridine reductase [Source:MGI Symbol;Acc:MGI:97836]	50.7515	51.4458	56.7798	52.6551	64.3731	55.2867	31.6604	37.0861	34.3702	52.4346	34.5218	83.3303	41.5527	35.7713	44.3818	26.3399	40.1772	70.5671
ENSMUSG00000015812	Gnrh1	gonadotropin releasing hormone 1 [Source:MGI Symbol;Acc:MGI:95789]	4.99197	2.49664	9.0225	5.18496	0.622737	4.05445	4.87557	7.19666	11.483	15.9726	8.96267	15.2241	8.49453	12.7679	6.34561	5.6709	6.43447	2.53202
ENSMUSG00000015837	Sqstm1	sequestosome 1 [Source:MGI Symbol;Acc:MGI:107931]	126.116	148.846	123.406	139.86	200.846	144.82	131.713	141.544	163.199	184.435	181.001	124.795	182.981	189.774	168.055	172.123	167.513	145.4
ENSMUSG00000015839	Nfe2l2	nuclear factor, erythroid derived 2, like 2 [Source:MGI Symbol;Acc:MGI:108420]	23.3513	25.7699	25.6641	17.1027	21.6053	17.1641	21.6423	21.3527	24.5077	21.5793	15.2795	28.0938	23.7999	25.0368	24.0699	20.9227	17.0853	12.9695
ENSMUSG00000015850	Adamtsl4	ADAMTS-like 4 [Source:MGI Symbol;Acc:MGI:2389008]	3.67338	0.168789	0.436659	1.10256	0.0241691	0.729964	0.205208	1.58659	2.31385	14.527	17.34	2.67941	6.93126	9.94064	3.48765	3.62139	5.93601	0
ENSMUSG00000015869	Prpsap1	phosphoribosyl pyrophosphate synthetase-associated protein 1 [Source:MGI Symbol;Acc:MGI:1915013]	49.4203	50.5766	49.3594	48.8612	32.2696	48.7573	56.7708	41.6616	56.1723	55.0926	60.2533	40.6593	50.7171	57.5288	44.2132	48.9248	54.6561	59.0886
ENSMUSG00000015880	Ncapg	non-SMC condensin I complex, subunit G [Source:MGI Symbol;Acc:MGI:1930197]	0.870272	0.142104	0.553188	0.605053	1.85491	0.762	1.82932	4.9692	3.13409	1.95851	3.09531	4.93908	3.49511	2.36106	0.357212	3.37156	2.40874	0.140795
ENSMUSG00000015882	Lcorl	ligand dependent nuclear receptor corepressor-like [Source:MGI Symbol;Acc:MGI:2651932]	5.04971	7.45925	4.44465	7.51915	7.66825	9.42348	5.55971	8.94451	11.8602	5.24685	3.23761	5.56251	5.22113	4.82961	3.92582	7.71247	6.15761	5.79196
ENSMUSG00000015889	Lta4h	leukotriene A4 hydrolase [Source:MGI Symbol;Acc:MGI:96836]	45.711	49.3882	46.1966	38.799	39.5507	53.0641	43.7061	43.6901	42.9878	33.0878	46.2353	22.8903	44.6053	42.7196	48.5153	41.0186	47.5016	61.9237
ENSMUSG00000015932	Dstn	destrin [Source:MGI Symbol;Acc:MGI:1929270]	15.1395	10.0437	9.83667	6.04323	8.57976	5.97627	10.0655	14.2739	6.2898	7.7071	22.1182	13.5368	6.75787	7.11807	8.92628	6.93393	8.49388	9.33407
ENSMUSG00000015937	H2afy	H2A histone family, member Y [Source:MGI Symbol;Acc:MGI:1349392]	164.852	174.119	175.969	216.545	188.443	249.147	194.307	222.443	130.803	148.627	131.629	175.797	122.798	124.851	190.441	140.596	130.52	251.518
ENSMUSG00000015942	Gtf2ird2	GTF2I repeat domain containing 2 [Source:MGI Symbol;Acc:MGI:2149780]	10.5501	12.762	13.4336	11.3295	9.95605	11.4015	12.6232	20.3921	11.4369	16.9823	16.3517	4.83317	12.0863	14.6706	9.49653	14.9272	13.4751	19.0024
ENSMUSG00000015943	Bola1	bolA-like 1 (E. coli) [Source:MGI Symbol;Acc:MGI:1916418]	24.8191	17.6195	23.2995	21.4315	28.1724	24.5543	11.881	6.14301	6.4633	15.5366	9.24481	32.0037	10.6565	11.3581	18.7446	9.70681	15.4209	17.4509
ENSMUSG00000015944	Castor2	cytosolic arginine sensor for mTORC1 subunit 2 [Source:MGI Symbol;Acc:MGI:1933384]	0.820616	1.50323	0.95212	2.84211	1.41748	1.34008	2.99541	1.24051	1.67601	3.26157	3.22089	13.0183	1.25304	2.4105	1.10317	1.76431	1.27129	2.96737
ENSMUSG00000015950	Ncf1	neutrophil cytosolic factor 1 [Source:MGI Symbol;Acc:MGI:97283]	130.397	154.217	142.773	181.092	176.2	153.754	162.427	195.916	171.068	188.598	153.707	148.909	160.167	187.753	171.719	172.228	153.442	202.917
ENSMUSG00000015961	Adss	adenylosuccinate synthetase, non muscle [Source:MGI Symbol;Acc:MGI:87948]	31.8731	34.241	32.4724	42.8347	35.3709	36.827	34.0032	35.4401	48.5208	36.0252	34.4931	27.5707	39.3113	38.9125	35.7999	37.0908	42.2775	38.0699
ENSMUSG00000015968	Cacna1d	calcium channel, voltage-dependent, L type, alpha 1D subunit [Source:MGI Symbol;Acc:MGI:88293]	1.72579	1.15565	1.62166	0.937078	0.0535158	2.15292	0.437178	4.07028	3.68573	3.49105	5.64307	0.814808	1.20029	2.71664	1.31823	5.22166	2.50936	2.21891
ENSMUSG00000015971	Actr8	ARP8 actin-related protein 8 [Source:MGI Symbol;Acc:MGI:1860775]	32.1153	26.68	28.3191	34.2482	15.148	30.2715	21.653	34.1419	26.7625	30.7394	27.9551	14.0704	27.9448	25.3045	30.2099	27.3187	30.6151	17.25
ENSMUSG00000015994	Fnta	farnesyltransferase, CAAX box, alpha [Source:MGI Symbol;Acc:MGI:104683]	67.3102	51.893	41.5415	45.925	70.7096	52.49	43.3937	42.5579	50.5829	52.6659	53.2855	54.3992	57.3464	64.1139	50.5588	47.0407	52.7228	45.2002
ENSMUSG00000016018	Mtrex	Mtr4 exosome RNA helicase [Source:MGI Symbol;Acc:MGI:1919448]	41.8722	31.5029	58.4533	30.7521	48.2775	29.2722	39.6144	31.6451	39.8851	34.051	33.2845	39.6778	34.6263	29.2014	31.475	31.4054	35.8102	38.0442
ENSMUSG00000016087	Fli1	Friend leukemia integration 1 [Source:MGI Symbol;Acc:MGI:95554]	47.6367	57.1266	50.7562	41.2536	32.9929	39.8252	54.9098	54.8556	24.3213	25.1218	19.6025	13.3165	29.6476	31.9815	58.4932	39.6879	27.6745	41.3791
ENSMUSG00000016181	Diexf	digestive organ expansion factor homolog (zebrafish) [Source:MGI Symbol;Acc:MGI:2138080]	22.2089	17.6316	13.676	29.6579	52.5428	31.888	34.4944	26.2437	30.487	31.8062	25.0411	12.9143	19.8026	22.1496	26.5684	26.4566	23.9065	22.7445
ENSMUSG00000016194	Hsd11b1	hydroxysteroid 11-beta dehydrogenase 1 [Source:MGI Symbol;Acc:MGI:103562]	9.82292	9.16508	11.3712	13.1495	33.4603	15.9698	15.9956	13.7026	3.58372	5.04665	3.55213	10.5116	10.0634	9.19474	13.1919	17.8561	11.3115	17.9303
ENSMUSG00000016206	H2-M3	histocompatibility 2, M region locus 3 [Source:MGI Symbol;Acc:MGI:95915]	86.7858	81.466	87.893	95.4409	107.42	94.4421	60.9283	52.6823	40.1465	43.2286	27.9658	33.8387	41.2351	38.1804	43.3561	36.8289	30.7564	46.5011
ENSMUSG00000016252	Atp5e	ATP synthase, H+ transporting, mitochondrial F1 complex, epsilon subunit [Source:MGI Symbol;Acc:MGI:1855697]	1375.69	662.925	1029.8	818.009	5036.47	902.951	598.076	404.56	715.574	623.178	768.386	2849.03	820.559	468.106	453.878	344.547	656.909	1904.51
ENSMUSG00000016253	Nelfcd	negative elongation factor complex member C/D, Th1l [Source:MGI Symbol;Acc:MGI:1926424]	42.2991	48.6272	57.1216	55.6852	54.7736	53.0539	38.7566	41.5102	31.6838	25.6612	39.9544	56.2822	27.5938	36.3645	43.6747	39.323	31.2945	82.4567
ENSMUSG00000016256	Ctsz	cathepsin Z [Source:MGI Symbol;Acc:MGI:1891190]	212.843	197.521	199.812	211.284	261.163	192.159	245.525	247.26	317.035	290.809	372.819	361.569	314.263	266.508	270.811	238.618	301.461	239.674
ENSMUSG00000016257	Prelid3b	PRELI domain containing 3B [Source:MGI Symbol;Acc:MGI:1913640]	33.3854	29.7267	26.4821	29.1	42.1734	26.5782	34.1705	44.9704	25.4109	26.1043	33.7432	34.7157	31.3351	35.9334	34.6942	39.3403	31.9477	30.1255
ENSMUSG00000016308	Ube2a	ubiquitin-conjugating enzyme E2A [Source:MGI Symbol;Acc:MGI:102959]	40.6073	26.162	38.9451	25.1656	27.8038	44.3563	35.7358	33.3338	51.9277	44.0159	73.3585	68.5835	69.1858	58.915	41.1619	45.2246	50.664	31.8368
ENSMUSG00000016319	Slc25a5	solute carrier family 25 (mitochondrial carrier, adenine nucleotide translocator), member 5 [Source:MGI Symbol;Acc:MGI:1353496]	238.617	209.076	218.701	172.389	200.494	172.87	201.38	217.644	184.143	152.735	273.599	254.32	263.65	217.595	187.902	192.164	232.317	136.556
ENSMUSG00000016344	Ppdpf	pancreatic progenitor cell differentiation and proliferation factor [Source:MGI Symbol;Acc:MGI:1913746]	291.855	302.007	315.805	281.234	382.443	252.403	207.539	187.775	161.972	182.418	111.4	292.341	172.31	137.324	218.783	139.138	192.53	304.968
ENSMUSG00000016356	Col20a1	collagen, type XX, alpha 1 [Source:MGI Symbol;Acc:MGI:1920618]	0.732044	0.885816	0.994753	0.64663	0.89163	0.485181	2.49849	0.963354	4.52303	3.91365	0.885447	7.41569	2.90067	3.17907	2.84959	4.71322	5.31761	0.739717
ENSMUSG00000016409	Nkap	NFKB activating protein [Source:MGI Symbol;Acc:MGI:1914300]	37.5998	23.2144	38.9856	11.8265	94.8121	10.6154	13.1169	16.4038	12.6122	12.954	15.3576	47.8497	20.3829	15.1493	13.1029	10.5911	12.2348	10.2763
ENSMUSG00000016427	Ndufa1	NADH:ubiquinone oxidoreductase subunit A1 [Source:MGI Symbol;Acc:MGI:1929511]	146.234	120.109	111.784	67.7457	57.4779	80.5845	125.512	128.388	96.7428	113.091	123.248	103.455	127.257	109.029	106.935	135.09	136.272	102.099
ENSMUSG00000016477	E2f3	E2F transcription factor 3 [Source:MGI Symbol;Acc:MGI:1096340]	4.93328	4.98015	4.27373	4.09955	6.17439	4.38107	4.86449	3.04216	6.8568	4.57364	4.58573	8.34464	5.3406	5.78604	3.92879	5.40988	6.20154	3.97526
ENSMUSG00000016481	Cr1l	complement component (3b/4b) receptor 1-like [Source:MGI Symbol;Acc:MGI:88513]	74.1135	72.6195	76.3046	56.7461	80.2822	50.6026	77.0366	73.6675	56.1751	71.1181	45.4773	72.1783	67.1484	60.4614	64.7391	67.4747	70.029	85.9354
ENSMUSG00000016487	Ppfibp1	PTPRF interacting protein, binding protein 1 (liprin beta 1) [Source:MGI Symbol;Acc:MGI:1914783]	3.50686	4.06325	1.66416	1.90297	0.380585	3.25215	4.00742	2.45077	3.66632	2.97204	4.04396	5.62776	1.86822	4.00338	3.41158	2.747	3.35325	0.338236
ENSMUSG00000016495	Plgrkt	plasminogen receptor, C-terminal lysine transmembrane protein [Source:MGI Symbol;Acc:MGI:1915009]	98.1515	108.055	92.2266	79.1483	55.3177	83.1455	69.4655	94.5113	200.026	217.699	206.168	167.328	190.378	222.047	101.093	199.97	201.921	83.805
ENSMUSG00000016496	Cd274	CD274 antigen [Source:MGI Symbol;Acc:MGI:1926446]	13.8404	16.0425	15.4441	14.7176	15.4173	11.2234	13.3675	16.8752	38.5235	41.0696	38.6998	33.1787	37.6372	42.6775	18.6559	35.7603	32.9533	15.0616
ENSMUSG00000016498	Pdcd1lg2	programmed cell death 1 ligand 2 [Source:MGI Symbol;Acc:MGI:1930125]	9.41133	9.27493	12.2035	5.22153	7.46827	6.37399	8.34832	5.08967	14.8336	9.6222	16.0239	14.1685	18.8086	15.4381	8.79218	9.48605	9.9646	10.4696
ENSMUSG00000016503	Gtf3a	general transcription factor III A [Source:MGI Symbol;Acc:MGI:1913846]	23.5917	23.0467	29.0743	21.1899	14.4444	16.1404	21.1634	21.0248	29.6975	25.241	43.0412	16.7628	33.0855	29.6808	25.6529	25.2634	30.7953	21.0224
ENSMUSG00000016510	Mtif3	mitochondrial translational initiation factor 3 [Source:MGI Symbol;Acc:MGI:1923616]	27.7081	33.9274	32.9195	29.5964	48.1331	38.0487	26.7491	24.4733	21.1718	22.9051	26.7201	36.9853	27.9878	25.7325	26.2372	19.719	28.2445	44.4623
ENSMUSG00000016520	Lnx2	ligand of numb-protein X 2 [Source:MGI Symbol;Acc:MGI:2155959]	10.4728	11.3279	8.40115	12.7994	3.69091	10.2585	9.86043	10.8782	18.6954	17.4664	22.6807	24.5408	19.9817	17.1857	14.6766	13.9964	24.1882	3.8078
ENSMUSG00000016528	Mapkapk2	MAP kinase-activated protein kinase 2 [Source:MGI Symbol;Acc:MGI:109298]	48.9419	50.2936	44.7199	47.0756	50.3895	45.0797	48.0133	51.2766	33.1367	44.9606	43.5193	29.8464	38.2252	40.2928	53.932	52.8298	43.1481	40.2159
ENSMUSG00000016529	Il10	interleukin 10 [Source:MGI Symbol;Acc:MGI:96537]	0	0	0.471877	0	0	0	0.253856	0	10.3286	12.1991	21.6285	10.878	5.08869	10.8195	3.3871	12.1427	15.1166	0.381437
ENSMUSG00000016534	Lamp2	lysosomal-associated membrane protein 2 [Source:MGI Symbol;Acc:MGI:96748]	30.8488	29.0609	27.5488	19.364	10.5692	18.7682	22.1544	28.4463	28.2745	28.1661	31.509	38.6498	32.9751	30.1434	27.0826	35.7964	34.476	21.0826
ENSMUSG00000016541	Atxn10	ataxin 10 [Source:MGI Symbol;Acc:MGI:1859293]	29.1936	29.4938	26.2291	18.8013	16.5968	23.8103	24.003	32.3776	31.9224	42.0503	54.0103	21.851	30.8531	34.7224	23.8028	29.316	33.8949	32.555
ENSMUSG00000016552	Foxred2	FAD-dependent oxidoreductase domain containing 2 [Source:MGI Symbol;Acc:MGI:106315]	3.9093	4.98761	3.56895	3.73195	4.07192	2.42457	4.51407	4.56265	3.81478	3.2795	5.05863	3.79745	3.76465	3.42414	4.88473	4.24484	3.88668	6.887
ENSMUSG00000016554	Eif3d	eukaryotic translation initiation factor 3, subunit D [Source:MGI Symbol;Acc:MGI:1933181]	105.067	88.7112	69.7327	67.8764	105.507	85.6345	113.75	71.7433	88.1465	72.7261	128.605	62.2708	95.0163	127.696	121.646	145.732	104.102	79.2758
ENSMUSG00000016559	H3f3b	H3 histone, family 3B [Source:MGI Symbol;Acc:MGI:1101768]	560.208	564.8	694.185	466.339	629.574	500.913	329.45	403.812	273.797	371.309	232.328	287.579	307.711	270.733	494.442	402.38	345.047	490.501
ENSMUSG00000016619	Nup50	nucleoporin 50 [Source:MGI Symbol;Acc:MGI:1351502]	17.3799	20.3111	18.5327	21.0401	28.3779	24.3417	22.6067	28.1693	24.3893	17.9183	31.6482	8.50717	19.6754	19.3498	19.7493	20.3723	19.0767	20.473
ENSMUSG00000016624	Phf21b	PHD finger protein 21B [Source:MGI Symbol;Acc:MGI:2443812]	0.124758	0.0780309	6.57017	0.262688	28.6468	3.43587	5.58544	1.47752	7.59548	8.31164	1.49288	0.417936	4.58665	1.07035	2.34402	6.11364	3.09404	0.863166
ENSMUSG00000016637	Ift27	intraflagellar transport 27 [Source:MGI Symbol;Acc:MGI:1914292]	36.6621	29.0464	32.8328	26.0029	52.9942	29.3878	19.7273	26.8214	51.0205	52.2487	91.4406	84.2522	49.0458	52.0418	36.422	43.9837	72.6802	38.6987
ENSMUSG00000016664	Pacsin2	protein kinase C and casein kinase substrate in neurons 2 [Source:MGI Symbol;Acc:MGI:1345153]	20.2712	27.1712	16.7079	27.974	12.3457	24.3503	23.8455	34.3788	35.1422	28.8625	90.233	20.4562	30.0108	42.8953	37.1972	44.8767	34.7512	32.2631
ENSMUSG00000016756	Cmah	cytidine monophospho-N-acetylneuraminic acid hydroxylase [Source:MGI Symbol;Acc:MGI:103227]	40.6915	45.5649	38.139	54.5515	32.2889	58.1847	55.1114	75.8465	55.3155	67.6155	59.2154	31.4553	46.7717	60.1175	59.3187	78.1376	52.7292	60.8473
ENSMUSG00000016757	Ttll12	tubulin tyrosine ligase-like family, member 12 [Source:MGI Symbol;Acc:MGI:3039573]	2.10464	3.41041	2.60939	2.20818	1.72818	2.14154	2.74367	3.88298	7.15225	5.94777	12.5224	6.67784	5.42522	7.12369	4.5552	5.57231	5.84453	2.51582
ENSMUSG00000016831	Tox4	TOX high mobility group box family member 4 [Source:MGI Symbol;Acc:MGI:1915389]	25.7679	21.3131	17.5913	17.4659	13.8264	19.2061	23.6389	23.6819	14.1698	17.5618	15.4752	12.624	13.8324	17.6025	19.0808	19.0359	15.9047	16.1189
ENSMUSG00000016833	Mrps18c	mitochondrial ribosomal protein S18C [Source:MGI Symbol;Acc:MGI:1915985]	214.995	148.091	157.284	78.5795	100.711	68.6274	133.714	76.6417	71.9698	100.401	176.503	161.307	163.107	92.8379	86.2454	86.7902	112.757	105.126
ENSMUSG00000016921	Srsf6	serine/arginine-rich splicing factor 6 [Source:MGI Symbol;Acc:MGI:1915246]	173.886	187.516	171.153	144.396	122.559	169.831	161.745	152.535	146.016	150.487	176.154	171.886	177.253	169.82	153.92	148.704	165.321	107.293
ENSMUSG00000016933	Plcg1	phospholipase C, gamma 1 [Source:MGI Symbol;Acc:MGI:97615]	8.68956	10.2337	9.67963	16.2016	38.7197	15.8666	11.3615	20.8301	9.36697	18.8912	4.7285	2.75011	6.62786	8.40949	11.6767	10.2611	9.20084	9.20361
ENSMUSG00000016940	Kctd2	potassium channel tetramerisation domain containing 2 [Source:MGI Symbol;Acc:MGI:1917632]	32.7575	32.5232	39.7657	39.4851	65.2572	36.8304	33.465	27.7213	25.6307	35.3765	24.7331	35.9977	26.5118	22.7849	31.6781	22.2961	25.9437	32.9742
ENSMUSG00000016946	Kctd5	potassium channel tetramerisation domain containing 5 [Source:MGI Symbol;Acc:MGI:1916509]	14.8847	15.6314	15.992	14.3283	17.4996	18.7388	14.2792	15.0782	13.3931	12.126	22.373	13.8285	12.6137	12.6143	14.768	12.8001	12.4789	11.713
ENSMUSG00000016984	Etaa1	Ewing tumor-associated antigen 1 [Source:MGI Symbol;Acc:MGI:1915395]	6.51908	5.83705	5.6911	7.65731	4.81175	8.80128	6.30659	5.90258	7.12991	4.61834	7.68858	5.80753	5.39757	6.75733	5.56191	5.35799	5.39346	4.07508
ENSMUSG00000017002	Slpi	secretory leukocyte peptidase inhibitor [Source:MGI Symbol;Acc:MGI:109297]	1.58164	3.92941	2.84486	9.46729	26.8975	4.61712	8.85426	693.638	36.9871	665.25	11.7199	12.1372	56.9721	24.6009	6.77444	407.958	432.021	3.63462
ENSMUSG00000017009	Sdc4	syndecan 4 [Source:MGI Symbol;Acc:MGI:1349164]	83.656	73.2142	74.8039	109.313	118.472	100.856	96.9388	81.7186	33.5004	33.8461	5.18827	12.7977	16.1978	17.9563	68.7003	32.8966	22.9931	107.376
ENSMUSG00000017119	Nbr1	NBR1, autophagy cargo receptor [Source:MGI Symbol;Acc:MGI:108498]	55.5505	57.3799	53.6798	55.8946	82.2311	59.2628	63.8821	64.3495	53.1649	53.0712	64.3389	56.0255	54.9091	51.954	62.7746	66.7755	49.2263	35.1067
ENSMUSG00000017132	Cyth1	cytohesin 1 [Source:MGI Symbol;Acc:MGI:1334257]	111.508	101.865	86.8784	102.564	64.3325	111.672	147.984	158.846	89.4065	79.9158	78.4913	41.33	84.73	82.5752	126.395	95.2471	62.1077	85.5765
ENSMUSG00000017146	Brca1	breast cancer 1, early onset [Source:MGI Symbol;Acc:MGI:104537]	3.46041	2.27546	0.837765	1.76607	0.0515044	5.43993	1.50076	4.63475	3.86322	3.37957	3.01	0.776902	2.31073	1.35141	1.09973	1.74538	1.18701	0.910028
ENSMUSG00000017176	Nt5c3b	5'-nucleotidase, cytosolic IIIB [Source:MGI Symbol;Acc:MGI:1915356]	20.5335	23.5235	34.2888	20.7875	50.6398	30.374	34.2276	29.114	36.1052	32.1443	29.5346	21.1893	20.9307	30.4045	30.476	31.157	29.7176	35.6257
ENSMUSG00000017188	Coa3	cytochrome C oxidase assembly factor 3 [Source:MGI Symbol;Acc:MGI:1098757]	40.6267	39.8542	44.9499	34.7099	87.0677	43.2169	37.0195	28.5181	35.2675	26.8314	35.1854	36.0365	37.1403	36.9556	33.3864	26.67	38.8735	40.2764
ENSMUSG00000017195	Zpbp2	zona pellucida binding protein 2 [Source:MGI Symbol;Acc:MGI:1916626]	6.45582	5.81257	4.05755	5.25908	2.33323	2.15226	2.99284	2.47878	4.93982	2.83303	1.35454	5.82097	3.41991	2.19255	6.18937	2.54245	4.11242	2.91939
ENSMUSG00000017210	Med24	mediator complex subunit 24 [Source:MGI Symbol;Acc:MGI:1344385]	20.1516	48.1342	23.4553	16.6361	12.2019	21.5147	36.334	24.2599	23.1953	16.3218	21.5866	10.7767	16.3601	24.9956	20.864	37.2672	19.5772	34.3785
ENSMUSG00000017221	Psmd3	proteasome (prosome, macropain) 26S subunit, non-ATPase, 3 [Source:MGI Symbol;Acc:MGI:98858]	46.3302	45.3105	50.866	55.4214	49.2183	56.5989	49.7998	48.2854	44.9949	45.7789	58.2537	54.0077	43.5687	46.795	54.3065	50.5475	58.9054	62.0793
ENSMUSG00000017264	Exosc10	exosome component 10 [Source:MGI Symbol;Acc:MGI:1355322]	58.4749	66.9265	55.1347	44.8251	70.9222	49.6865	67.7981	44.4739	60.1666	46.026	41.5024	59.7328	56.1662	45.6646	56.2297	48.0565	56.5282	34.657
ENSMUSG00000017286	Glod4	glyoxalase domain containing 4 [Source:MGI Symbol;Acc:MGI:1914451]	43.7151	77.9398	31.2325	62.1251	95.7741	31.9474	90.6744	76.6468	72.3008	100.75	92.7112	39.7428	90.4054	75.1999	76.2344	76.4569	93.9816	41.4526
ENSMUSG00000017288	Vps53	VPS53 GARP complex subunit [Source:MGI Symbol;Acc:MGI:1915549]	31.0086	32.8677	38.2665	23.2253	26.7145	14.1584	31.6406	29.8378	21.3978	19.8151	27.5593	39.6164	26.4645	25.9361	28.5112	33.6395	25.2079	18.7371
ENSMUSG00000017291	Taok1	TAO kinase 1 [Source:MGI Symbol;Acc:MGI:1914490]	8.5524	9.70384	8.07976	9.96832	9.50719	10.0467	9.54732	11.5679	12.0166	12.5837	10.3174	6.7727	10.5567	13.7115	10.246	13.5939	10.0089	7.51586
ENSMUSG00000017299	Dnttip1	deoxynucleotidyltransferase, terminal, interacting protein 1 [Source:MGI Symbol;Acc:MGI:1923483]	24.474	31.9637	28.3774	34.5991	36.653	27.5043	27.223	29.3512	21.2721	26.1073	25.4342	22.7053	27.1849	23.5899	27.8087	24.2805	21.6704	20.7882
ENSMUSG00000017307	Acot8	acyl-CoA thioesterase 8 [Source:MGI Symbol;Acc:MGI:2158201]	26.0523	21.2839	33.1028	28.8047	26.7752	25.6271	23.7582	21.9958	17.4576	18.6993	21.0476	31.0481	16.9974	22.0193	23.3625	20.7191	24.856	22.7742
ENSMUSG00000017376	Nlk	nemo like kinase [Source:MGI Symbol;Acc:MGI:1201387]	11.0223	13.6141	8.75765	15.4969	3.60804	11.2933	9.20653	9.9042	15.055	17.6502	5.76488	24.4919	16.6922	10.2893	5.5407	8.13931	10.7165	16.587
ENSMUSG00000017386	Traf4	TNF receptor associated factor 4 [Source:MGI Symbol;Acc:MGI:1202880]	17.6896	16.677	16.0588	20.8487	7.01358	18.9416	22.371	25.0881	5.33842	6.61572	3.16028	4.35904	5.58248	4.80115	20.9	8.08639	6.97272	18.6952
ENSMUSG00000017390	Aldoc	aldolase C, fructose-bisphosphate [Source:MGI Symbol;Acc:MGI:101863]	4.49038	7.6419	4.93783	5.49476	0	4.60002	17.6751	3.68244	2.16768	2.65334	8.51332	14.5922	4.4717	2.44823	5.50667	2.52367	3.34604	7.53759
ENSMUSG00000017400	Stac2	SH3 and cysteine rich domain 2 [Source:MGI Symbol;Acc:MGI:2144518]	11.5023	13.4272	11.3694	13.3051	29.7095	22.8437	15.591	26.6658	2.42376	2.88207	4.01666	1.78816	5.03559	2.66439	16.5614	7.42747	8.61662	13.2161
ENSMUSG00000017404	Rpl19	ribosomal protein L19 [Source:MGI Symbol;Acc:MGI:98020]	2556.38	1976.23	2041.44	1459.81	3519.22	1503.8	1937.63	1804.08	1558.54	1736.43	1871	3045.44	2139	1579.48	1625.36	1291.69	1624.45	2334.84
ENSMUSG00000017405	Nek8	NIMA (never in mitosis gene a)-related expressed kinase 8 [Source:MGI Symbol;Acc:MGI:1890646]	17.2605	18.7086	19.6274	14.5953	7.74942	16.5631	17.1848	21.1994	8.6838	7.22025	5.32458	8.19421	6.46129	6.28758	13.7674	9.91309	8.03817	10.3664
ENSMUSG00000017418	Arl5b	ADP-ribosylation factor-like 5B [Source:MGI Symbol;Acc:MGI:1923119]	12.7688	10.3874	6.08617	9.02022	8.273	3.47047	11.794	9.65163	9.89252	9.50961	5.54047	10.5418	2.93423	4.21198	8.76979	4.53483	6.69954	6.20748
ENSMUSG00000017421	Zfp207	zinc finger protein 207 [Source:MGI Symbol;Acc:MGI:1340045]	85.0435	93.2785	79.7275	72.6151	71.331	70.0388	92.7835	92.2812	90.0187	84.8362	93.7133	80.7598	99.4823	107.384	71.3114	100.554	87.4596	62.5151
ENSMUSG00000017428	Psmd11	proteasome (prosome, macropain) 26S subunit, non-ATPase, 11 [Source:MGI Symbol;Acc:MGI:1916327]	60.4609	58.9429	43.9385	54.3299	42.8797	49.1249	72.0652	60.0306	58.0181	50.703	95.1089	58.9397	69.5976	69.0852	63.0008	68.072	74.6644	60.9515
ENSMUSG00000017466	Timp2	tissue inhibitor of metalloproteinase 2 [Source:MGI Symbol;Acc:MGI:98753]	0.237743	0.313501	0.0862866	0.273534	0.17127	0.260766	0.363458	1.4977	21.8493	28.4083	19.1348	5.19672	14.1982	25.0108	3.54078	18.1064	13.5305	2.52667
ENSMUSG00000017485	Top2b	topoisomerase (DNA) II beta [Source:MGI Symbol;Acc:MGI:98791]	118.521	142.464	143.464	162.932	106.484	174.765	121.471	138.526	118.413	75.2574	98.6446	60.2175	81.9841	109.143	125.809	94.6067	83.3276	122.277
ENSMUSG00000017548	Suz12	SUZ12 polycomb repressive complex 2 subunit [Source:MGI Symbol;Acc:MGI:1261758]	25.1472	26.8989	27.1532	34.3627	44.9269	40.7148	37.3857	56.0249	44.1017	41.7267	34.6709	35.5594	28.9295	43.1843	41.4231	54.1651	32.7393	27.5012
ENSMUSG00000017550	Atad5	ATPase family, AAA domain containing 5 [Source:MGI Symbol;Acc:MGI:2442925]	1.66525	1.60893	2.19501	1.23287	2.68795	2.75236	2.325	3.52549	2.18113	2.0534	3.6407	2.74917	2.84146	2.93593	2.34619	3.23435	2.94459	2.41461
ENSMUSG00000017561	Crlf3	cytokine receptor-like factor 3 [Source:MGI Symbol;Acc:MGI:1860086]	130.043	136.308	139.148	171.483	152.765	206.227	118.168	162.652	113.441	118.163	64.4177	64.4728	69.5401	97.9436	141.159	101.012	81.4171	136.132
ENSMUSG00000017615	Tnfaip1	tumor necrosis factor, alpha-induced protein 1 (endothelial) [Source:MGI Symbol;Acc:MGI:104961]	8.80283	8.79551	7.19413	8.54367	7.05455	10.9107	9.22614	6.77442	9.14754	7.24688	8.5679	6.76892	7.72041	8.21213	7.43345	8.04151	9.40199	6.66546
ENSMUSG00000017631	Abr	active BCR-related gene [Source:MGI Symbol;Acc:MGI:107771]	6.36999	9.41718	5.48896	7.24666	23.4712	6.30637	8.96714	16.851	29.1424	18.828	21.5082	15.1824	17.2871	20.0153	13.7633	17.9637	17.9241	31.0144
ENSMUSG00000017639	Rab11fip4	RAB11 family interacting protein 4 (class II) [Source:MGI Symbol;Acc:MGI:2442920]	0.202101	0.227499	0.0712025	0.170393	0.0634997	0.602704	0.525627	1.47574	6.55404	3.60783	7.75821	4.34728	10.0856	10.6214	1.37132	8.51925	5.79311	0.293641
ENSMUSG00000017652	Cd40	CD40 antigen [Source:MGI Symbol;Acc:MGI:88336]	100.993	107.347	118.366	111.962	74.9629	102.636	115.089	128.125	59.3542	53.8195	27.4117	52.9654	53.9819	58.585	108.97	71.6603	54.1393	123.929
ENSMUSG00000017664	Slc35c2	solute carrier family 35, member C2 [Source:MGI Symbol;Acc:MGI:2385166]	49.9375	47.5407	54.1981	51.9959	81.8968	55.6486	34.2535	35.7291	47.5221	34.4894	56.6915	71.6028	51.3532	36.8298	42.82	39.0976	49.8465	59.8757
ENSMUSG00000017670	Elmo2	engulfment and cell motility 2 [Source:MGI Symbol;Acc:MGI:2153045]	15.2638	17.0066	17.3362	22.6654	7.72534	18.6321	20.896	18.3664	29.6545	29.4243	20.5374	44.1327	16.2267	20.3794	16.0338	20.0846	18.1777	28.694
ENSMUSG00000017677	Wsb1	WD repeat and SOCS box-containing 1 [Source:MGI Symbol;Acc:MGI:1926139]	78.3266	78.3377	75.7931	70.4138	62.0035	68.5318	62.0476	63.7255	39.1379	41.5434	36.2691	39.3236	46.7262	46.7092	54.1588	46.906	39.8035	60.6864
ENSMUSG00000017679	Ttpal	tocopherol (alpha) transfer protein-like [Source:MGI Symbol;Acc:MGI:1923330]	78.6688	69.7956	58.3473	65.4546	37.3474	56.1994	72.0712	66.1997	74.0334	47.9177	36.939	55.2145	44.0026	51.1905	58.6658	55.1883	43.7813	55.2886
ENSMUSG00000017686	Rhot1	ras homolog family member T1 [Source:MGI Symbol;Acc:MGI:1926078]	20.1437	20.4153	19.1818	20.9541	13.0757	17.8727	20.1555	20.2695	20.3141	16.9427	20.5492	9.16569	18.1256	19.4354	20.7064	17.9254	19.8696	17.5332
ENSMUSG00000017697	Ada	adenosine deaminase [Source:MGI Symbol;Acc:MGI:87916]	2.32047	0.866352	2.4256	2.05094	0.0594435	2.82117	3.75367	5.41924	3.41543	3.42838	6.35961	2.07583	2.08158	2.15667	1.72858	7.96574	4.81955	0.734642
ENSMUSG00000017707	Serinc3	serine incorporator 3 [Source:MGI Symbol;Acc:MGI:1349457]	476.937	488.175	436.269	575.666	577.396	601.266	553.917	489.262	724.934	794.173	642.023	580.311	673.091	656.755	497.321	640.163	592.934	430.783
ENSMUSG00000017713	Tha1	threonine aldolase 1 [Source:MGI Symbol;Acc:MGI:1919026]	5.34046	4.11676	5.89594	7.40572	21.069	6.23645	10.4133	10.1183	0.891415	3.39177	0.85662	0	0.857955	1.28582	5.17606	2.50945	1.09203	15.0596
ENSMUSG00000017715	Pgs1	phosphatidylglycerophosphate synthase 1 [Source:MGI Symbol;Acc:MGI:1921701]	17.4957	19.6154	20.7203	23.9624	31.1691	26.6284	23.2285	24.2776	20.1388	16.1912	17.7333	17.3872	16.4437	16.9014	21.1691	15.7412	18.1167	23.9857
ENSMUSG00000017716	Birc5	baculoviral IAP repeat-containing 5 [Source:MGI Symbol;Acc:MGI:1203517]	2.36715	0.467855	2.86654	2.13045	5.21831	3.37419	5.89818	11.4578	8.1243	3.40216	7.59723	17.6257	7.59635	3.5267	2.16675	3.96472	5.41513	2.78977
ENSMUSG00000017718	Afmid	arylformamidase [Source:MGI Symbol;Acc:MGI:2448704]	14.4148	8.88749	11.6714	13.2692	6.90659	20.4048	9.79617	12.3644	17.2488	9.59871	2.98744	4.53731	5.74682	8.24984	12.3406	11.7563	11.8871	21.5285
ENSMUSG00000017721	Pigt	phosphatidylinositol glycan anchor biosynthesis, class T [Source:MGI Symbol;Acc:MGI:1926178]	31.7581	32.0215	27.591	26.7936	36.6024	28.8441	31.6781	33.6277	31.3531	32.5572	35.6199	31.2755	29.6657	31.8931	30.8734	35.1178	37.7665	28.7746
ENSMUSG00000017734	Dbndd2	dysbindin (dystrobrevin binding protein 1) domain containing 2 [Source:MGI Symbol;Acc:MGI:106562]	7.23511	6.19452	4.99958	1.6936	3.00402	4.70208	1.30522	2.51864	1.31371	0	0.0372826	14.2152	4.82649	5.1443	1.03366	1.62666	1.54842	0
ENSMUSG00000017747	Ghdc	GH3 domain containing [Source:MGI Symbol;Acc:MGI:1931556]	7.2777	6.71355	12.6319	9.535	9.92683	9.26215	5.75534	5.78883	7.2498	7.16034	5.77325	6.60174	5.80022	6.67579	8.9671	5.75153	7.27942	9.2517
ENSMUSG00000017754	Pltp	phospholipid transfer protein [Source:MGI Symbol;Acc:MGI:103151]	17.4814	15.6345	17.8705	20.5591	30.6889	22.5017	20.8527	55.7448	5.04744	10.5955	3.82613	4.66991	4.04777	5.02809	22.3276	10.4232	5.85261	56.4876
ENSMUSG00000017756	Slc12a7	solute carrier family 12, member 7 [Source:MGI Symbol;Acc:MGI:1342283]	4.74303	5.52392	5.13894	6.731	5.31031	3.54609	1.95895	1.99643	5.99456	0.625533	0.93022	0	1.5908	2.05879	2.67585	1.13498	1.42025	2.29166
ENSMUSG00000017760	Ctsa	cathepsin A [Source:MGI Symbol;Acc:MGI:97748]	122.997	131.85	133.153	104.094	99.3967	111.588	153.298	138.591	65.8339	89.6001	32.1881	43.8077	48.0577	66.8853	106.234	85.9776	62.7756	108.272
ENSMUSG00000017764	Zswim1	zinc finger SWIM-type containing 1 [Source:MGI Symbol;Acc:MGI:1919221]	4.6732	3.66421	4.55767	3.57347	6.70457	5.69387	4.25089	4.68383	2.59418	1.79859	2.88404	3.29559	2.55101	3.45568	5.04128	4.47441	3.9724	4.24837
ENSMUSG00000017765	Slc12a4	solute carrier family 12, member 4 [Source:MGI Symbol;Acc:MGI:1309465]	7.32696	3.4265	4.32245	4.30381	4.00187	5.26939	3.63673	6.93368	2.37717	3.84047	3.28877	1.95161	3.09656	4.2724	4.77897	4.85092	5.84495	7.82465
ENSMUSG00000017767	Spata25	spermatogenesis associated 25 [Source:MGI Symbol;Acc:MGI:1922892]	0.522329	5.98877	1.40788	3.60985	2.90473	0	7.73747	3.25476	1.84289	1.6401	2.54234	0	5.01443	3.50294	2.93379	1.89437	2.81807	0.128713
ENSMUSG00000017774	Myo1c	myosin IC [Source:MGI Symbol;Acc:MGI:106612]	105.994	126.376	108.946	124.189	87.3231	133.14	142.651	143.349	103.309	118.577	89.6514	97.1146	100.325	115.915	121.856	106.115	101.009	72.9961
ENSMUSG00000017776	Crk	v-crk avian sarcoma virus CT10 oncogene homolog [Source:MGI Symbol;Acc:MGI:88508]	35.5119	35.5342	34.5427	41.3009	31.5592	39.9235	38.6829	36.4718	34.3382	33.0598	28.2482	30.15	32.8495	34.8102	36.7989	28.9725	31.0234	47.3753
ENSMUSG00000017778	Cox7c	cytochrome c oxidase subunit 7C [Source:MGI Symbol;Acc:MGI:103226]	228.113	187.847	222.816	104.623	150.485	144.221	168.287	103.291	155.287	153.414	141.331	270.409	184.13	104.459	116.097	99.2384	118.51	182.99
ENSMUSG00000017781	Pitpna	phosphatidylinositol transfer protein, alpha [Source:MGI Symbol;Acc:MGI:99887]	351.401	279.419	211.785	228.569	335.974	255.474	325.759	252.694	173.199	145.736	198.065	247.384	201.124	178.344	266.197	150.152	144.869	283.09
ENSMUSG00000017801	Mlx	MAX-like protein X [Source:MGI Symbol;Acc:MGI:108398]	35.1643	25.2313	34.4644	28.3037	34.7336	38.9083	47.7403	36.1908	39.5385	32.1121	44.5823	28.718	30.6611	44.944	42.9709	40.4312	36.4579	13.3999
ENSMUSG00000017802	Retreg3	reticulophagy regulator family member 3 [Source:MGI Symbol;Acc:MGI:1915248]	50.3368	49.5458	47.7696	53.7055	59.0347	57.4122	54.9949	50.6473	40.4754	45.8589	34.944	25.6844	35.0496	36.7543	52.3804	34.76	36.1159	60.0812
ENSMUSG00000017830	Dhx58	DEXH (Asp-Glu-X-His) box polypeptide 58 [Source:MGI Symbol;Acc:MGI:1931560]	19.6487	15.7457	18.318	16.0907	18.0238	13.6572	20.0894	23.9603	12.4984	10.5117	13.9502	21.6994	19.92	15.5912	20.2555	15.9091	13.2955	28.1993
ENSMUSG00000017831	Rab5a	RAB5A, member RAS oncogene family [Source:MGI Symbol;Acc:MGI:105926]	20.4053	22.0031	20.2715	22.8326	33.5508	21.7028	24.9001	26.4037	24.6752	26.821	43.1567	21.3138	21.727	23.0511	26.2227	28.7716	25.3175	19.9328
ENSMUSG00000017837	Nkiras2	NFKB inhibitor interacting Ras-like protein 2 [Source:MGI Symbol;Acc:MGI:1919216]	18.6276	13.8684	15.0999	16.9691	13.7707	11.1903	21.0961	20.5729	16.3002	19.4496	20.628	21.4211	20.8829	23.4711	19.4432	19.4591	21.5654	12.1279
ENSMUSG00000017843	Ppp2r5c	protein phosphatase 2, regulatory subunit B', gamma [Source:MGI Symbol;Acc:MGI:1349475]	52.3947	49.2848	49.1675	55.8884	71.8768	62.6034	48.4875	64.544	49.3286	54.8446	63.5267	63.4594	53.1227	57.4634	58.3809	52.4848	50.062	59.0214
ENSMUSG00000017858	Ift52	intraflagellar transport 52 [Source:MGI Symbol;Acc:MGI:2387217]	22.8572	28.6598	24.252	25.6039	24.6445	25.8152	25.1184	26.5353	24.4297	29.3138	23.9421	24.5066	26.1866	31.8166	24.4856	26.7176	23.0848	38.2631
ENSMUSG00000017861	Mybl2	myeloblastosis oncogene-like 2 [Source:MGI Symbol;Acc:MGI:101785]	0.900058	1.12225	1.17597	1.81088	0.150541	4.45156	4.23907	5.29366	1.93932	3.51278	3.113	13.9008	2.39635	2.81414	1.84216	4.58461	3.7888	8.78951
ENSMUSG00000017929	B4galt5	UDP-Gal:betaGlcNAc beta 1,4-galactosyltransferase, polypeptide 5 [Source:MGI Symbol;Acc:MGI:1927169]	24.5701	23.7384	16.1226	19.772	11.6348	24.7627	26.1546	35.2997	29.6006	10.9767	25.3205	15.9986	37.4504	29.443	31.1095	21.9746	21.004	14.3789
ENSMUSG00000017999	Ddx27	DEAD (Asp-Glu-Ala-Asp) box polypeptide 27 [Source:MGI Symbol;Acc:MGI:2385884]	34.1801	34.7442	41.2857	40.9986	48.261	33.9909	36.8011	39.6974	43.2522	38.8408	49.7258	43.5515	42.5729	37.6265	39.0191	41.8333	38.69	47.8841
ENSMUSG00000018001	Cyth3	cytohesin 3 [Source:MGI Symbol;Acc:MGI:1335107]	1.94024	5.42911	1.77939	3.50473	4.40211	4.23601	1.98066	1.94217	1.40861	3.72887	4.78828	12.3639	3.28686	3.34113	4.52086	2.8894	5.4757	3.26673
ENSMUSG00000018008	Cyth4	cytohesin 4 [Source:MGI Symbol;Acc:MGI:2441702]	87.001	79.7169	63.6176	78.4507	34.988	49.808	104.51	156.884	97.0012	141.149	218.119	72.0023	106.544	117.591	132.477	104.675	83.5252	54.3567
ENSMUSG00000018040	Rrp7a	ribosomal RNA processing 7 homolog A (S. cerevisiae) [Source:MGI Symbol;Acc:MGI:1922028]	54.1025	49.0406	47.6908	70.3066	30.594	51.4147	72.9357	64.4096	70.4155	49.4209	110.987	51.9115	69.123	74.2858	58.1179	57.8863	62.6844	90.7587
ENSMUSG00000018042	Cyb5r3	cytochrome b5 reductase 3 [Source:MGI Symbol;Acc:MGI:94893]	33.37	27.3504	34.394	32.6624	59.9449	36.9006	27.1394	31.7324	37.92	44.3682	57.9573	52.6266	36.6066	36.2647	32.9808	34.3909	39.1584	41.069
ENSMUSG00000018068	Ints2	integrator complex subunit 2 [Source:MGI Symbol;Acc:MGI:1917672]	7.18966	7.68614	6.60234	14.533	19.9187	5.49823	9.44355	6.27184	11.4595	7.25699	14.2329	5.46417	11.2906	11.7252	11.7881	10.0287	8.22875	4.59262
ENSMUSG00000018076	Med13l	mediator complex subunit 13-like [Source:MGI Symbol;Acc:MGI:2670178]	7.10706	7.32642	6.42937	11.424	9.55858	13.1541	10.2543	15.7832	13.8908	11.9129	7.71083	7.25963	8.24011	11.6117	11.7241	13.4603	10.7679	11.4261
ENSMUSG00000018102	Hist1h2bc	histone cluster 1, H2bc [Source:MGI Symbol;Acc:MGI:1915274]	6.04461	7.33909	5.94243	2.24849	2.03732	2.23755	7.56796	2.04879	19.3995	2.04792	4.32525	23.502	19.1177	11.6543	6.74423	6.54557	10.9158	2.14137
ENSMUSG00000018143	Mafk	v-maf musculoaponeurotic fibrosarcoma oncogene family, protein K (avian) [Source:MGI Symbol;Acc:MGI:99951]	16.794	21.426	24.0205	24.8308	26.527	27.2275	21.6742	20.9563	18.9309	14.6708	14.4021	12.0599	16.7765	14.8242	20.2691	15.0707	14.8606	34.1044
ENSMUSG00000018160	Med1	mediator complex subunit 1 [Source:MGI Symbol;Acc:MGI:1100846]	29.0241	33.3739	22.9306	29.2113	29.794	31.5262	22.2608	24.71	20.3105	16.4681	21.6873	28.5265	27.1516	21.8108	26.5984	25.169	20.7305	24.1025
ENSMUSG00000018167	Stard3	START domain containing 3 [Source:MGI Symbol;Acc:MGI:1929618]	27.5631	25.855	24.2141	17.1638	29.2673	32.7276	24.4621	20.1362	23.4517	20.6795	19.0256	24.395	20.1229	17.9013	19.5952	17.7069	17.4487	21.4933
ENSMUSG00000018168	Ikzf3	IKAROS family zinc finger 3 [Source:MGI Symbol;Acc:MGI:1342542]	147.49	170.804	141.011	156.622	135.571	222.882	181.778	213.541	244.401	219.074	169.272	154.609	205.64	248.747	217.722	279.028	205.538	192.512
ENSMUSG00000018169	Mfng	MFNG O-fucosylpeptide 3-beta-N-acetylglucosaminyltransferase [Source:MGI Symbol;Acc:MGI:1095404]	52.5495	52.1726	40.7131	46.2097	65.9035	46.3838	44.345	52.6934	31.2273	38.3044	52.0895	35.5929	33.0956	36.9345	43.4064	32.582	31.9503	34.4702
ENSMUSG00000018171	Vmp1	vacuole membrane protein 1 [Source:MGI Symbol;Acc:MGI:1923159]	60.1509	51.7587	63.7402	79.03	86.8071	84.3915	70.3605	96.1406	97.5998	81.4527	57.2096	82.7993	50.9202	66.8251	60.1382	68.4738	86.2446	101.695
ENSMUSG00000018189	Uchl5	ubiquitin carboxyl-terminal esterase L5 [Source:MGI Symbol;Acc:MGI:1914848]	51.9384	30.7032	38.2792	33.3813	22.6565	56.9979	29.9965	37.9933	28.7782	38.3469	31.9829	77.7159	28.2205	28.2707	27.7359	25.9784	37.2967	89.4506
ENSMUSG00000018196	Glrx2	glutaredoxin 2 (thioltransferase) [Source:MGI Symbol;Acc:MGI:1916617]	51.5251	42.1332	27.0946	36.7972	95.7361	21.1471	34.3745	48.1692	35.491	30.278	41.3353	68.1323	41.3784	42.0583	32.89	30.2174	35.5113	28.8093
ENSMUSG00000018209	Stk4	serine/threonine kinase 4 [Source:MGI Symbol;Acc:MGI:1929004]	64.5517	64.0518	61.3731	83.9969	91.5934	107.185	72.8436	96.0054	79.8563	85.1965	58.7418	55.1193	53.8732	73.3228	72.2452	71.3796	62.9209	62.3973
ENSMUSG00000018239	Zcchc10	zinc finger, CCHC domain containing 10 [Source:MGI Symbol;Acc:MGI:1196228]	22.5926	22.1922	18.3197	17.0928	23.5579	28.3666	17.1547	18.6359	12.9364	16.5072	16.9743	34.5583	11.8066	17.2449	16.3875	11.23	14.7419	20.669
ENSMUSG00000018286	Psmb6	proteasome (prosome, macropain) subunit, beta type 6 [Source:MGI Symbol;Acc:MGI:104880]	177.467	152.013	138.881	145.477	408.952	170.646	155.851	99.182	105.555	97.7954	135.421	205.296	133.053	105.061	102.986	103.26	134.498	175.566
ENSMUSG00000018287	Spag7	sperm associated antigen 7 [Source:MGI Symbol;Acc:MGI:107380]	69.351	61.3524	52.821	71.8582	102.844	93.4894	76.8983	57.0769	64.0143	49.6768	63.7127	70.4011	56.3355	66.0967	62.2955	53.9287	55.7399	103.587
ENSMUSG00000018293	Pfn1	profilin 1 [Source:MGI Symbol;Acc:MGI:97549]	1881.71	1668.63	1720.09	1215.31	1187.01	1376.16	1689.14	1138.3	976.928	723.306	1276.09	1065.32	1052.85	961.311	1335.56	939.425	1148.34	1045.8
ENSMUSG00000018322	Tomm34	translocase of outer mitochondrial membrane 34 [Source:MGI Symbol;Acc:MGI:1914395]	61.0822	59.6329	56.4198	56.5747	49.1428	67.1059	66.2051	62.2583	62.5733	69.4372	48.0733	66.4946	62.4608	58.0641	58.1843	49.4079	56.9047	56.1153
ENSMUSG00000018326	Ywhab	tyrosine 3-monooxygenase/tryptophan 5-monooxygenase activation protein, beta polypeptide [Source:MGI Symbol;Acc:MGI:1891917]	57.9333	59.5292	54.7375	65.4941	61.8351	75.2986	75.6349	58.5632	72.3245	59.6959	68.9432	82.1008	54.3816	69.8906	64.4165	55.1945	64.4123	67.2762
ENSMUSG00000018334	Ksr1	kinase suppressor of ras 1 [Source:MGI Symbol;Acc:MGI:105051]	2.19399	3.05879	3.83786	4.49477	8.50345	8.21157	4.59208	10.0189	2.06627	7.16938	1.60402	1.16278	2.30586	3.57842	6.74515	5.02261	3.1062	8.68369
ENSMUSG00000018340	Anxa6	annexin A6 [Source:MGI Symbol;Acc:MGI:88255]	93.1035	97.1404	108.129	101.177	65.1363	98.3582	88.8397	166.079	121.112	120.648	156.999	134.246	147.045	151.839	151.609	148.422	160.274	181.5
ENSMUSG00000018347	Zkscan6	zinc finger with KRAB and SCAN domains 6 [Source:MGI Symbol;Acc:MGI:1289293]	13.2021	9.60948	12.3194	13.0971	14.4364	14.5331	11.3094	9.64609	10.3039	9.75111	9.70707	6.45167	10.0834	10.9439	11.9752	10.935	10.2968	11.0166
ENSMUSG00000018362	Kpna2	karyopherin (importin) alpha 2 [Source:MGI Symbol;Acc:MGI:103561]	21.0921	17.9723	11.6619	17.6903	16.4712	22.923	21.9852	26.1871	39.0415	15.2335	28.9986	21.3804	19.1588	23.9118	11.8221	19.2158	23.7222	15.0929
ENSMUSG00000018363	Smurf2	SMAD specific E3 ubiquitin protein ligase 2 [Source:MGI Symbol;Acc:MGI:1913563]	13.3698	15.0941	8.4126	15.6693	7.95328	12.8668	14.7483	16.8968	13.8089	14.3505	11.2427	16.0146	12.8136	15.4171	18.8533	14.4663	12.4701	13.1613
ENSMUSG00000018372	Cep95	centrosomal protein 95 [Source:MGI Symbol;Acc:MGI:2443502]	21.2344	23.9176	24.1254	21.1733	9.9404	10.9162	27.0647	20.589	26.0441	23.6659	27.5119	27.4117	43.1357	30.6599	25.5614	29.7137	22.1964	17.9844
ENSMUSG00000018377	Vezf1	vascular endothelial zinc finger 1 [Source:MGI Symbol;Acc:MGI:1313291]	21.4799	20.1023	19.4917	19.1471	19.2432	19.1891	24.1427	21.6623	18.5987	16.7927	15.627	7.40848	15.6048	17.5536	24.7982	19.4088	18.7984	14.503
ENSMUSG00000018378	Cuedc1	CUE domain containing 1 [Source:MGI Symbol;Acc:MGI:2144281]	0.912831	3.65369	1.72637	0.758467	1.909	7.14961	0.84623	1.69924	1.25216	1.1604	0.835486	0.476044	0.379031	1.39644	1.99094	1.47985	1.87401	6.6316
ENSMUSG00000018379	Srsf1	serine/arginine-rich splicing factor 1 [Source:MGI Symbol;Acc:MGI:98283]	321.816	320.635	365.959	348.343	285.584	329.847	335.703	282.337	290.324	264.749	248.369	353.51	223.894	250.505	271.923	248.621	245.769	296.039
ENSMUSG00000018381	Abi3	ABI gene family, member 3 [Source:MGI Symbol;Acc:MGI:1913860]	75.5244	84.7608	79.0812	98.9562	99.0131	79.3528	104.559	75.0733	67.9785	83.6206	78.6507	96.9751	58.5445	55.5381	81.2627	73.0406	60.029	137.468
ENSMUSG00000018395	Kif3a	kinesin family member 3A [Source:MGI Symbol;Acc:MGI:107689]	1.6372	2.59747	1.58924	1.52632	8.12236	4.94935	3.0332	1.21015	3.23371	3.68401	2.05401	4.32005	2.6374	3.02839	2.07495	1.75891	2.35014	6.43987
ENSMUSG00000018401	Mtmr4	myotubularin related protein 4 [Source:MGI Symbol;Acc:MGI:2180699]	19.5928	18.3536	17.8435	22.7535	22.4316	18.3434	23.2266	26.6357	27.8533	18.8323	22.0078	29.0283	22.4655	29.2708	21.0456	24.7841	24.0742	23.3325
ENSMUSG00000018405	Mrm1	mitochondrial rRNA methyltransferase 1 [Source:MGI Symbol;Acc:MGI:2443470]	15.184	13.5912	17.4289	21.342	28.8853	32.8352	23.7565	10.027	13.5828	12.2002	19.2552	17.972	39.6123	42.2333	15.2222	17.7883	31.9956	18.0314
ENSMUSG00000018412	Kansl1	KAT8 regulatory NSL complex subunit 1 [Source:MGI Symbol;Acc:MGI:1923969]	28.2636	25.001	24.5964	45.4978	20.2148	52.6791	40.9404	40.5722	29.841	43.6581	26.5025	18.6514	20.3808	36.1276	34.384	36.5413	27.6479	26.0476
ENSMUSG00000018415	Gid4	GID complex subunit 4, VID24 homolog [Source:MGI Symbol;Acc:MGI:1914021]	9.01259	9.58269	6.80147	8.77227	7.16332	9.28083	10.1456	8.56094	8.24983	10.0431	11.0473	8.80775	9.09973	9.61367	9.05634	8.04191	9.47497	7.02266
ENSMUSG00000018425	Dhx40	DEAH (Asp-Glu-Ala-His) box polypeptide 40 [Source:MGI Symbol;Acc:MGI:1914737]	22.1857	21.1897	17.7811	26.7241	41.8486	24.7486	19.145	29.1388	15.5973	13.8072	15.6479	17.7986	14.7872	15.3898	18.8131	19.0737	14.3899	21.3242
ENSMUSG00000018427	Ypel2	yippee like 2 [Source:MGI Symbol;Acc:MGI:1925114]	0.758997	0.796655	1.02455	1.43344	0.0950676	1.41639	0.771807	2.99054	14.2766	18.3856	20.124	11.7507	16.7035	20.6256	3.74513	12.6774	13.0026	1.51594
ENSMUSG00000018433	Nol11	nucleolar protein 11 [Source:MGI Symbol;Acc:MGI:1916229]	27.2759	29.4602	21.3524	23.466	17.9404	35.0575	22.0193	23.2674	22.8337	25.6825	17.6795	27.9178	31.6834	20.5411	28.1276	19.5594	28.0388	27.3125
ENSMUSG00000018442	Derl2	Der1-like domain family, member 2 [Source:MGI Symbol;Acc:MGI:2151483]	41.7666	34.2473	34.6578	22.5047	34.7587	36.9217	33.9567	27.7916	30.3883	31.887	34.6606	49.3424	34.1367	32.552	26.7892	27.6497	29.4067	20.3848
ENSMUSG00000018446	C1qbp	complement component 1, q subcomponent binding protein [Source:MGI Symbol;Acc:MGI:1194505]	112.709	94.2846	100.986	83.5617	81.4868	79.3202	94.3209	69.8	116.979	91.7184	140.946	154.416	127.574	107.451	100.848	79.578	120.887	94.0297
ENSMUSG00000018449	Rpain	RPA interacting protein [Source:MGI Symbol;Acc:MGI:1916973]	67.6094	49.324	60.4456	82.5571	126.215	71.6299	49.045	81.3393	44.506	62.1542	65.5108	112.161	66.1397	46.3412	38.049	39.8665	40.8109	123.268
ENSMUSG00000018474	Chd3	chromodomain helicase DNA binding protein 3 [Source:MGI Symbol;Acc:MGI:1344395]	64.1914	69.5824	66.6653	101.917	121.971	158.725	154.051	88.7879	129.527	62.6257	15.434	37.2207	47.8039	42.7386	81.2902	71.471	72.7812	167.001
ENSMUSG00000018476	Kdm6b	KDM1 lysine (K)-specific demethylase 6B [Source:MGI Symbol;Acc:MGI:2448492]	5.79688	5.52225	6.59308	8.8626	17.7832	5.7716	5.57811	4.73956	9.40349	10.1035	5.99866	7.86977	10.7803	14.4403	8.48419	11.6496	12.2243	8.11702
ENSMUSG00000018481	Appbp2	amyloid beta precursor protein (cytoplasmic tail) binding protein 2 [Source:MGI Symbol;Acc:MGI:1914134]	6.98528	7.3192	7.2362	8.16951	3.49822	8.16691	10.662	9.96486	10.823	9.45431	8.49118	4.8113	7.08224	9.35275	9.25901	9.86025	8.72701	5.08899
ENSMUSG00000018501	Ncor1	nuclear receptor co-repressor 1 [Source:MGI Symbol;Acc:MGI:1349717]	175.319	173.121	134.175	138.144	367.891	151.323	129.3	110.406	152.489	116.151	145.308	306.58	149.705	139.285	117.952	149.995	123.099	158.748
ENSMUSG00000018507	Trpv2	transient receptor potential cation channel, subfamily V, member 2 [Source:MGI Symbol;Acc:MGI:1341836]	39.2827	36.8927	36.056	32.1935	29.1883	25.3855	28.4121	35.1378	35.8512	35.9125	41.4482	62.7289	44.1273	38.2069	34.13	29.456	40.0911	41.8305
ENSMUSG00000018509	Cenpv	centromere protein V [Source:MGI Symbol;Acc:MGI:1920389]	1.54566	1.68345	2.73577	1.00426	6.68499	10.0818	0.813221	4.18202	10.8999	6.90055	11.6758	32.4338	13.1386	13.1824	1.13435	8.6938	12.4339	2.11105
ENSMUSG00000018541	Cwc25	CWC25 spliceosome-associated protein [Source:MGI Symbol;Acc:MGI:1914730]	9.64769	10.1035	11.4433	12.7502	14.8331	16.6157	11.4119	12.1175	9.68506	17.3939	9.63558	4.36099	8.34712	9.0205	12.2403	10.4703	10.1611	22.3797
ENSMUSG00000018547	Pip4k2b	phosphatidylinositol-5-phosphate 4-kinase, type II, beta [Source:MGI Symbol;Acc:MGI:1934234]	20.1294	20.4998	16.309	17.9247	18.3119	25.6095	21.1517	25.6285	29.6175	23.3585	23.4125	24.3717	19.3616	20.2188	21.3302	22.3849	17.9549	13.5358
ENSMUSG00000018548	Trim37	tripartite motif-containing 37 [Source:MGI Symbol;Acc:MGI:2153072]	4.06667	4.23458	5.16875	9.47157	5.01768	8.85134	5.19196	8.1468	6.74881	9.17137	7.78309	11.553	5.67782	6.14821	7.66809	5.3349	5.06614	2.58705
ENSMUSG00000018559	Ctdnep1	CTD nuclear envelope phosphatase 1 [Source:MGI Symbol;Acc:MGI:1914431]	115.422	110.661	123.134	113.758	122.707	82.978	127.4	113.052	92.0857	106.513	102.848	124.098	127.33	117.451	114.804	89.9548	124.176	163.304
ENSMUSG00000018565	Elp5	elongator acetyltransferase complex subunit 5 [Source:MGI Symbol;Acc:MGI:1859017]	63.3414	37.3662	46.1504	47.984	135.388	61.0997	45.4265	39.2368	28.0086	40.5623	34.2956	27.3771	40.4857	39.728	47.0784	29.6806	50.8652	61.9555
ENSMUSG00000018567	Gabarap	gamma-aminobutyric acid receptor associated protein [Source:MGI Symbol;Acc:MGI:1861742]	286.284	251.355	235.461	194.187	272.037	196.198	255.458	199.897	260.411	251.154	266.498	288.942	302.657	280.58	267.456	259.606	290.79	274.945
ENSMUSG00000018572	Phf23	PHD finger protein 23 [Source:MGI Symbol;Acc:MGI:1925496]	45.259	40.9456	43.7015	49.0247	73.157	58.6723	50.7854	46.7791	52.5245	60.5363	45.2737	56.4092	40.0245	43.8868	53.1492	35.065	46.1154	67.6273
ENSMUSG00000018574	Acadvl	acyl-Coenzyme A dehydrogenase, very long chain [Source:MGI Symbol;Acc:MGI:895149]	49.6049	49.8563	39.3096	42.9263	17.6366	44.5751	36.5266	39.4657	46.7126	46.285	44.3182	58.4593	34.9533	30.5315	38.4769	33.9606	37.9719	59.7706
ENSMUSG00000018583	G3bp1	GTPase activating protein (SH3 domain) binding protein 1 [Source:MGI Symbol;Acc:MGI:1351465]	34.7948	34.2016	33.0495	43.0746	36.4076	42.0156	40.9424	36.4532	47.4596	37.5843	38.5314	39.3052	39.1646	40.2325	39.947	39.5184	44.2845	42.5222
ENSMUSG00000018585	Atox1	antioxidant 1 copper chaperone [Source:MGI Symbol;Acc:MGI:1333855]	62.112	45.7799	48.908	41.0204	136.893	43.1561	40.9691	46.2305	48.3038	63.9328	80.9607	125.939	81.3267	52.9683	40.8956	40.8399	60.0184	69.5822
ENSMUSG00000018599	Mief2	mitochondrial elongation factor 2 [Source:MGI Symbol;Acc:MGI:2144199]	9.18576	6.0004	8.2736	12.6942	4.66803	11.992	12.0797	9.43706	7.2223	12.2782	5.28211	8.29556	4.31816	4.65938	7.12332	5.32132	6.78373	5.12993
ENSMUSG00000018651	Tada2a	transcriptional adaptor 2A [Source:MGI Symbol;Acc:MGI:2144471]	4.65186	3.94824	10.8043	6.23617	20.6523	7.39243	5.3472	3.90495	8.53799	21.3277	7.21267	8.4965	6.45048	7.20196	5.50942	7.67185	8.46071	4.53986
ENSMUSG00000018654	Ikzf1	IKAROS family zinc finger 1 [Source:MGI Symbol;Acc:MGI:1342540]	92.8824	96.5702	87.2901	131.886	92.4573	152.899	123.873	154.722	158.841	138.902	150.617	68.8071	106.26	152.79	147.324	176.394	158.47	103.652
ENSMUSG00000018659	Pnpo	pyridoxine 5'-phosphate oxidase [Source:MGI Symbol;Acc:MGI:2144151]	8.43906	11.4873	11.8154	12.5957	11.0904	15.6482	13.9274	12.4213	14.5289	18.6846	27.0168	25.3389	15.945	16.0018	9.92719	14.7529	21.1921	13.4861
ENSMUSG00000018661	Cog1	component of oligomeric golgi complex 1 [Source:MGI Symbol;Acc:MGI:1333873]	22.3345	23.2576	20.1684	15.3364	11.332	13.7377	26.459	16.4471	21.7229	25.039	22.2747	21.9127	25.2027	28.1729	29.4662	25.7424	24.3113	21.6681
ENSMUSG00000018666	Cbx1	chromobox 1 [Source:MGI Symbol;Acc:MGI:105369]	57.9512	57.0621	53.0506	59.0442	74.8024	71.0035	54.4397	45.2639	55.3601	52.1885	50.3173	51.165	45.5638	48.5013	48.65	45.1611	45.2445	58.3239
ENSMUSG00000018669	Cdk5rap3	CDK5 regulatory subunit associated protein 3 [Source:MGI Symbol;Acc:MGI:1933126]	42.0905	37.1778	40.8934	33.1611	92.3737	51.5419	45.9244	43.3113	29.2842	48.374	51.9342	41.4869	32.5714	41.4206	41.3383	47.977	49.6055	61.7219
ENSMUSG00000018677	Slc25a39	solute carrier family 25, member 39 [Source:MGI Symbol;Acc:MGI:1196386]	29.1702	25.4047	30.8821	21.8663	31.3902	32.4424	28.8618	24.8888	33.4494	20.6326	39.4933	23.3353	33.4676	21.4493	22.7879	29.665	36.9258	44.3588
ENSMUSG00000018678	Sp2	Sp2 transcription factor [Source:MGI Symbol;Acc:MGI:1926162]	13.7524	15.0485	11.1276	10.294	5.97483	10.323	14.7314	16.6062	7.76133	9.32372	8.65174	6.85774	8.95213	11.8201	15.7832	13.9809	11.1816	10.9275
ENSMUSG00000018697	Aatf	apoptosis antagonizing transcription factor [Source:MGI Symbol;Acc:MGI:1929608]	37.111	37.4472	32.6209	32.2996	67.5491	28.0217	26.8282	20.9369	26.5215	23.1233	39.4113	58.4141	35.7775	23.8702	25.828	22.1353	27.6158	45.7684
ENSMUSG00000018707	Dync1h1	dynein cytoplasmic 1 heavy chain 1 [Source:MGI Symbol;Acc:MGI:103147]	51.2976	45.1806	55.8082	59.9023	61.535	37.4698	62.6509	58.1457	83.6573	64.1028	60.8761	58.3617	74.9789	80.6243	64.7154	69.1302	64.2257	49.5982
ENSMUSG00000018733	Pex12	peroxisomal biogenesis factor 12 [Source:MGI Symbol;Acc:MGI:2144177]	9.97532	9.98377	6.96367	6.08166	35.4306	8.55301	9.2808	4.05214	5.8631	6.04538	7.70948	12.2026	11.9425	6.11279	10.6458	6.18571	7.11797	1.59977
ENSMUSG00000018736	Ndel1	nudE neurodevelopment protein 1 like 1 [Source:MGI Symbol;Acc:MGI:1932915]	18.8506	13.4736	16.2881	19.6812	5.04702	31.2862	22.8744	22.3077	18.3665	25.091	31.4733	22.5334	14.8588	26.571	28.0672	22.8059	17.3131	17.371
ENSMUSG00000018750	Zbtb4	zinc finger and BTB domain containing 4 [Source:MGI Symbol;Acc:MGI:1922830]	13.2106	14.7753	12.5212	22.9276	18.8729	16.4399	28.7325	27.3846	31.6857	33.3758	14.8952	24.724	20.5844	37.3372	32.7461	34.5481	26.986	22.811
ENSMUSG00000018761	Mpdu1	mannose-P-dolichol utilization defect 1 [Source:MGI Symbol;Acc:MGI:1346040]	45.056	43.9602	54.2646	42.8989	76.1723	40.6308	35.3082	45.0557	38.1994	45.4175	36.0439	34.9315	49.0568	29.8299	36.6817	41.5948	45.378	65.1454
ENSMUSG00000018765	Fxr2	fragile X mental retardation, autosomal homolog 2 [Source:MGI Symbol;Acc:MGI:1346074]	76.3677	65.2882	58.4413	56.647	38.7059	56.8975	81.2987	74.3626	45.0167	67.3578	80.3671	63.2998	71.2897	77.4539	69.9823	70.5913	60.2757	58
ENSMUSG00000018770	Atp5g3	ATP synthase, H+ transporting, mitochondrial F0 complex, subunit C3 (subunit 9) [Source:MGI Symbol;Acc:MGI:2442035]	274.991	226.975	226.08	263.867	329.825	291.825	238.503	194.714	221.445	190.417	205.017	331.536	217.02	184.391	198.564	188.521	243.458	303.542
ENSMUSG00000018774	Cd68	CD68 antigen [Source:MGI Symbol;Acc:MGI:88342]	1.69522	2.60979	2.32932	1.37656	0.109617	3.16314	4.99878	2.54819	11.8074	7.47335	39.9535	11.9579	9.74693	11.1447	2.71969	9.94373	10.716	0
ENSMUSG00000018796	Acsl1	acyl-CoA synthetase long-chain family member 1 [Source:MGI Symbol;Acc:MGI:102797]	9.52232	14.309	8.058	7.32392	24.6199	7.38363	19.1162	13.8774	14.4908	29.4513	7.55019	7.98939	17.315	13.9856	13.9643	10.1831	15.0981	5.69807
ENSMUSG00000018809	Smyd4	SET and MYND domain containing 4 [Source:MGI Symbol;Acc:MGI:2442796]	4.82992	7.76071	9.71001	7.07441	19.7915	6.76383	5.51171	9.05856	5.2008	8.55431	8.06945	29.3575	8.12241	5.43764	5.33564	8.13511	8.01835	11.3249
ENSMUSG00000018819	Lsp1	lymphocyte specific 1 [Source:MGI Symbol;Acc:MGI:96832]	868.649	842.977	808.777	778.994	527.409	738.854	737.443	907.417	1021.75	1133.24	2328.5	1089.97	1510.07	1344.9	1037.25	1130.01	1205.56	870.722
ENSMUSG00000018820	Zfyve27	zinc finger, FYVE domain containing 27 [Source:MGI Symbol;Acc:MGI:1919602]	27.0577	28.6367	26.7758	29.6481	16.2559	33.3699	29.155	28.0771	31.2318	33.408	23.3774	14.5243	26.1405	28.8488	28.5735	28.7647	26.1938	28.6551
ENSMUSG00000018841	Rad51d	RAD51 paralog D [Source:MGI Symbol;Acc:MGI:1261809]	10.0158	13.8914	12.0777	13.7488	13.3532	14.487	13.9706	12.8852	18.3909	19.8555	16.5291	14.9596	10.4008	12.9633	16.008	15.3865	13.2049	19.2568
ENSMUSG00000018846	Pank3	pantothenate kinase 3 [Source:MGI Symbol;Acc:MGI:2387464]	12.7072	11.6353	9.05297	10.7202	7.47245	10.8771	11.1994	9.00783	8.43511	7.41231	9.11854	8.69285	7.95029	10.1594	12.8368	9.21598	9.24015	8.52434
ENSMUSG00000018848	Rars	arginyl-tRNA synthetase [Source:MGI Symbol;Acc:MGI:1914297]	40.3952	34.8651	35.0815	37.948	36.7458	31.0528	39.6294	35.1813	39.9518	31.0207	55.2125	45.8345	43.5413	45.1773	36.5401	30.7352	42.6144	26.174
ENSMUSG00000018858	Mrpl58	mitochondrial ribosomal protein L58 [Source:MGI Symbol;Acc:MGI:1915822]	69.0991	71.8605	58.4521	65.232	114.642	78.8167	72.7608	45.5747	52.0881	29.1682	45.51	55.1496	48.3359	38.0141	54.392	44.7967	55.2423	39.068
ENSMUSG00000018861	Fdxr	ferredoxin reductase [Source:MGI Symbol;Acc:MGI:104724]	14.2089	17.2734	16.1078	14.1424	16.3453	12.9375	10.8858	17.5128	15.9436	14.1303	34.7502	34.4627	21.2838	19.1943	14.2365	17.0905	17.6854	13.8706
ENSMUSG00000018882	Mrpl45	mitochondrial ribosomal protein L45 [Source:MGI Symbol;Acc:MGI:1914286]	13.5416	13.8962	14.0965	13.7348	27.6191	16.1274	14.8554	13.5635	17.8606	16.5421	20.2388	15.7042	16.8299	17.4115	14.268	14.2253	19.0611	18.2614
ENSMUSG00000018899	Irf1	interferon regulatory factor 1 [Source:MGI Symbol;Acc:MGI:96590]	111.406	89.1839	90.9452	113.88	155.576	119.388	126.145	116.198	87.0625	97.6287	62.5543	90.2285	108.987	111.311	110.321	85.4245	67.1254	147.221
ENSMUSG00000018900	Slc22a5	solute carrier family 22 (organic cation transporter), member 5 [Source:MGI Symbol;Acc:MGI:1329012]	6.88793	7.79865	5.62878	6.40235	10.8976	6.49029	7.98958	7.45861	2.60095	6.17123	5.67083	11.5212	4.41825	4.1292	7.32398	7.57173	4.36002	4.72749
ENSMUSG00000018909	Arrb1	arrestin, beta 1 [Source:MGI Symbol;Acc:MGI:99473]	7.81667	15.0943	10.828	17.3598	27.1671	38.9042	20.8145	11.9283	24.9164	27.6211	26.7336	32.5595	22.4736	32.7822	22.8763	32.0218	19.7292	22.7071
ENSMUSG00000018921	Pelp1	proline, glutamic acid and leucine rich protein 1 [Source:MGI Symbol;Acc:MGI:1922523]	15.8937	13.6688	13.1551	13.6665	41.1144	14.3949	11.3431	10.5661	12.7033	9.6736	15.1248	23.8831	13.5845	12.0148	13.0786	11.0627	14.0111	18.2962
ENSMUSG00000018923	Med11	mediator complex subunit 11 [Source:MGI Symbol;Acc:MGI:1913422]	66.6366	53.5962	67.6067	57.5496	111.836	73.0292	46.7105	35.5591	50.3219	36.0634	36.1236	66.7343	49.352	42.7894	42.8681	30.9251	45.2244	47.7091
ENSMUSG00000018931	Natd1	N-acetyltransferase domain containing 1 [Source:MGI Symbol;Acc:MGI:1344388]	6.15129	4.03883	5.11232	15.7553	0.377526	4.84445	4.66787	7.62285	7.10316	5.94539	5.57765	1.55101	5.79453	6.90095	6.03529	6.45044	5.50078	2.57622
ENSMUSG00000018932	Map2k3	mitogen-activated protein kinase kinase 3 [Source:MGI Symbol;Acc:MGI:1346868]	15.1107	17.4344	12.1032	17.3423	7.69283	12.7509	19.3237	18.3644	15.7059	15.3238	25.2092	17.7713	15.4254	15.1371	20.6434	16.3887	20.4442	23.3582
ENSMUSG00000018965	Ywhah	tyrosine 3-monooxygenase/tryptophan 5-monooxygenase activation protein, eta polypeptide [Source:MGI Symbol;Acc:MGI:109194]	94.6607	84.5953	71.9198	62.9642	76.6542	79.3687	112.049	77.7132	136.703	100.247	169.903	131.32	116.974	141.14	87.4038	98.4135	108.606	71.5155
ENSMUSG00000018974	Sart3	squamous cell carcinoma antigen recognized by T cells 3 [Source:MGI Symbol;Acc:MGI:1858230]	41.57	50.9609	48.2975	76.0342	36.3609	74.1564	61.8086	48.9635	71.5466	48.3934	56.7696	34.8139	37.1193	48.5687	59.8638	49.6134	44.8676	80.2021
ENSMUSG00000018983	E2f2	E2F transcription factor 2 [Source:MGI Symbol;Acc:MGI:1096341]	10.7529	12.9336	13.7241	9.37128	6.1513	14.5881	7.14778	32.2005	15.0484	10.537	13.7375	15.9571	10.0934	15.9475	20.6415	15.1194	11.3406	11.7411
ENSMUSG00000018986	Slfn3	schlafen 3 [Source:MGI Symbol;Acc:MGI:1329005]	1.16102	1.80345	0.97169	1.97586	2.1344	2.33981	3.05876	1.97556	3.84816	4.29939	1.93789	1.95561	1.62341	1.89781	2.41822	2.6523	1.81009	3.31376
ENSMUSG00000018995	Nars2	asparaginyl-tRNA synthetase 2 (mitochondrial)(putative) [Source:MGI Symbol;Acc:MGI:2142075]	9.62459	7.57861	8.02338	6.02851	26.3113	12.4398	5.32273	8.7748	22.5905	14.4175	14.389	25.0827	7.6565	13.1428	9.79102	10.6124	9.21467	10.2271
ENSMUSG00000018999	Slc35b4	solute carrier family 35, member B4 [Source:MGI Symbol;Acc:MGI:1931249]	10.1152	13.9438	11.9115	5.74932	3.79362	7.28403	11.7079	15.5982	14.9841	10.2603	12.4121	7.10981	10.7913	15.6469	10.464	16.726	13.3863	9.35788
ENSMUSG00000019039	Dalrd3	DALR anticodon binding domain containing 3 [Source:MGI Symbol;Acc:MGI:1915039]	92.0669	94.7221	81.1559	73.8853	83.9775	91.068	84.7801	60.5711	49.8568	43.2018	36.2498	107.234	47.9785	55.0494	80.7958	50.6434	49.4637	58.463
ENSMUSG00000019054	Fis1	fission, mitochondrial 1 [Source:MGI Symbol;Acc:MGI:1913687]	293.61	238.824	294.552	249.487	435.623	258.574	164.458	180.782	188.351	200.165	200.221	375.591	184.574	145.45	190.182	138.411	205.574	411.41
ENSMUSG00000019055	Plod1	procollagen-lysine, 2-oxoglutarate 5-dioxygenase 1 [Source:MGI Symbol;Acc:MGI:99907]	2.99738	1.67328	1.71442	3.50436	1.56835	6.47251	2.00159	1.55873	4.95575	1.01474	3.63135	0.542496	1.52193	1.93125	1.35228	1.75536	1.64432	5.30525
ENSMUSG00000019066	Rab3d	RAB3D, member RAS oncogene family [Source:MGI Symbol;Acc:MGI:97844]	1.10302	3.28554	6.38949	2.37332	0.996722	3.11284	3.12812	3.34054	1.53514	2.51455	0.231027	0.977268	1.11213	2.11245	2.60985	4.95282	4.79587	7.08068
ENSMUSG00000019080	Mfsd3	major facilitator superfamily domain containing 3 [Source:MGI Symbol;Acc:MGI:1916822]	6.64836	18.0419	10.4806	21.6135	35.1816	16.3249	24.4124	14.2767	17.8162	32.8656	11.7752	28.0309	10.6757	11.3129	9.92024	18.4854	7.82643	42.196
ENSMUSG00000019082	Slc25a22	solute carrier family 25 (mitochondrial carrier, glutamate), member 22 [Source:MGI Symbol;Acc:MGI:1915517]	39.0884	36.4576	22.135	49.0555	18.782	47.5283	60.4001	37.7719	19.3649	48.0661	70.4102	70.2239	69.3572	72.5712	36.9042	34.535	36.8067	28.6569
ENSMUSG00000019087	Atp6ap1	ATPase, H+ transporting, lysosomal accessory protein 1 [Source:MGI Symbol;Acc:MGI:109629]	141.357	109.421	127.759	127.82	104.18	128.411	148.033	99.4452	97.7798	57.0019	51.2164	60.3333	72.0106	80.6693	103.888	96.1885	70.4348	97.6605
ENSMUSG00000019088	Dnase1l1	deoxyribonuclease 1-like 1 [Source:MGI Symbol;Acc:MGI:109628]	12.5865	9.12484	14.5779	15.4805	7.06281	9.52057	9.55326	6.97168	10.7099	10.8627	9.55144	8.24266	9.47422	11.7788	14.0922	12.2119	10.7236	12.628
ENSMUSG00000019132	BC005537	cDNA sequence BC005537 [Source:MGI Symbol;Acc:MGI:2441726]	138.675	137.992	128.744	126.487	117.238	128.349	132.288	110.091	168.844	149.204	117.555	112.081	146.448	154.916	134.033	115.405	135.15	109.646
ENSMUSG00000019139	Isyna1	myo-inositol 1-phosphate synthase A1 [Source:MGI Symbol;Acc:MGI:1919030]	30.2067	36.2086	48.3201	34.1817	78.1084	38.643	55.4067	39.3105	57.7205	20.0209	44.0282	30.9773	34.4687	35.1679	48.1859	33.7498	45.5638	42.2017
ENSMUSG00000019143	Hars2	histidyl-tRNA synthetase 2 [Source:MGI Symbol;Acc:MGI:1918041]	46.3005	39.601	59.171	58.7575	39.1111	60.1108	37.8998	39.3565	41.9072	31.4863	41.0037	16.6138	31.2494	39.1674	42.1908	39.128	36.3265	52.9441
ENSMUSG00000019158	Tmem160	transmembrane protein 160 [Source:MGI Symbol;Acc:MGI:1916344]	69.1069	57.1292	82.8093	87.1799	287.827	96.5307	54.8913	35.0301	49.4769	58.289	72.6091	134.877	61.9322	49.672	55.8447	45.18	70.6905	132.994
ENSMUSG00000019173	Rab5c	RAB5C, member RAS oncogene family [Source:MGI Symbol;Acc:MGI:105306]	79.9723	98.8272	132.423	153.576	155.326	170.459	131.515	117.871	163.688	107.741	164.833	175.189	119.974	141.502	142.101	122.952	138.046	119.388
ENSMUSG00000019179	Mdh2	malate dehydrogenase 2, NAD (mitochondrial) [Source:MGI Symbol;Acc:MGI:97050]	129.462	125.282	139.95	132.064	119.753	145.636	143.165	140.321	158.539	134.347	160.863	134.964	152.407	140.256	140.961	134.178	154.525	158.173
ENSMUSG00000019188	H13	histocompatibility 13 [Source:MGI Symbol;Acc:MGI:95886]	42.6641	49.8033	44.2492	50.331	76.9698	49.4172	46.1271	58.4785	60.8546	65.131	44.5115	72.7966	57.1848	45.8589	47.0134	88.0147	119.533	59.6808
ENSMUSG00000019189	Rnf145	ring finger protein 145 [Source:MGI Symbol;Acc:MGI:1921565]	72.8309	79.8615	69.9232	97.9146	74.3499	103.111	81.5945	84.385	42.8598	37.4993	20.7219	19.1627	29.8595	37.6582	79.3005	50.9086	42.2914	91.3187
ENSMUSG00000019210	Atp6v1e1	ATPase, H+ transporting, lysosomal V1 subunit E1 [Source:MGI Symbol;Acc:MGI:894326]	47.4996	74.1115	71.9969	65.7996	75.5314	64.9802	92.5366	58.1094	62.3592	80.8445	75.1012	63.334	57.4476	75.8362	69.9545	71.1821	64.2611	88.0164
ENSMUSG00000019214	Chtf18	CTF18, chromosome transmission fidelity factor 18 [Source:MGI Symbol;Acc:MGI:2384887]	12.6863	5.62226	4.56638	7.80486	6.23262	3.50621	6.41245	10.2994	2.44201	6.04354	9.92058	16.6942	3.42511	4.92247	6.57209	3.50517	3.30484	5.20498
ENSMUSG00000019254	Ppp1r12c	protein phosphatase 1, regulatory subunit 12C [Source:MGI Symbol;Acc:MGI:1924258]	118.103	121.458	110.153	129.325	98.5469	109.982	109.316	103.554	69.1396	88.0372	99.4161	118.029	84.4521	89.3957	104.034	89.4952	85.7924	133.696
ENSMUSG00000019256	Ahr	aryl-hydrocarbon receptor [Source:MGI Symbol;Acc:MGI:105043]	1.44369	1.62011	1.87927	0.955206	3.13883	0.475154	0.903002	1.07228	25.4027	11.823	20.062	22.6803	22.9615	27.9217	4.43196	19.4506	20.4732	3.83289
ENSMUSG00000019261	Map1s	microtubule-associated protein 1S [Source:MGI Symbol;Acc:MGI:2443304]	14.7109	24.9767	25.6003	40.9364	44.6486	48.788	24.2765	19.1974	36.3874	25.2815	20.4485	26.1546	27.3969	23.6886	29.7706	18.7865	26.2196	21.2899
ENSMUSG00000019295	Tmem129	transmembrane protein 129 [Source:MGI Symbol;Acc:MGI:1915616]	9.46994	13.3992	10.3132	9.02182	18.7511	10.4697	11.9354	13.9062	10.5961	7.09284	9.35115	2.31711	10.1141	9.11996	12.1959	7.41151	9.99635	11.8519
ENSMUSG00000019297	Nop9	NOP9 nucleolar protein [Source:MGI Symbol;Acc:MGI:1915092]	15.5145	20.007	16.6811	15.9057	14.8465	20.5078	20.6462	14.9663	20.299	17.5719	21.0072	9.03007	12.292	14.4336	23.3429	16.8166	18.7196	5.22286
ENSMUSG00000019302	Atp6v0a1	ATPase, H+ transporting, lysosomal V0 subunit A1 [Source:MGI Symbol;Acc:MGI:103286]	26.6147	35.7462	34.0681	33.5272	21.2254	77.0283	30.0737	58.9962	40.539	32.4208	12.3884	15.5231	19.4296	23.942	29.3734	51.9128	41.996	50.3252
ENSMUSG00000019303	Psmc3ip	proteasome (prosome, macropain) 26S subunit, ATPase 3, interacting protein [Source:MGI Symbol;Acc:MGI:1098610]	15.2398	11.2128	8.73376	9.61209	0.567853	10.6403	9.05525	7.81069	7.99096	4.91877	9.60384	14.5	8.08971	6.47798	9.39994	8.69215	8.93158	4.85118
ENSMUSG00000019312	Grb7	growth factor receptor bound protein 7 [Source:MGI Symbol;Acc:MGI:102683]	1.39518	3.0537	3.78925	1.03081	0	1.85023	2.62209	4.94808	1.22451	0.809795	1.34158	14.45	4.18501	2.06565	4.27618	2.95758	2.12969	2.14379
ENSMUSG00000019338	Zfp687	zinc finger protein 687 [Source:MGI Symbol;Acc:MGI:1925516]	11.3995	11.1241	9.71923	7.94128	7.74291	13.1664	7.99177	13.6115	8.65864	8.86652	12.9219	4.41214	7.99475	9.2916	11.6396	13.0529	10.3223	7.09407
ENSMUSG00000019362	D8Ertd738e	DNA segment, Chr 8, ERATO Doi 738, expressed [Source:MGI Symbol;Acc:MGI:1289231]	163.548	133.503	171.613	146.264	263.68	174.071	134.166	109.28	141.037	119.651	124.03	136.979	130.741	102.258	103.891	96.9949	117.379	160.22
ENSMUSG00000019370	Calm3	calmodulin 3 [Source:MGI Symbol;Acc:MGI:103249]	203.86	182.375	192.593	240.903	370.273	221.483	187.379	175.213	205.27	187.688	212.628	257.371	184.465	178.379	157.866	135.079	196.688	282.523
ENSMUSG00000019373	Cops3	COP9 signalosome subunit 3 [Source:MGI Symbol;Acc:MGI:1349409]	71.6605	49.0394	62.4778	75.9887	66.3717	75.0314	49.0907	46.0737	48.6719	43.5462	50.9122	80.1598	42.7408	42.1388	49.1357	38.9262	50.7095	90.0871
ENSMUSG00000019428	Fkbp8	FK506 binding protein 8 [Source:MGI Symbol;Acc:MGI:1341070]	179.149	192.938	222.17	218.774	262.61	244.864	194.529	164.538	197.671	176.77	195.252	250.953	161.036	155.115	177.765	154.25	189.053	298.615
ENSMUSG00000019432	Ddx39b	DEAD (Asp-Glu-Ala-Asp) box polypeptide 39B [Source:MGI Symbol;Acc:MGI:99240]	230.6	246.905	223.479	210.321	234.196	226.358	244.133	205.397	208.791	201.748	291.269	240.251	219.728	226.877	230.1	220.297	218.431	219.941
ENSMUSG00000019433	Gipc1	GIPC PDZ domain containing family, member 1 [Source:MGI Symbol;Acc:MGI:1926252]	15.5674	18.6468	15.8217	23.7882	11.0137	18.71	14.352	13.542	14.3897	18.0985	41.6312	30.8678	19.5791	17.4353	14.6868	24.5192	20.9861	17.5818
ENSMUSG00000019437	Tlcd1	TLC domain containing 1 [Source:MGI Symbol;Acc:MGI:1915572]	2.53941	5.35576	1.62686	5.22749	1.86806	1.77125	7.30004	1.67842	0.668771	6.46409	0.764507	14.815	2.55852	1.28765	1.76952	1.13847	1.32093	0
ENSMUSG00000019461	Plscr3	phospholipid scramblase 3 [Source:MGI Symbol;Acc:MGI:1917560]	4.18721	4.79621	5.08801	4.55116	2.30577	4.21633	4.37244	5.29893	5.83651	5.03429	6.9521	5.77656	6.20251	5.5491	5.46695	5.52536	4.27922	7.12191
ENSMUSG00000019464	Ptger1	prostaglandin E receptor 1 (subtype EP1) [Source:MGI Symbol;Acc:MGI:97793]	55.4836	65.2718	46.9116	56.7741	35.8878	53.1231	61.661	75.5345	60.1882	56.5219	60.3496	37.4205	64.1742	74.4523	65.0482	67.2028	52.8748	47.6332
ENSMUSG00000019470	Xab2	XPA binding protein 2 [Source:MGI Symbol;Acc:MGI:1914689]	53.4223	51.7715	46.478	54.8396	66.1929	53.7385	46.0175	46.1864	40.3779	35.2841	35.2387	48.6166	38.5161	33.6462	43.263	35.7782	35.8857	60.7479
ENSMUSG00000019471	Cdc37	cell division cycle 37 [Source:MGI Symbol;Acc:MGI:109531]	141.058	145.538	134.247	141.288	183.267	138.494	166.873	134.403	170.427	134.334	179.988	148.354	148.404	160.194	160.295	137.112	145.507	180.298
ENSMUSG00000019487	Trip10	thyroid hormone receptor interactor 10 [Source:MGI Symbol;Acc:MGI:2146901]	9.90137	7.40276	10.4875	8.56501	16.4891	5.93691	10.3154	5.92454	4.86547	5.44117	12.4625	23.7542	5.83003	6.2184	9.68915	4.85404	3.2664	6.47549
ENSMUSG00000019494	Cops6	COP9 signalosome subunit 6 [Source:MGI Symbol;Acc:MGI:1349439]	80.338	73.7753	53.107	44.437	56.4922	47.3972	66.1072	57.0554	66.8865	55.5355	89.3915	63.0793	76.1194	67.9138	70.2843	71.1137	78.0087	48.6199
ENSMUSG00000019505	Ubb	ubiquitin B [Source:MGI Symbol;Acc:MGI:98888]	120.243	116.718	122.285	107.436	131.04	106.455	88.9071	111.53	82.1777	85.6569	91.7773	118.616	113.121	89.2478	108.37	97.6747	112.641	93.9756
ENSMUSG00000019518	Ap4m1	adaptor-related protein complex AP-4, mu 1 [Source:MGI Symbol;Acc:MGI:1337063]	7.45355	10.8319	12.4407	13.0742	12.8337	13.5476	12.9554	14.0716	15.6532	8.31023	15.1058	7.99189	13.116	17.2173	11.4402	14.3659	12.74	15.8105
ENSMUSG00000019528	Gyg	glycogenin [Source:MGI Symbol;Acc:MGI:1351614]	15.9927	16.6709	17.1278	10.4965	4.54655	14.0607	19.3679	13.4604	14.8558	8.4851	7.34954	19.3488	15.3141	13.6265	13.8126	14.2131	13.7734	15.8497
ENSMUSG00000019539	Rcn3	reticulocalbin 3, EF-hand calcium binding domain [Source:MGI Symbol;Acc:MGI:1277122]	7.07166	13.5087	6.00289	11.8868	15.2284	9.9748	14.3664	15.592	22.359	66.6136	8.75757	64.6476	28.6438	18.2223	34.8745	35.6613	37.4756	66.1572
ENSMUSG00000019564	Arid3a	AT rich interactive domain 3A (BRIGHT-like) [Source:MGI Symbol;Acc:MGI:1328360]	4.34033	5.58227	5.79071	6.35812	4.46807	6.85533	5.25038	11.9598	20.6973	17.7962	43.9955	20.5972	15.2024	20.2834	9.0903	21.8942	24.5758	10.6354
ENSMUSG00000019578	Ubxn6	UBX domain protein 6 [Source:MGI Symbol;Acc:MGI:1913780]	37.3386	44.5536	46.8359	56.4633	117.492	44.9965	33.1673	32.3044	30.0479	57.8948	47.7642	29.7488	34.4377	28.3996	46.6384	40.8473	46.2108	60.0882
ENSMUSG00000019579	Mydgf	myeloid derived growth factor [Source:MGI Symbol;Acc:MGI:2156020]	22.0929	12.8501	13.7973	17.3655	10.8366	17.6572	16.2111	17.015	20.788	21.819	34.4598	19.4723	13.3815	17.8526	19.0654	23.4765	24.9331	25.5245
ENSMUSG00000019659	Ccdc12	coiled-coil domain containing 12 [Source:MGI Symbol;Acc:MGI:1919904]	158.362	174.562	199.927	145.687	319.182	174.244	158.846	143.263	141.353	169.549	221.272	275.513	178.146	146.422	165.166	126.509	154.334	252.511
ENSMUSG00000019689	Fmc1	formation of mitochondrial complex V assembly factor 1 [Source:MGI Symbol;Acc:MGI:1913367]	65.6143	38.6881	50.8301	45.5004	48.2064	53.4589	31.858	23.6011	30.6475	31.3964	46.2182	56.3904	49.6003	30.7097	30.5235	23.8857	34.7751	51.3063
ENSMUSG00000019699	Akt3	thymoma viral proto-oncogene 3 [Source:MGI Symbol;Acc:MGI:1345147]	14.9838	35.999	15.6304	30.2431	13.8525	30.5886	32.9512	23.777	9.28232	8.97076	1.51806	4.87512	11.2523	14.1057	22.9111	16.2488	6.75578	23.6373
ENSMUSG00000019710	Mrpl24	mitochondrial ribosomal protein L24 [Source:MGI Symbol;Acc:MGI:1914957]	132.893	133.125	125.704	181.089	195.828	189.663	131.374	129.333	133.238	179.44	110.723	163.186	127.063	141.547	112.594	113.126	118.357	181.832
ENSMUSG00000019715	Gle1	GLE1 RNA export mediator (yeast) [Source:MGI Symbol;Acc:MGI:1921662]	31.6076	34.732	28.2955	28.353	26.6022	31.2674	39.3901	35.5645	16.5126	31.5931	19.356	14.5222	35.3022	18.6042	24.4243	27.6971	21.7626	19.3272
ENSMUSG00000019726	Lyst	lysosomal trafficking regulator [Source:MGI Symbol;Acc:MGI:107448]	10.7988	14.262	11.958	23.3543	8.13115	21.1483	15.361	27.3272	21.5614	33.2467	25.3657	15.2765	13.7065	53.8666	23.8417	42.1277	41.4277	11.0527
ENSMUSG00000019731	Slc35e1	solute carrier family 35, member E1 [Source:MGI Symbol;Acc:MGI:2142403]	16.1753	15.4482	13.646	17.1603	22.4546	13.7978	19.8171	18.6972	16.826	14.2782	12.3833	10.2415	12.7355	15.967	19.1536	18.02	16.7512	17.5325
ENSMUSG00000019734	Tmc4	transmembrane channel-like gene family 4 [Source:MGI Symbol;Acc:MGI:2669035]	7.01669	9.5567	9.35318	4.24299	1.98101	12.9279	7.10434	6.03776	6.28887	6.62622	7.05818	14.8918	9.11099	11.4606	7.63915	8.53652	9.67665	5.66921
ENSMUSG00000019737	Syne4	spectrin repeat containing, nuclear envelope family member 4 [Source:MGI Symbol;Acc:MGI:2141950]	2.49162	2.23846	9.44927	10.0172	12.5413	2.82357	2.41397	3.66824	6.56315	8.34124	2.41074	0.122719	1.48038	3.75479	2.52904	2.42145	1.8738	13.4249
ENSMUSG00000019738	Polr2i	polymerase (RNA) II (DNA directed) polypeptide I [Source:MGI Symbol;Acc:MGI:1917170]	73.7138	84.395	86.5606	39.2335	409.924	108.593	53.7783	45.7678	29.3701	60.5781	54.7693	101.185	60.7874	42.5131	57.7876	43.2415	59.0895	104.487
ENSMUSG00000019761	Krt10	keratin 10 [Source:MGI Symbol;Acc:MGI:96685]	8.12351	11.0333	11.8406	3.18098	8.69795	7.94926	6.73811	1.93773	7.46523	5.22961	1.68454	33.0237	10.4753	6.20241	8.81199	6.64073	11.7163	16.3846
ENSMUSG00000019763	Rmnd1	required for meiotic nuclear division 1 homolog [Source:MGI Symbol;Acc:MGI:1913334]	66.7594	53.6632	40.4806	36.9779	51.0203	57.5287	48.5441	38.4386	73.4395	43.3498	42.4327	83.4247	63.4853	53.2885	38.7943	51.5252	57.7503	29.6579
ENSMUSG00000019773	Fbxo5	F-box protein 5 [Source:MGI Symbol;Acc:MGI:1914391]	6.63466	9.768	11.3189	17.2805	2.6936	12.9225	7.889	11.7623	15.286	7.47338	6.74826	6.40449	5.28162	6.96074	10.3708	11.65	6.6088	15.1191
ENSMUSG00000019774	Mtrf1l	mitochondrial translational release factor 1-like [Source:MGI Symbol;Acc:MGI:1918830]	26.9037	17.3005	18.1482	28.2428	35.9469	28.4962	24.1021	17.5073	26.2727	21.153	15.8451	28.1399	21.7182	20.4882	22.9876	15.8042	15.3084	22.8621
ENSMUSG00000019777	Hdac2	histone deacetylase 2 [Source:MGI Symbol;Acc:MGI:1097691]	74.4291	72.9399	53.0331	59.7146	75.7402	49.5652	67.0809	46.9868	73.5068	51.0356	64.907	72.0699	59.3368	55.646	51.9009	45.8799	55.0643	61.9052
ENSMUSG00000019782	Rwdd1	RWD domain containing 1 [Source:MGI Symbol;Acc:MGI:1913771]	112.104	87.4733	124.904	87.934	110.419	104.642	72.6948	78.9853	99.7654	72.3998	123.186	109.545	75.8145	56.2058	77.7132	58.7345	93.9816	158.89
ENSMUSG00000019790	Stxbp5	syntaxin binding protein 5 (tomosyn) [Source:MGI Symbol;Acc:MGI:1926058]	11.7463	20.8793	4.74327	9.62057	10.1258	9.12631	7.27146	7.84828	14.6698	12.0689	6.89315	7.85829	6.69114	13.7226	8.60801	16.1442	8.23958	6.62855
ENSMUSG00000019791	Hint3	histidine triad nucleotide binding protein 3 [Source:MGI Symbol;Acc:MGI:1914097]	41.0793	35.0816	26.0435	34.0682	73.6509	22.2213	32.225	26.7811	41.7562	56.3554	35.5607	71.9077	61.2088	48.0811	31.7536	36.2664	47.7434	70.2735
ENSMUSG00000019792	Trmt11	tRNA methyltransferase 11 [Source:MGI Symbol;Acc:MGI:1920931]	9.83641	9.11283	8.31883	10.1414	15.2806	11.4781	5.74084	7.30291	11.8693	11.5613	9.31402	14.4246	8.62568	10.0364	8.20265	9.92749	9.2521	6.51016
ENSMUSG00000019794	Katna1	katanin p60 (ATPase-containing) subunit A1 [Source:MGI Symbol;Acc:MGI:1344353]	70.2382	73.8985	61.5615	57.601	213.796	67.3559	56.8627	39.0407	25.1653	33.3888	72.1107	92.5682	55.617	38.914	45.8221	26.6035	39.2763	77.3703
ENSMUSG00000019795	Pcmt1	protein-L-isoaspartate (D-aspartate) O-methyltransferase 1 [Source:MGI Symbol;Acc:MGI:97502]	39.9973	39.908	39.1273	38.5468	82.1217	56.6913	36.0843	34.8296	49.482	61.9353	39.5827	60.186	51.1333	54.6565	38.9169	42.2945	44.5414	58.0951
ENSMUSG00000019797	1700021F05Rik	RIKEN cDNA 1700021F05 gene [Source:MGI Symbol;Acc:MGI:1915101]	13.327	20.2035	24.1875	13.5026	8.08581	7.81202	11.9816	9.46714	14.303	17.3348	21.8519	24.2094	17.942	17.6132	10.7059	11.9451	13.9392	5.67531
ENSMUSG00000019802	Sec63	SEC63-like (S. cerevisiae) [Source:MGI Symbol;Acc:MGI:2155302]	46.1636	37.3672	47.686	55.076	107.865	63.2291	41.4928	55.4526	43.3533	52.9703	42.1842	34.8314	32.3078	40.6455	39.244	46.4977	53.1956	105.718
ENSMUSG00000019804	Snx3	sorting nexin 3 [Source:MGI Symbol;Acc:MGI:1860188]	135.46	110.672	98.533	89.259	92.264	90.7061	110.109	86.5471	88.047	86.4188	115.59	162.607	121.769	100.321	94.1542	70.9449	92.8326	90.9861
ENSMUSG00000019806	Aig1	androgen-induced 1 [Source:MGI Symbol;Acc:MGI:1913503]	4.29213	5.96331	6.08381	6.36374	11.5424	5.70598	7.73977	5.45749	11.2509	12.7202	11.3827	16.9249	7.48362	7.49972	7.04193	8.98722	10.9021	5.14201
ENSMUSG00000019808	Adat2	adenosine deaminase, tRNA-specific 2 [Source:MGI Symbol;Acc:MGI:1914007]	2.73325	2.92839	1.45854	4.0858	3.28469	6.45279	5.24764	2.99031	5.96089	5.59711	4.26986	4.22836	4.59857	4.22087	3.71117	4.93964	4.44586	5.01514
ENSMUSG00000019809	Pex3	peroxisomal biogenesis factor 3 [Source:MGI Symbol;Acc:MGI:1929646]	15.1266	17.0408	6.1071	16.0927	17.3356	11.1849	14.6065	10.0538	8.06117	11.0988	9.32585	11.5323	11.3149	14.4471	19.136	17.9784	10.5662	15.2577
ENSMUSG00000019810	Fuca2	fucosidase, alpha-L- 2, plasma [Source:MGI Symbol;Acc:MGI:1914098]	17.4371	25.6542	20.3594	16.841	14.3498	18.3099	23.5407	23.2418	49.4936	28.1812	30.8086	38.3271	33.4457	30.8348	24.4286	37.2533	30.7524	28.4432
ENSMUSG00000019813	Cep57l1	centrosomal protein 57-like 1 [Source:MGI Symbol;Acc:MGI:1915511]	6.94235	6.95541	5.91567	4.6964	2.37636	4.14472	7.83304	5.9564	6.30777	8.12938	4.94414	15.0992	9.90743	7.07831	6.25352	9.37179	8.16046	9.20983
ENSMUSG00000019814	Ltv1	LTV1 ribosome biogenesis factor [Source:MGI Symbol;Acc:MGI:2447810]	25.9273	29.6343	27.9063	37.9561	31.2473	45.2023	30.0881	24.5364	47.1648	35.7532	22.9646	35.335	26.6298	30.6954	33.5399	30.4998	32.9	45.1123
ENSMUSG00000019818	Cd164	CD164 antigen [Source:MGI Symbol;Acc:MGI:1859568]	85.8979	90.5804	78.1227	91.0751	91.1375	90.7832	115.614	128.626	104.049	101.125	124.16	78.5543	103.433	115.687	110.349	112.548	102.719	87.6584
ENSMUSG00000019820	Utrn	utrophin [Source:MGI Symbol;Acc:MGI:104631]	4.85545	4.14554	6.78134	6.50389	3.75541	7.6354	4.87293	5.3577	6.16737	8.08252	8.06659	2.55206	6.4654	8.01108	4.5783	6.76248	4.09254	4.8301
ENSMUSG00000019822	Smpd2	sphingomyelin phosphodiesterase 2, neutral [Source:MGI Symbol;Acc:MGI:1278330]	20.5252	26.7077	34.8204	27.5813	20.4812	39.9312	18.9511	23.5268	22.231	13.3159	21.3778	26.3438	15.9241	17.0138	24.0228	15.2545	18.6238	30.5807
ENSMUSG00000019823	Mical1	microtubule associated monooxygenase, calponin and LIM domain containing 1 [Source:MGI Symbol;Acc:MGI:2385847]	71.8807	77.4241	75.4793	77.6206	76.5893	62.8607	65.6221	71.7697	49.4975	34.1949	49.5901	54.1705	42.8775	41.3424	71.2906	49.0731	48.8549	134.638
ENSMUSG00000019826	Zbtb24	zinc finger and BTB domain containing 24 [Source:MGI Symbol;Acc:MGI:3039618]	19.8416	19.3433	15.5647	18.8066	12.0979	13.7172	20.2967	22.5695	16.7556	13.158	13.1298	6.74434	16.6034	15.5436	19.4437	18.3475	14.4468	16.9321
ENSMUSG00000019837	Gtf3c6	general transcription factor IIIC, polypeptide 6, alpha [Source:MGI Symbol;Acc:MGI:1914621]	76.0275	67.5369	57.5228	45.4255	30.0624	76.4833	65.4757	59.0792	52.7888	41.5784	73.1701	74.9345	63.0276	66.117	54.2531	52.2634	63.9445	56.5824
ENSMUSG00000019838	Slc16a10	solute carrier family 16 (monocarboxylic acid transporters), member 10 [Source:MGI Symbol;Acc:MGI:1919722]	4.86037	4.0157	3.10887	2.63777	0	5.11923	2.80841	1.37358	0.93004	0.965204	0.968745	0.269223	1.06107	2.08196	2.54356	2.13737	1.49681	1.27719
ENSMUSG00000019841	Rev3l	REV3 like, DNA directed polymerase zeta catalytic subunit [Source:MGI Symbol;Acc:MGI:1337131]	11.5091	9.17146	7.71489	16.6872	11.7785	8.21579	11.5964	19.8777	18.7992	10.7264	18.0376	10.5437	12.9921	14.9265	13.2704	16.7072	16.1353	23.8744
ENSMUSG00000019842	Traf3ip2	TRAF3 interacting protein 2 [Source:MGI Symbol;Acc:MGI:2143599]	39.2861	53.0497	33.0508	27.1541	29.3788	51.6545	34.5036	62.795	37.3461	26.5152	33.99	68.1091	35.6448	36.8076	50.3937	61.0102	39.8548	20.3932
ENSMUSG00000019843	Fyn	Fyn proto-oncogene [Source:MGI Symbol;Acc:MGI:95602]	41.0328	38.905	23.429	40.0017	7.39207	35.8061	37.8785	19.567	26.5532	31.2242	23.7392	26.2282	19.8862	22.0101	28.366	20.7266	29.2886	46.3055
ENSMUSG00000019845	Tube1	epsilon-tubulin 1 [Source:MGI Symbol;Acc:MGI:1919174]	1.23398	1.6984	1.62111	2.24935	0	3.6182	2.20965	2.35611	1.97572	0.611776	2.58502	3.71243	2.54398	2.08215	2.78181	2.6443	2.58268	2.01356
ENSMUSG00000019849	Prep	prolyl endopeptidase [Source:MGI Symbol;Acc:MGI:1270863]	5.06103	5.03735	3.63482	4.01971	1.49782	4.30089	4.64195	4.59143	4.92534	3.27071	4.94285	3.62916	4.46432	4.72053	4.59253	4.44244	4.409	3.10686
ENSMUSG00000019850	Tnfaip3	tumor necrosis factor, alpha-induced protein 3 [Source:MGI Symbol;Acc:MGI:1196377]	10.8392	13.7527	10.6735	15.9709	9.31252	16.1279	12.4562	18.3579	15.4044	17.4952	8.07769	21.4691	16.5491	21.12	16.11	16.3777	14.2828	8.08146
ENSMUSG00000019854	Reps1	RalBP1 associated Eps domain containing protein [Source:MGI Symbol;Acc:MGI:1196373]	20.2385	16.4699	19.109	30.7384	15.2766	13.7033	21.4592	24.2735	20.0445	17.1413	18.1906	9.10089	16.7348	20.4617	22.7931	27.4869	22.5935	21.3787
ENSMUSG00000019857	Asf1a	anti-silencing function 1A histone chaperone [Source:MGI Symbol;Acc:MGI:1913653]	34.8121	35.1472	31.703	23.4178	35.85	28.1237	31.5863	47.132	35.0061	31.9218	34.0539	18.7184	39.299	40.746	35.8555	34.6819	30.8252	30.0678
ENSMUSG00000019861	Gopc	golgi associated PDZ and coiled-coil motif containing [Source:MGI Symbol;Acc:MGI:2149946]	26.5773	27.1651	21.7279	25.4347	24.6502	27.8302	24.2206	22.0997	21.5153	19.04	17.7089	20.9265	19.2305	22.1362	23.1273	18.1354	17.3402	18.8948
ENSMUSG00000019863	Qrsl1	glutaminyl-tRNA synthase (glutamine-hydrolyzing)-like 1 [Source:MGI Symbol;Acc:MGI:1923813]	22.0934	21.1873	23.7056	21.7008	37.8953	30.5073	20.9551	24.2133	32.7478	27.4957	42.8432	36.9824	30.055	33.57	25.6047	31.2517	32.5074	26.0382
ENSMUSG00000019864	Rtn4ip1	reticulon 4 interacting protein 1 [Source:MGI Symbol;Acc:MGI:2178759]	11.4565	13.048	12.9688	12.3936	23.1605	9.6854	12.376	10.6918	23.9675	22.4497	69.9247	34.299	21.1917	26.9119	17.3943	21.4913	24.499	13.3957
ENSMUSG00000019866	Crybg1	crystallin beta-gamma domain containing 1 [Source:MGI Symbol;Acc:MGI:109544]	13.3791	14.1019	11.6413	10.7107	9.59534	10.6982	12.3958	11.8507	7.79331	8.37105	13.4233	5.48612	6.79724	8.45115	12.6817	9.0561	7.03326	15.2786
ENSMUSG00000019868	Vta1	vesicle (multivesicular body) trafficking 1 [Source:MGI Symbol;Acc:MGI:1913451]	62.4539	55.5665	36.8405	40.6598	45.3668	47.4459	53.1523	33.9496	39.6263	33.8527	30.8883	42.5647	34.3889	48.1788	43.1746	35.6585	41.7664	41.3012
ENSMUSG00000019872	Smpdl3a	sphingomyelin phosphodiesterase, acid-like 3A [Source:MGI Symbol;Acc:MGI:1931437]	10.3749	11.818	9.83854	9.00035	8.93841	8.79619	8.20713	12.5863	26.2001	60.0088	52.8529	52.4852	55.3478	48.0008	17.9798	30.7106	32.5711	16.2555
ENSMUSG00000019873	Reep3	receptor accessory protein 3 [Source:MGI Symbol;Acc:MGI:88930]	7.37044	8.17958	10.4108	9.09282	8.02787	8.61581	8.98191	15.2219	12.0441	11.0972	9.18983	11.3364	9.31448	11.3162	10.9685	12.0705	11.6869	8.36564
ENSMUSG00000019876	Pkib	protein kinase inhibitor beta, cAMP dependent, testis specific [Source:MGI Symbol;Acc:MGI:101937]	46.8691	48.3856	64.8196	64.2089	36.5234	64.7901	50.7258	102.581	7.936	19.2005	3.50792	14.8487	17.0986	10.2522	53.4354	25.1228	18.6824	37.8162
ENSMUSG00000019877	Serinc1	serine incorporator 1 [Source:MGI Symbol;Acc:MGI:1926228]	35.3367	37.0404	37.3802	44.5685	47.8198	38.8572	36.2582	44.7531	36.0879	57.4579	33.7334	33.2631	39.0527	36.4311	41.3586	44.1254	48.3422	44.404
ENSMUSG00000019878	Hsf2	heat shock factor 2 [Source:MGI Symbol;Acc:MGI:96239]	4.62717	4.21239	3.71413	5.42864	1.87533	4.94243	5.08609	2.97315	1.81258	2.30757	0.205377	8.22712	1.52463	1.57423	4.89265	3.33692	1.99642	5.059
ENSMUSG00000019883	Echdc1	enoyl Coenzyme A hydratase domain containing 1 [Source:MGI Symbol;Acc:MGI:1277169]	6.7292	7.64937	3.1217	5.98041	8.39708	12.6973	9.46601	9.92355	13.1	18.0534	11.9097	1.74654	7.61412	9.50199	11.1626	9.52339	13.6856	9.946
ENSMUSG00000019897	Ccdc59	coiled-coil domain containing 59 [Source:MGI Symbol;Acc:MGI:1289302]	31.8249	22.331	23.97	21.8438	39.6138	36.8222	28.0848	28.5723	21.9757	28.4305	29.6121	23.7018	21.4784	27.394	33.6264	33.0412	34.0349	52.2088
ENSMUSG00000019907	Ppp1r12a	protein phosphatase 1, regulatory subunit 12A [Source:MGI Symbol;Acc:MGI:1309528]	54.0757	62.8971	54.9132	64.7679	58.9776	72.0834	60.1103	63.0216	56.5289	54.5034	55.2909	70.3954	58.2997	62.7308	58.4075	64.947	54.4447	64.7129
ENSMUSG00000019916	P4ha1	procollagen-proline, 2-oxoglutarate 4-dioxygenase (proline 4-hydroxylase), alpha 1 polypeptide [Source:MGI Symbol;Acc:MGI:97463]	6.23593	6.30289	5.21215	5.41301	7.47893	5.18392	6.98709	6.79472	12.5424	7.22255	11.0326	14.5167	10.6546	9.86192	6.04523	5.77707	7.73263	8.81006
ENSMUSG00000019920	Lims1	LIM and senescent cell antigen-like domains 1 [Source:MGI Symbol;Acc:MGI:1195263]	25.8598	22.5248	22.9877	21.2508	17.2141	23.5734	18.7075	32.2817	35.1973	39.6897	35.9973	34.967	34.401	40.0852	27.6689	44.0981	40.5945	23.3333
ENSMUSG00000019923	Zwint	ZW10 interactor [Source:MGI Symbol;Acc:MGI:1289227]	34.7206	43.8304	36.9346	22.1407	29.1862	21.6118	42.2015	36.504	42.4279	36.6493	35.7355	40.9563	41.8128	55.8403	36.018	54.7795	40.7549	39.1748
ENSMUSG00000019927	Ube2d1	ubiquitin-conjugating enzyme E2D 1 [Source:MGI Symbol;Acc:MGI:2384911]	60.326	58.8466	48.3586	58.3348	58.1266	62.3802	57.19	55.1463	40.881	57.7494	41.3052	50.0561	50.4387	49.7968	43.5829	45.5491	41.7682	66.3736
ENSMUSG00000019942	Cdk1	cyclin-dependent kinase 1 [Source:MGI Symbol;Acc:MGI:88351]	1.06557	0.391613	1.7088	3.84956	0	0.628627	9.24735	10.7714	11.479	5.79219	5.29501	0.682629	10.1343	6.43042	1.95866	8.55778	5.4032	2.06687
ENSMUSG00000019943	Atp2b1	ATPase, Ca++ transporting, plasma membrane 1 [Source:MGI Symbol;Acc:MGI:104653]	53.468	40.0915	37.7094	36.0461	40.4121	34.7068	30.1386	28.3575	50.0071	41.075	53.2414	115.147	70.3309	53.9851	41.3322	53.4778	48.5937	54.9577
ENSMUSG00000019944	Rhobtb1	Rho-related BTB domain containing 1 [Source:MGI Symbol;Acc:MGI:1916538]	0.41424	0.051688	1.43172	2.04461	0	4.42638	0.418841	1.62108	6.46207	4.58737	3.34167	2.97394	7.28868	6.57224	2.30711	9.16069	7.0916	4.87073
ENSMUSG00000019947	Arid5b	AT rich interactive domain 5B (MRF1-like) [Source:MGI Symbol;Acc:MGI:2175912]	6.19742	6.22504	6.07864	8.76684	7.10925	7.38384	7.30938	9.36433	6.76349	5.45215	3.2254	4.44679	5.78446	8.44836	6.93133	8.17962	5.94057	6.08323
ENSMUSG00000019948	Actr6	ARP6 actin-related protein 6 [Source:MGI Symbol;Acc:MGI:1914269]	17.0752	12.2772	12.8329	9.93216	6.81744	10.988	12.901	11.471	6.41729	13.2692	10.2114	16.8722	8.27991	9.74699	12.2525	9.43325	8.74385	16.0964
ENSMUSG00000019951	Uhrf1bp1l	UHRF1 (ICBP90) binding protein 1-like [Source:MGI Symbol;Acc:MGI:2442888]	20.2933	24.9318	18.2842	26.9742	28.5985	28.1734	22.9815	30.8362	23.0599	26.0128	8.00781	11.6429	19.5358	17.3641	20.7143	23.9928	17.1789	39.6385
ENSMUSG00000019952	Poc1b	POC1 centriolar protein B [Source:MGI Symbol;Acc:MGI:1918511]	10.967	16.2785	10.4747	14.9981	20.473	26.8598	15.7683	13.4878	11.2505	18.7502	13.8672	5.74668	9.1254	11.5883	10.9775	16.9616	10.8922	19.6438
ENSMUSG00000019960	Dusp6	dual specificity phosphatase 6 [Source:MGI Symbol;Acc:MGI:1914853]	31.5909	39.0979	40.6672	38.1994	42.3368	47.6987	32.9788	6.23003	9.0466	2.85035	3.40987	3.84118	3.76354	7.11896	29.931	11.4826	10.048	24.0682
ENSMUSG00000019961	Tmpo	thymopoietin [Source:MGI Symbol;Acc:MGI:106920]	96.491	93.1468	82.1278	80.2235	47.7916	73.1031	120.381	103.541	125.615	82.9747	98.6068	73.0341	102.445	113.077	96.6911	92.339	98.4424	74.5913
ENSMUSG00000019969	Psen1	presenilin 1 [Source:MGI Symbol;Acc:MGI:1202717]	33.8431	30.4861	23.2008	26.1873	23.9625	26.747	39.8123	45.0867	31.8608	44.5605	40.3254	24.9702	38.3862	51.4705	37.3571	45.7259	43.2687	27.092
ENSMUSG00000019970	Sgk1	serum/glucocorticoid regulated kinase 1 [Source:MGI Symbol;Acc:MGI:1340062]	11.7579	12.6955	15.6663	7.00518	6.03464	16.099	6.11327	10.3939	1.05262	2.22519	1.09593	2.27538	1.89151	1.63932	7.13306	2.02229	2.12435	14.6009
ENSMUSG00000019975	Ikbip	IKBKB interacting protein [Source:MGI Symbol;Acc:MGI:1914704]	8.23528	6.40535	7.53483	5.64268	10.3733	6.22497	4.50128	7.04195	14.7122	20.4507	10.0584	30.942	18.5839	8.85132	9.99505	10.7493	12.2453	8.93153
ENSMUSG00000019977	Hbs1l	Hbs1-like (S. cerevisiae) [Source:MGI Symbol;Acc:MGI:1891704]	23.8722	33.7684	26.5801	32.8765	27.4305	33.0133	25.773	28.1175	34.0561	41.8838	34.428	25.519	34.0703	38.3575	27.5419	39.0026	30.6398	34.7447
ENSMUSG00000019978	Epb41l2	erythrocyte membrane protein band 4.1 like 2 [Source:MGI Symbol;Acc:MGI:103009]	53.2582	55.5406	55.6508	47.3799	17.637	45.7305	77.3124	75.9212	58.5536	32.5553	32.4441	34.4067	47.1718	55.3184	66.7885	61.7966	34.2794	65.8713
ENSMUSG00000019979	Apaf1	apoptotic peptidase activating factor 1 [Source:MGI Symbol;Acc:MGI:1306796]	27.9542	20.3749	24.1665	13.3881	57.5087	12.6884	10.3378	15.757	14.6133	23.3934	26.1605	52.5587	11.8223	11.6119	14.2077	11.3086	17.8608	20.349
ENSMUSG00000019982	Myb	myeloblastosis oncogene [Source:MGI Symbol;Acc:MGI:97249]	3.98251	4.8861	4.85725	1.04763	1.74566	2.01381	0.7367	1.56817	7.40358	4.68134	9.97359	6.16824	5.67285	8.86466	2.1084	11.7068	3.68919	2.84448
ENSMUSG00000019984	Med23	mediator complex subunit 23 [Source:MGI Symbol;Acc:MGI:1917458]	10.94	13.0443	11.1257	19.7579	6.26449	31.2768	14.9829	11.1835	20.3755	19.9309	16.8542	10.9398	12.1565	17.0377	11.7628	20.4837	14.7091	8.96581
ENSMUSG00000019986	Ahi1	Abelson helper integration site 1 [Source:MGI Symbol;Acc:MGI:87971]	2.75689	1.96919	3.65438	2.3633	2.60313	2.6657	1.92264	3.07732	1.937	1.44932	0.706673	5.26916	3.15519	2.37159	3.63263	3.49602	3.23487	2.94351
ENSMUSG00000019988	Nedd1	neural precursor cell expressed, developmentally down-regulated gene 1 [Source:MGI Symbol;Acc:MGI:97293]	6.87497	11.3054	11.4447	9.85349	8.77375	8.4245	9.038	8.6792	8.21758	9.5822	9.16067	8.6214	9.72122	10.3973	10.1755	10.4899	8.95057	6.01261
ENSMUSG00000019996	Map7	microtubule-associated protein 7 [Source:MGI Symbol;Acc:MGI:1328328]	8.35311	9.32686	9.84336	4.31814	6.09701	7.27148	10.1108	13.196	5.18429	8.54438	3.33073	1.38353	4.00889	4.77413	8.58806	5.76139	3.81967	14.1432
ENSMUSG00000019998	Stx7	syntaxin 7 [Source:MGI Symbol;Acc:MGI:1858210]	53.0947	45.634	38.5559	43.1761	45.8907	48.2509	51.8751	74.9579	83.0375	86.8036	132.863	71.34	106.32	105.354	78.8726	82.4746	92.3318	66.3426
ENSMUSG00000020003	Pex7	peroxisomal biogenesis factor 7 [Source:MGI Symbol;Acc:MGI:1321392]	17.5997	17.0298	20.2493	16.2951	2.71273	18.4638	12.6886	14.0497	11.0052	19.6414	15.8211	24.2102	25.6098	16.6888	15.7582	13.3044	18.1604	11.3237
ENSMUSG00000020009	Ifngr1	interferon gamma receptor 1 [Source:MGI Symbol;Acc:MGI:107655]	58.6381	56.8767	43.9506	42.6556	86.368	49.877	63.3273	58.0455	21.6645	31.9004	20.1853	58.3549	31.8814	27.4992	54.672	32.5616	23.6469	50.2867
ENSMUSG00000020015	Cdk17	cyclin-dependent kinase 17 [Source:MGI Symbol;Acc:MGI:97517]	31.1321	27.2576	27.68	23.3858	63.3343	25.7913	38.7699	33.3289	50.2672	16.0005	16.518	8.83708	16.9538	15.4186	22.8844	15.5102	14.3894	42.357
ENSMUSG00000020018	Snrpf	small nuclear ribonucleoprotein polypeptide F [Source:MGI Symbol;Acc:MGI:1917128]	101.408	78.0114	58.5606	35.5563	80.3163	38.3391	77.3123	57.93	59.0483	53.6565	88.8815	79.4366	110.842	77.7338	54.2865	57.0457	66.9418	42.126
ENSMUSG00000020021	Fgd6	FYVE, RhoGEF and PH domain containing 6 [Source:MGI Symbol;Acc:MGI:1261419]	2.61504	4.88388	11.7638	11.4416	1.12618	12.336	4.79041	1.36515	18.9098	15.3499	21.7552	25.3194	8.24639	23.9504	9.99315	21.4964	17.0678	11.1454
ENSMUSG00000020022	Ndufa12	NADH:ubiquinone oxidoreductase subunit A12 [Source:MGI Symbol;Acc:MGI:1913664]	54.4815	41.94	46.5026	31.6691	45.9014	23.6862	55.9226	41.1314	54.7001	37.076	62.0707	41.3206	67.2898	51.4784	44.6555	47.1164	62.3529	30.0747
ENSMUSG00000020023	Tmcc3	transmembrane and coiled coil domains 3 [Source:MGI Symbol;Acc:MGI:2442900]	5.28055	6.86382	6.56339	5.43305	11.1196	2.65398	6.27977	4.77801	10.5121	17.4562	10.7028	23.0758	10.909	11.3968	7.75803	12.4716	11.5265	6.89652
ENSMUSG00000020024	Cep83	centrosomal protein 83 [Source:MGI Symbol;Acc:MGI:1924298]	14.1514	15.5499	13.0899	12.1316	8.37719	11.1872	16.1681	18.2069	12.755	12.4809	47.0149	14.3853	17.6239	16.1559	13.2732	15.132	14.0608	11.9188
ENSMUSG00000020029	Nudt4	nudix (nucleoside diphosphate linked moiety X)-type motif 4 [Source:MGI Symbol;Acc:MGI:1918457]	12.9645	10.805	8.90795	9.67071	14.0645	10.7509	9.34047	11.0282	19.2073	15.0739	24.9704	15.4996	17.0642	16.9759	9.89673	12.796	15.7671	8.87266
ENSMUSG00000020034	Tcp11l2	t-complex 11 (mouse) like 2 [Source:MGI Symbol;Acc:MGI:2444679]	51.1205	61.8227	52.5498	59.4668	42.9757	59.8686	48.3849	60.5322	54.5136	78.711	75.8412	62.0511	88.6251	77.5013	61.363	60.9595	56.9263	34.2199
ENSMUSG00000020038	Cry1	cryptochrome 1 (photolyase-like) [Source:MGI Symbol;Acc:MGI:1270841]	7.21254	8.4505	5.99117	12.9008	10.1959	7.56536	18.5635	7.02533	8.5643	5.90659	12.3712	5.74028	8.37893	13.5228	33.6261	15.5845	11.8572	11.3179
ENSMUSG00000020048	Hsp90b1	heat shock protein 90, beta (Grp94), member 1 [Source:MGI Symbol;Acc:MGI:98817]	346.601	445.158	373.743	329.875	337.535	451.04	741.134	418.153	987.476	565.099	668.374	554.752	502.708	691.63	487.398	1269.62	1029.63	439.34
ENSMUSG00000020056	Washc3	WASH complex subunit 3 [Source:MGI Symbol;Acc:MGI:1914532]	51.3331	39.0758	46.3336	37.5328	104.528	37.6221	34.3924	24.9643	29.7837	39.7024	39.1405	85.0927	41.8085	36.3185	30.2473	23.0388	37.9985	38.3697
ENSMUSG00000020063	Sirt1	sirtuin 1 [Source:MGI Symbol;Acc:MGI:2135607]	21.2756	20.0206	16.3555	19.3143	22.7211	21.6693	16.6472	14.8678	16.7452	17.7018	10.9829	10.2215	12.5441	15.6419	16.7888	14.1265	14.9732	21.7529
ENSMUSG00000020064	Herc4	hect domain and RLD 4 [Source:MGI Symbol;Acc:MGI:1914595]	153.165	150.542	141.851	150.918	228.137	132.435	87.5163	94.1375	78.9208	62.9603	55.4428	149.697	79.23	58.6524	85.3126	51.3043	61.2308	101.919
ENSMUSG00000020069	Hnrnph3	heterogeneous nuclear ribonucleoprotein H3 [Source:MGI Symbol;Acc:MGI:1926462]	87.0407	96.754	103.001	125.591	81.0922	103.64	99.826	77.929	87.1823	88.4131	52.3172	86.3957	65.6957	83.3191	74.7274	90.1574	71.9035	99.9336
ENSMUSG00000020070	Rufy2	RUN and FYVE domain-containing 2 [Source:MGI Symbol;Acc:MGI:1917682]	12.2509	15.766	13.588	15.9675	4.02467	19.6031	12.0746	25.9053	13.4698	13.1515	11.5418	4.55265	8.98533	12.2917	18.0678	16.5446	12.4357	10.1502
ENSMUSG00000020074	Ccar1	cell division cycle and apoptosis regulator 1 [Source:MGI Symbol;Acc:MGI:1914750]	154.402	128.339	110.132	96.502	167.544	95.387	87.0427	81.0382	90.9131	98.7964	90.6458	170.066	125.953	80.2933	79.0352	69.5048	69.7715	96.833
ENSMUSG00000020075	Ddx21	DEAD (Asp-Glu-Ala-Asp) box polypeptide 21 [Source:MGI Symbol;Acc:MGI:1860494]	48.4573	54.8803	49.8203	68.3833	49.9817	59.4476	69.062	69.8391	72.9247	57.5343	85.1052	57.4113	69.341	77.8813	60.5419	65.6973	70.2082	74.1655
ENSMUSG00000020076	Ddx50	DEAD (Asp-Glu-Ala-Asp) box polypeptide 50 [Source:MGI Symbol;Acc:MGI:2182303]	99.3398	88.8366	66.4845	70.7843	128.817	75.6273	70.3471	64.1722	50.4985	90.1013	65.1169	77.5492	75.6308	47.4175	43.2248	57.3491	63.3915	93.377
ENSMUSG00000020077	Srgn	serglycin [Source:MGI Symbol;Acc:MGI:97756]	574.873	535.494	562.047	464.429	359.208	487.9	533.72	497.599	547.928	715.067	625.487	534.445	537.849	528.744	491.312	501.112	548.789	485.303
ENSMUSG00000020078	Vps26a	VPS26 retromer complex component A [Source:MGI Symbol;Acc:MGI:1353654]	28.6565	26.9313	27.0361	22.6981	18.5869	37.7249	34.7016	23.148	23.7099	17.1035	20.5038	17.6725	22.301	23.7868	24.3694	24.3921	20.7019	12.9377
ENSMUSG00000020079	Supv3l1	suppressor of var1, 3-like 1 (S. cerevisiae) [Source:MGI Symbol;Acc:MGI:2441711]	23.2751	18.8522	20.6649	20.1478	14.3408	17.8096	15.4778	16.8247	19.5142	13.7328	19.4127	5.62258	17.8251	16.3536	16.1478	14.4218	20.1412	27.7574
ENSMUSG00000020085	Aifm2	apoptosis-inducing factor, mitochondrion-associated 2 [Source:MGI Symbol;Acc:MGI:1918611]	0.105608	2.09255	0.59742	0.0782664	0	1.85046	0.877364	1.24513	1.53789	4.57643	5.90091	13.1021	6.15735	3.96079	2.52259	2.7238	2.37276	0.415096
ENSMUSG00000020087	Tysnd1	trypsin domain containing 1 [Source:MGI Symbol;Acc:MGI:1919017]	15.5393	29.1767	43.3526	58.3139	127.294	40.3882	32.5308	24.0656	28.634	35.5948	15.9569	19.8408	21.4534	20.0576	32.139	20.5653	33.6229	70.6385
ENSMUSG00000020088	Sar1a	secretion associated Ras related GTPase 1A [Source:MGI Symbol;Acc:MGI:98230]	77.1906	65.3164	68.2881	69.7001	89.4878	75.4545	80.5718	72.3062	82.4018	69.5916	59.6492	83.7357	68.2072	75.8666	75.5157	84.532	85.6984	95.1743
ENSMUSG00000020089	Ppa1	pyrophosphatase (inorganic) 1 [Source:MGI Symbol;Acc:MGI:97831]	28.5227	20.0136	30.867	12.7266	21.4005	15.2338	27.5279	17.2071	24.7882	16.7664	40.3719	32.1994	34.7686	26.3388	21.6078	25.8667	35.4867	18.5862
ENSMUSG00000020091	Eif4ebp2	eukaryotic translation initiation factor 4E binding protein 2 [Source:MGI Symbol;Acc:MGI:109198]	31.9632	37.6279	33.9148	37.5581	24.8084	40.8192	40.3354	51.3888	47.2035	43.5382	55.0786	30.6771	39.4465	50.0179	43.6557	43.734	44.1279	24.264
ENSMUSG00000020097	Sgpl1	sphingosine phosphate lyase 1 [Source:MGI Symbol;Acc:MGI:1261415]	25.6792	30.1908	25.5147	30.5175	17.6264	33.4881	24.9562	28.4395	74.8079	64.2261	60.1877	55.317	66.7753	82.4773	32.3261	78.0837	57.6784	22.621
ENSMUSG00000020100	Slc29a3	solute carrier family 29 (nucleoside transporters), member 3 [Source:MGI Symbol;Acc:MGI:1918529]	4.91268	5.21818	5.19402	8.17356	3.13791	4.49991	5.24627	13.3803	18.6432	18.0126	16.7833	9.40326	17.4756	23.1181	11.2621	20.6732	17.8539	7.54809
ENSMUSG00000020101	Vsir	V-set immunoregulatory receptor [Source:MGI Symbol;Acc:MGI:1921298]	5.4311	4.80135	2.85147	5.9263	4.98571	8.25288	1.44135	3.20227	10.1006	11.6495	15.9249	8.90371	17.0058	15.2176	7.33886	19.7533	17.9923	10.8746
ENSMUSG00000020102	Slc16a7	solute carrier family 16 (monocarboxylic acid transporters), member 7 [Source:MGI Symbol;Acc:MGI:1330284]	10.2416	3.79196	5.8389	4.35922	1.77854	4.80531	6.27941	3.37915	15.0891	2.96341	5.42929	2.18244	6.52788	5.80357	7.77134	5.75328	7.5035	12.3788
ENSMUSG00000020107	Anapc16	anaphase promoting complex subunit 16 [Source:MGI Symbol;Acc:MGI:1289325]	54.0685	55.9172	76.7805	84.9903	202.458	105.848	64.6916	78.1858	96.1036	112.351	106.713	135.452	76.1585	64.0309	67.9605	63.8107	87.1597	122.461
ENSMUSG00000020108	Ddit4	DNA-damage-inducible transcript 4 [Source:MGI Symbol;Acc:MGI:1921997]	27.2155	24.3854	28.6129	33.7793	52.3281	56.6225	46.3447	48.3691	36.0297	22.827	157.55	40.3717	31.8518	29.1773	35.3664	26.639	30.9862	36.6435
ENSMUSG00000020109	Dnajb12	DnaJ heat shock protein family (Hsp40) member B12 [Source:MGI Symbol;Acc:MGI:1931881]	11.4945	12.4739	9.37454	14.8865	13.4666	12.071	16.604	16.7925	11.3496	11.8496	12.8576	12.6207	12.6947	13.6047	16.3928	17.0499	13.0916	16.8265
ENSMUSG00000020111	Micu1	mitochondrial calcium uptake 1 [Source:MGI Symbol;Acc:MGI:2384909]	31.8387	31.8827	26.8827	47.2761	44.3635	80.9637	34.4772	27.2784	71.0034	44.9753	50.764	82.7393	62.2849	54.7084	40.9504	40.5248	41.9257	32.32
ENSMUSG00000020114	Cand1	cullin associated and neddylation disassociated 1 [Source:MGI Symbol;Acc:MGI:1261820]	26.1243	25.295	23.8373	34.7664	16.1358	30.3398	27.1231	41.6135	55.5247	14.593	30.8799	57.1123	39.6829	42.2307	33.2589	38.8224	36.408	23.8515
ENSMUSG00000020115	Tbk1	TANK-binding kinase 1 [Source:MGI Symbol;Acc:MGI:1929658]	53.398	54.811	61.1834	73.1032	93.8998	54.404	38.3713	50.5004	48.5992	51.075	49.7503	31.3489	44.8341	50.0702	43.9093	58.0775	49.5085	65.6132
ENSMUSG00000020116	Pno1	partner of NOB1 homolog [Source:MGI Symbol;Acc:MGI:1913499]	24.9268	22.065	23.1329	15.7925	36.6638	23.3033	22.6517	21.2994	27.4138	26.3387	34.3534	28.1983	28.1063	26.6139	25.4995	23.0965	30.4201	13.0685
ENSMUSG00000020120	Plek	pleckstrin [Source:MGI Symbol;Acc:MGI:1860485]	75.7776	74.5766	65.7103	71.7425	61.3408	86.7002	93.2663	85.6735	91.8957	90.118	101.216	79.2124	86.5295	94.8883	85.5693	97.6159	97.0069	83.8686
ENSMUSG00000020124	Usp15	ubiquitin specific peptidase 15 [Source:MGI Symbol;Acc:MGI:101857]	51.4392	60.9467	50.7144	56.8127	60.4037	66.081	54.0266	69.2241	54.0558	43.1791	60.3385	52.9523	47.1416	45.4783	56.4969	54.8825	44.1533	48.5628
ENSMUSG00000020128	Vps54	VPS54 GARP complex subunit [Source:MGI Symbol;Acc:MGI:2178798]	28.5892	34.5965	22.496	42.0043	5.33366	27.3552	29.9842	40.2459	22.8998	32.9491	21.7383	30.2586	29.3207	27.6894	32.5115	30.4589	21.8108	26.1159
ENSMUSG00000020130	Tbc1d15	TBC1 domain family, member 15 [Source:MGI Symbol;Acc:MGI:1913937]	21.6114	25.932	39.4058	39.3208	15.9308	49.3308	38.2533	50.314	47.2401	42.917	37.5921	16.776	34.5022	38.1795	44.4503	43.4771	32.686	33.6452
ENSMUSG00000020132	Rab21	RAB21, member RAS oncogene family [Source:MGI Symbol;Acc:MGI:894308]	46.472	46.3886	44.7361	57.184	32.758	52.1378	41.9486	41.3122	43.5668	43.6203	33.1173	43.6095	39.0996	39.2625	40.9081	33.7864	35.9907	34.1426
ENSMUSG00000020133	2310011J03Rik	RIKEN cDNA 2310011J03 gene [Source:MGI Symbol;Acc:MGI:1913624]	30.4611	28.4522	32.8204	30.4039	53.2932	34.3103	29.5432	23.4487	27.2758	30.9941	29.2904	31.1341	24.3249	23.0777	26.8439	21.0037	28.174	29.1071
ENSMUSG00000020134	Peli1	pellino 1 [Source:MGI Symbol;Acc:MGI:1914495]	29.3636	29.0303	26.9979	30.8232	31.5736	39.1323	26.9628	33.872	14.7184	16.9308	7.6024	11.0665	13.9303	14.5698	24.1335	19.5258	16.5275	22.9412
ENSMUSG00000020137	Thap2	THAP domain containing, apoptosis associated protein 2 [Source:MGI Symbol;Acc:MGI:1914066]	10.9056	9.47639	7.32645	6.24807	16.2033	8.37513	9.93779	6.43222	10.7361	7.51668	10.8555	21.1585	10.0709	12.7906	9.91818	7.95428	10.317	11.1458
ENSMUSG00000020143	Dock2	dedicator of cyto-kinesis 2 [Source:MGI Symbol;Acc:MGI:2149010]	87.0143	84.2047	97.5675	103.09	98.6615	134.004	120.81	148.077	133.249	123.374	158.331	103.401	144.368	136.57	110.88	135.395	121.916	95.2205
ENSMUSG00000020149	Rab1a	RAB1A, member RAS oncogene family [Source:MGI Symbol;Acc:MGI:97842]	51.1016	47.5721	41.4521	43.1883	54.5972	50.0497	66.3846	52.9355	52.5647	46.9075	55.7698	33.4275	60.4854	54.4772	53.559	55.8324	63.1761	29.2646
ENSMUSG00000020152	Actr2	ARP2 actin-related protein 2 [Source:MGI Symbol;Acc:MGI:1913963]	163.346	165.019	158.393	167.061	145.866	172.704	182.871	185.381	170.611	158.363	181.781	144.369	160.148	159.362	177.07	157.366	160.68	181.396
ENSMUSG00000020153	Ndufs7	NADH:ubiquinone oxidoreductase core subunit S7 [Source:MGI Symbol;Acc:MGI:1922656]	140.1	107.491	135.855	107.552	227.566	127.373	106.917	74.1582	78.8098	103.749	95.6957	110.186	94.8497	74.2137	90.9365	68.2921	108.096	177.409
ENSMUSG00000020156	Mum1	melanoma associated antigen (mutated) 1 [Source:MGI Symbol;Acc:MGI:1915364]	84.5125	71.3917	133.724	98.4258	334.601	136.176	38.9195	51.1191	46.0012	42.5734	47.9585	178.519	39.4352	22.504	50.914	32.9911	49.7706	231.752
ENSMUSG00000020163	Uqcr11	ubiquinol-cytochrome c reductase, complex III subunit XI [Source:MGI Symbol;Acc:MGI:1913844]	129.62	95.0784	110.468	94.453	105.556	118.909	82.4121	68.8097	103.129	97.7303	112.254	209.284	139.449	89.13	86.6624	92.2767	128.759	97.2566
ENSMUSG00000020166	Cnot2	CCR4-NOT transcription complex, subunit 2 [Source:MGI Symbol;Acc:MGI:1919318]	60.7523	60.0266	81.2091	87.1517	44.1256	52.2298	104.804	88.2302	83.0599	87.0439	57.1191	84.9549	58.9764	92.5836	70.2006	94.9467	62.2153	96.9342
ENSMUSG00000020167	Tcf3	transcription factor 3 [Source:MGI Symbol;Acc:MGI:98510]	85.4377	92.4105	99.3841	124.536	116.967	115.158	85.3854	112.449	92.4268	136.675	117.791	73.926	85.036	96.7387	98.1005	92.9533	90.1251	114.442
ENSMUSG00000020170	Frs2	fibroblast growth factor receptor substrate 2 [Source:MGI Symbol;Acc:MGI:1100860]	5.90346	6.50531	6.95762	7.0361	4.43142	6.88173	7.83904	6.75118	8.12938	5.9376	8.74937	4.13058	5.9918	9.07618	7.28588	8.48085	6.4294	7.2386
ENSMUSG00000020171	Yeats4	YEATS domain containing 4 [Source:MGI Symbol;Acc:MGI:1927224]	111.444	126.52	114.26	108.633	157.992	126.113	109.779	89.7583	79.2081	87.8342	88.6531	138.057	89.9783	77.0894	114.15	67.2945	83.0273	180.931
ENSMUSG00000020178	Adora2a	adenosine A2a receptor [Source:MGI Symbol;Acc:MGI:99402]	4.53248	4.74689	7.49199	5.17955	2.39812	3.80962	3.03448	11.6804	26.645	40.9579	49.5254	48.6804	38.355	44.2151	22.1402	29.2115	33.0054	17.125
ENSMUSG00000020180	Snrpd3	small nuclear ribonucleoprotein D3 [Source:MGI Symbol;Acc:MGI:1914582]	134.142	92.9918	149.943	132.613	183.242	140.138	112.081	94.1475	136.271	104.528	144.901	165.675	106.016	89.692	113.74	70.7281	114.451	186.156
ENSMUSG00000020183	Cpm	carboxypeptidase M [Source:MGI Symbol;Acc:MGI:1917824]	15.9243	19.231	19.6705	21.2342	17.6166	20.5316	19.37	18.3165	0.694235	0.511846	0.132983	0	0.331771	0.667569	18.0618	6.43418	1.70438	21.7101
ENSMUSG00000020184	Mdm2	transformed mouse 3T3 cell double minute 2 [Source:MGI Symbol;Acc:MGI:96952]	39.7762	39.2017	34.3083	44.0903	20.7115	50.8027	48.2539	49.6376	43.1243	40.0694	46.7835	25.597	32.2719	41.7827	49.361	45.8924	33.5933	31.24
ENSMUSG00000020186	Csrp2	cysteine and glycine-rich protein 2 [Source:MGI Symbol;Acc:MGI:1202907]	25.0327	19.0707	19.4707	3.45006	6.48313	11.3346	10.1749	4.63336	1.01479	0	0	4.19872	0.385471	0.493039	7.19505	2.86661	2.2525	11.1069
ENSMUSG00000020189	Osbpl8	oxysterol binding protein-like 8 [Source:MGI Symbol;Acc:MGI:2443807]	18.0597	17.0155	15.3832	16.5882	11.6795	16.049	15.281	17.7056	20.2821	14.93	10.5405	11.6003	18.6014	20.1674	18.8564	20.7792	15.3661	12.333
ENSMUSG00000020190	Mknk2	MAP kinase-interacting serine/threonine kinase 2 [Source:MGI Symbol;Acc:MGI:894279]	191.173	221.257	215.185	282.46	232.559	328.558	249.95	248.975	151.338	136.708	159.136	101.176	124.636	124.597	253.395	134.662	138.188	208.036
ENSMUSG00000020191	Spata48	spermatogenesis associated 48 [Source:MGI Symbol;Acc:MGI:1921112]	1.28058	0.596995	0.112039	1.83988	0	7.64255	3.63021	2.03194	2.43971	3.36664	1.41946	0	1.5542	2.13794	0.982998	3.82025	3.4211	2.42998
ENSMUSG00000020196	Cabin1	calcineurin binding protein 1 [Source:MGI Symbol;Acc:MGI:1298375]	11.5753	24.5898	23.697	29.2865	23.7531	21.9328	28.1269	33.6885	26.7025	21.9908	15.0984	13.7313	25.7738	33.1892	21.3496	31.3461	25.0907	19.9666
ENSMUSG00000020198	Ap3d1	adaptor-related protein complex 3, delta 1 subunit [Source:MGI Symbol;Acc:MGI:107734]	37.5809	38.2038	27.9636	41.178	38.9376	49.6025	47.9002	46.8305	35.7229	34.4789	36.9113	22.4477	34.3184	52.3482	44.3375	43.5987	39.4872	28.2724
ENSMUSG00000020205	Phlda1	pleckstrin homology like domain, family A, member 1 [Source:MGI Symbol;Acc:MGI:1096880]	2.23651	2.98184	6.71858	1.11451	5.10664	2.04916	1.30916	0.578057	2.79837	3.93835	0.302038	0.533796	1.47887	1.24338	2.39377	0.633805	0.660765	2.6401
ENSMUSG00000020211	Sf3a2	splicing factor 3a, subunit 2 [Source:MGI Symbol;Acc:MGI:104912]	42.0874	51.3585	45.0481	68.0784	96.9084	53.7582	60.7898	56.3915	66.3039	52.5995	65.7493	35.0412	40.5917	46.6343	53.1801	52.7805	62.408	88.2245
ENSMUSG00000020212	Mdm1	transformed mouse 3T3 cell double minute 1 [Source:MGI Symbol;Acc:MGI:96951]	3.898	4.96712	6.07814	7.66093	2.59773	10.0927	5.26998	5.49527	6.37148	4.37087	1.75551	1.14713	2.8649	3.34866	7.70894	5.49049	3.92142	6.6244
ENSMUSG00000020219	Timm13	translocase of inner mitochondrial membrane 13 [Source:MGI Symbol;Acc:MGI:1353432]	199.61	158.281	208.755	173.178	502.186	196.581	157.14	114.444	163.794	116.613	177.296	381.597	153.973	115.931	130.883	91.0043	149.778	206.106
ENSMUSG00000020220	Vps13d	vacuolar protein sorting 13D [Source:MGI Symbol;Acc:MGI:2448530]	40.2324	41.9082	48.5897	34.838	11.2865	44.9449	31.7319	33.744	45.5126	45.5452	42.4263	28.6381	34.762	48.2162	39.3146	45.285	37.0927	53.6693
ENSMUSG00000020224	Llph	LLP homolog, long-term synaptic facilitation (Aplysia) [Source:MGI Symbol;Acc:MGI:1913475]	74.9867	64.2176	63.5458	48.5556	52.9602	48.9932	63.8092	43.0902	57.6865	53.2891	78.5818	107.419	71.9181	54.3908	52.6997	44.0171	54.9382	63.5431
ENSMUSG00000020225	Tmbim4	transmembrane BAX inhibitor motif containing 4 [Source:MGI Symbol;Acc:MGI:1915462]	68.6491	60.4299	57.6159	55.083	70.8371	54.4727	72.8141	74.7719	67.6624	110.313	68.4135	97.9796	79.5623	66.8502	66.4871	70.4093	87.6603	70.9298
ENSMUSG00000020227	Irak3	interleukin-1 receptor-associated kinase 3 [Source:MGI Symbol;Acc:MGI:1921164]	18.7553	17.5879	10.9024	18.5994	10.9613	22.2576	20.5665	20.8485	9.24489	11.228	9.71859	4.787	10.0384	10.4163	21.4153	12.0903	10.4799	18.0937
ENSMUSG00000020228	Helb	helicase (DNA) B [Source:MGI Symbol;Acc:MGI:2152895]	11.1954	13.5691	10.4211	14.9697	7.83338	14.0211	13.2904	15.3134	7.63275	10.012	11.951	4.81241	9.39329	10.0991	15.0455	12.0753	10.8066	12.5791
ENSMUSG00000020230	Prmt2	protein arginine N-methyltransferase 2 [Source:MGI Symbol;Acc:MGI:1316652]	7.2861	8.22659	7.57451	9.73369	1.16862	11.5712	10.2581	5.25619	12.5146	17.2189	18.0502	8.07394	16.3131	16.6021	7.96752	10.6268	12.2002	3.45445
ENSMUSG00000020231	Dip2a	disco interacting protein 2 homolog A [Source:MGI Symbol;Acc:MGI:2385920]	2.8009	4.65096	2.51887	1.84396	1.30434	1.89364	3.4637	1.39792	1.50915	2.64288	4.25473	4.76917	2.68218	2.10312	2.42206	5.60006	3.16847	1.25491
ENSMUSG00000020232	Hmg20b	high mobility group 20B [Source:MGI Symbol;Acc:MGI:1341190]	68.644	63.6472	89.0358	76.5887	74.4804	86.6923	61.6436	72.8578	53.3899	80.618	53.5109	101.207	71.0562	72.7026	62.3422	58.836	67.0935	99.7231
ENSMUSG00000020234	4930404N11Rik	RIKEN cDNA 4930404N11 gene [Source:MGI Symbol;Acc:MGI:1921072]	9.85235	11.9789	18.5184	11.8087	32.2802	8.7235	10.5098	11.2223	27.4671	19.8596	32.966	37.7283	23.4241	21.2725	13.1733	17.3174	24.6911	18.4466
ENSMUSG00000020235	Fzr1	fizzy and cell division cycle 20 related 1 [Source:MGI Symbol;Acc:MGI:1926790]	16.5113	21.2533	16.6476	17.9338	14.8219	23.5606	16.8051	23.1573	19.7678	25.3209	25.1223	11.1322	26.5308	24.8413	19.8205	22.5644	25.658	17.023
ENSMUSG00000020238	Ncln	nicalin [Source:MGI Symbol;Acc:MGI:1926081]	63.2955	74.8225	63.2382	72.0967	101.597	42.0389	74.458	75.9164	46.8824	68.1795	66.4836	31.0073	67.4958	69.9467	72.7771	63.5616	61.8034	84.0361
ENSMUSG00000020246	Hcfc2	host cell factor C2 [Source:MGI Symbol;Acc:MGI:1915183]	14.0874	8.68376	7.92364	16.0611	7.06651	11.139	11.2334	12.4048	15.1403	12.008	7.54376	13.085	14.2904	10.7186	7.64766	12.8182	10.1547	20.1554
ENSMUSG00000020248	Nfyb	nuclear transcription factor-Y beta [Source:MGI Symbol;Acc:MGI:97317]	28.6711	28.0605	22.3999	35.1232	24.946	21.7801	28.1457	26.6355	23.0995	34.673	20.5899	21.1007	19.6202	19.1297	23.569	25.3158	24.0259	63.066
ENSMUSG00000020250	Txnrd1	thioredoxin reductase 1 [Source:MGI Symbol;Acc:MGI:1354175]	16.973	20.1751	16.8854	20.6225	11.4538	19.5187	25.3942	27.4945	23.3196	15.4128	26.8043	11.1727	15.4358	19.8793	21.5842	16.1579	15.3301	23.509
ENSMUSG00000020253	Ppm1m	protein phosphatase 1M [Source:MGI Symbol;Acc:MGI:1915155]	95.9339	99.1778	107.821	122.576	155.224	107.895	102.274	117.52	99.7105	150.543	113.352	71.8764	95.0363	96.0056	106.399	96.6505	101.895	98.1692
ENSMUSG00000020255	D10Wsu102e	DNA segment, Chr 10, Wayne State University 102, expressed [Source:MGI Symbol;Acc:MGI:106381]	1.62312	1.74073	2.00922	1.57848	1.29762	1.51992	1.55348	1.52171	4.47635	6.8172	5.20871	5.20524	4.7181	4.8486	1.93192	4.55832	5.9994	1.50347
ENSMUSG00000020256	Aldh1l2	aldehyde dehydrogenase 1 family, member L2 [Source:MGI Symbol;Acc:MGI:2444680]	0.67306	0.0644465	6.1723	0	0	0.100298	0.430754	0.362734	11.6569	18.4953	12.7644	12.7615	16.2264	13.1153	2.11464	13.2138	16.4664	0.490346
ENSMUSG00000020257	Wdr82	WD repeat domain containing 82 [Source:MGI Symbol;Acc:MGI:1924555]	43.5177	40.6667	35.5279	51.1629	31.5098	54.4151	52.9977	53.0643	66.2164	63.0775	68.5267	54.6325	54.8309	62.7355	52.4399	44.6273	42.671	25.5609
ENSMUSG00000020258	Glyctk	glycerate kinase [Source:MGI Symbol;Acc:MGI:2444085]	2.0081	4.855	2.17011	3.86863	8.62284	4.01658	8.98407	8.7367	3.56831	3.81242	3.02788	0.785853	2.98326	3.1525	8.1891	4.53699	4.88914	3.57383
ENSMUSG00000020260	Pofut2	protein O-fucosyltransferase 2 [Source:MGI Symbol;Acc:MGI:1916863]	19.5058	15.3837	15.3657	26.6494	12.6756	13.2349	19.4209	16.9749	17.0234	18.95	15.7335	28.2727	11.6607	15.4152	19.8582	15.2648	15.0374	18.7803
ENSMUSG00000020261	Slc36a1	solute carrier family 36 (proton/amino acid symporter), member 1 [Source:MGI Symbol;Acc:MGI:2445299]	3.25175	3.82254	3.42906	4.18675	3.56862	8.93287	4.22618	5.59175	6.19414	4.65566	5.51423	2.13244	4.46864	7.03854	5.81474	5.67859	4.77526	5.17399
ENSMUSG00000020263	Appl2	adaptor protein, phosphotyrosine interaction, PH domain and leucine zipper containing 2 [Source:MGI Symbol;Acc:MGI:2384914]	15.4285	17.3118	16.9508	15.7762	20.9979	10.6167	17.2669	18.4814	22.7425	36.8662	20.3233	25.4367	22.4517	26.0419	14.7733	29.0254	20.9384	17.2729
ENSMUSG00000020265	Sumo3	small ubiquitin-like modifier 3 [Source:MGI Symbol;Acc:MGI:1336201]	80.1505	63.7276	86.6185	80.7439	68.3565	86.478	88.3268	136.975	83.7016	126.988	101.916	60.1051	94.1117	98.157	96.4611	100.444	97.8981	94.0277
ENSMUSG00000020267	Hint1	histidine triad nucleotide binding protein 1 [Source:MGI Symbol;Acc:MGI:1321133]	263.36	188.902	211.282	198.089	372.288	198.71	195.561	209.123	277.629	256.019	348.695	568.709	370.872	240.236	211.606	181.287	253.9	289.113
ENSMUSG00000020268	Lyrm7	LYR motif containing 7 [Source:MGI Symbol;Acc:MGI:1922780]	9.21566	1.30478	6.57011	6.94239	0.960145	0.914817	11.9217	7.50622	4.70452	2.55414	5.93283	1.27021	3.37267	4.10399	11.3608	2.34639	4.59686	6.40559
ENSMUSG00000020271	Fbxw11	F-box and WD-40 domain protein 11 [Source:MGI Symbol;Acc:MGI:2144023]	20.2702	12.9481	13.5276	21.2226	36.1226	25.3331	21.0927	21.1599	21.0844	15.6148	21.5219	9.91659	15.0489	20.1754	16.3379	20.1402	18.9196	11.875
ENSMUSG00000020272	Stk10	serine/threonine kinase 10 [Source:MGI Symbol;Acc:MGI:1099439]	45.2226	56.6747	48.2851	50.97	32.8392	56.57	56.2183	58.855	43.1024	50.599	50.4673	29.6174	41.73	58.8428	64.8433	52.4127	43.4742	50.4394
ENSMUSG00000020273	Papolg	poly(A) polymerase gamma [Source:MGI Symbol;Acc:MGI:2442119]	18.2348	19.4425	14.7656	17.1808	12.9261	20.6395	17.2899	16.4624	10.7011	13.713	10.0179	20.2014	13.9341	16.7962	18.2724	16.1932	13.4093	13.1803
ENSMUSG00000020275	Rel	reticuloendotheliosis oncogene [Source:MGI Symbol;Acc:MGI:97897]	37.1573	35.6141	32.7526	38.3335	34.261	37.4863	38.6524	32.2717	34.5329	33.8485	22.669	25.6715	33.3881	39.0651	32.466	39.6659	33.0298	35.7541
ENSMUSG00000020277	Pfkl	phosphofructokinase, liver, B-type [Source:MGI Symbol;Acc:MGI:97547]	23.0148	24.7633	27.118	37.7251	58.9794	31.566	43.6483	29.2881	29.9221	25.2122	26.2195	19.6393	20.1935	23.2586	30.2993	31.3398	25.0851	22.3848
ENSMUSG00000020279	Il9r	interleukin 9 receptor [Source:MGI Symbol;Acc:MGI:96564]	30.197	32.9501	28.8968	16.452	10.3588	13.7229	31.5151	41.0739	19.9627	18.4167	30.0195	6.13312	11.7892	13.0472	17.7446	22.1274	12.8451	24.4181
ENSMUSG00000020280	Pus10	pseudouridylate synthase 10 [Source:MGI Symbol;Acc:MGI:1921717]	8.71739	11.1365	18.0466	10.8413	7.44553	7.56583	14.0585	14.9894	8.38675	9.80295	13.4096	11.7768	10.5736	14.8253	8.8121	11.9214	12.8237	15.4456
ENSMUSG00000020282	Rhbdf1	rhomboid 5 homolog 1 [Source:MGI Symbol;Acc:MGI:104328]	5.98636	10.9651	6.35026	9.35294	11.6012	6.85822	17.7721	11.7669	18.6775	27.1357	37.4141	22.2537	20.5499	20.9866	9.95435	21.9259	25.4645	8.73424
ENSMUSG00000020283	Pex13	peroxisomal biogenesis factor 13 [Source:MGI Symbol;Acc:MGI:1919379]	10.0552	9.65175	12.9842	16.7407	16.0197	5.00053	17.5955	16.5392	22.0646	16.2987	16.4608	19.0704	21.6724	14.8266	21.0001	16.2601	15.5794	9.07186
ENSMUSG00000020284	1810043G02Rik	RIKEN cDNA 1810043G02 gene [Source:MGI Symbol;Acc:MGI:1915134]	7.74935	4.35267	12.5483	14.1529	5.57537	7.65935	5.50754	4.41096	7.15896	4.07709	4.35387	8.16033	1.75524	4.55652	12.8589	4.81618	3.35832	4.95739
ENSMUSG00000020287	Mpg	N-methylpurine-DNA glycosylase [Source:MGI Symbol;Acc:MGI:97073]	15.2895	21.5342	18.9579	18.3194	11.9214	14.4053	18.899	21.4596	20.0764	24.2127	15.6541	14.0513	16.7588	18.7685	19.8168	20.4864	23.3799	18.4713
ENSMUSG00000020288	Ahsa2	AHA1, activator of heat shock protein ATPase 2 [Source:MGI Symbol;Acc:MGI:1916133]	55.4164	47.813	37.9441	31.598	43.6394	49.3857	34.8255	47.5954	32.1752	40.8922	47.6762	49.6548	48.5558	55.7784	38.5445	38.0257	41.665	38.472
ENSMUSG00000020289	Nprl3	nitrogen permease regulator-like 3 [Source:MGI Symbol;Acc:MGI:109258]	25.3015	35.7483	14.5917	32.4799	44.365	30.284	35.8082	37.1421	38.7405	38.6507	26.888	30.1133	37.4317	33.0124	32.5505	37.559	31.1477	24.4389
ENSMUSG00000020290	Xpo1	exportin 1 [Source:MGI Symbol;Acc:MGI:2144013]	72.1261	60.0324	55.6331	54.8465	52.6706	61.0148	76.554	47.7978	66.5885	37.2703	53.2188	65.6659	59.6349	61.0022	57.4782	54.6369	59.2026	48.2624
ENSMUSG00000020300	Cpeb4	cytoplasmic polyadenylation element binding protein 4 [Source:MGI Symbol;Acc:MGI:1914829]	6.7648	8.18192	7.68533	8.85387	6.17292	7.73754	7.78381	8.92924	7.28401	11.2918	7.03498	5.78281	6.69676	7.88781	8.93321	8.83809	6.67215	8.47882
ENSMUSG00000020305	Asb3	ankyrin repeat and SOCS box-containing 3 [Source:MGI Symbol;Acc:MGI:1929749]	9.6985	10.3771	15.6297	12.6016	14.6702	16.2238	11.9418	9.55657	12.756	13.4288	11.3139	12.9472	14.2651	13.5776	11.5881	10.9408	10.2119	19.1001
ENSMUSG00000020307	Cdc34	cell division cycle 34 [Source:MGI Symbol;Acc:MGI:102657]	115.2	107.684	93.4169	106.749	110.799	140.684	95.8733	63.0741	93.9712	69.1762	116.101	77.8225	83.8423	76.5103	106.207	85.7496	86.2396	107.411
ENSMUSG00000020308	Tpgs1	tubulin polyglutamylase complex subunit 1 [Source:MGI Symbol;Acc:MGI:106618]	26.4625	35.5694	38.0857	51.3003	50.1096	31.2775	33.3588	37.0757	28.6358	33.6751	28.3753	19.4427	27.0142	22.6103	25.8541	26.2696	23.9468	61.0735
ENSMUSG00000020309	Chac2	ChaC, cation transport regulator 2 [Source:MGI Symbol;Acc:MGI:1915294]	5.82307	3.64756	3.33711	3.27831	0	3.56479	5.68063	3.10501	3.5121	4.1063	3.32096	2.90069	3.26953	3.77278	3.36501	3.99636	4.6434	4.48948
ENSMUSG00000020311	Erlec1	endoplasmic reticulum lectin 1 [Source:MGI Symbol;Acc:MGI:1914003]	20.0862	20.7792	20.5163	36.9886	37.0286	24.4264	18.4866	31.4523	22.5486	31.3726	16.3565	22.4352	15.5005	17.6303	15.5294	29.1429	27.905	18.7814
ENSMUSG00000020315	Sptbn1	spectrin beta, non-erythrocytic 1 [Source:MGI Symbol;Acc:MGI:98388]	34.8641	51.0332	42.0259	49.4015	44.4147	67.8663	41.8168	49.489	43.7595	46.262	37.8283	25.5228	42.0531	46.5459	50.3975	53.1859	38.2798	65.788
ENSMUSG00000020321	Mdh1	malate dehydrogenase 1, NAD (soluble) [Source:MGI Symbol;Acc:MGI:97051]	137.384	113.524	127.54	142.092	128.628	141.492	140.138	118.387	226.394	262.522	301.557	283.156	256.128	267.734	174.774	261.233	264.105	177.393
ENSMUSG00000020326	Ccng1	cyclin G1 [Source:MGI Symbol;Acc:MGI:102890]	31.8775	25.2681	27.401	26.6421	38.1352	32.0211	29.5633	28.6537	64.0578	43.6553	87.6005	33.3496	42.1388	45.0206	28.2228	40.8622	46.1466	27.0292
ENSMUSG00000020328	Nudcd2	NudC domain containing 2 [Source:MGI Symbol;Acc:MGI:1277103]	16.7924	17.2963	27.0567	22.3843	23.9979	20.3485	26.8875	26.978	22.6875	20.0108	42.3597	46.8614	22.0926	23.2341	18.7561	20.6555	23.6944	26.8077
ENSMUSG00000020329	Polrmt	polymerase (RNA) mitochondrial (DNA directed) [Source:MGI Symbol;Acc:MGI:1915843]	51.4717	58.9018	52.1713	71.4298	132.975	50.1651	48.7102	28.7428	33.6011	36.743	33.5108	51.8075	32.4765	25.4941	41.4191	17.5508	39.0392	77.5247
ENSMUSG00000020340	Cyfip2	cytoplasmic FMR1 interacting protein 2 [Source:MGI Symbol;Acc:MGI:1924134]	42.8242	50.3053	37.0114	50.0214	30.1605	47.6638	48.7042	60.8881	47.5182	44.1455	27.9013	21.3663	33.4326	46.5706	55.6049	58.3078	45.6215	52.8913
ENSMUSG00000020346	Mgat1	mannoside acetylglucosaminyltransferase 1 [Source:MGI Symbol;Acc:MGI:96973]	122.505	141.636	125.559	160.186	155.675	156.645	196.449	135.634	181.372	146.406	97.8673	134.484	117.416	140.719	174.709	161.381	164.074	142.584
ENSMUSG00000020349	Ppp2ca	protein phosphatase 2 (formerly 2A), catalytic subunit, alpha isoform [Source:MGI Symbol;Acc:MGI:1321159]	27.9619	31.6502	26.4275	25.939	24.9203	27.275	34.5142	30.7241	27.5451	27.7873	28.8069	24.5311	26.8487	27.3933	26.3534	26.9775	29.4055	22.5067
ENSMUSG00000020358	Hnrnpab	heterogeneous nuclear ribonucleoprotein A/B [Source:MGI Symbol;Acc:MGI:1330294]	166.798	164.767	178.252	222.347	271.05	227.333	206.887	178.507	264.898	173.473	270.266	204.41	190.981	196.568	214.887	185.369	238.557	240.129
ENSMUSG00000020359	Phykpl	5-phosphohydroxy-L-lysine phospholyase [Source:MGI Symbol;Acc:MGI:1920197]	14.0443	9.59369	7.54014	11.3036	4.22859	12.8034	9.25612	10.709	9.48678	7.48149	6.67627	9.09676	7.91344	7.78373	8.47991	11.6917	11.7501	9.24034
ENSMUSG00000020361	Hspa4	heat shock protein 4 [Source:MGI Symbol;Acc:MGI:1342292]	154.637	131.02	131.975	146.093	201.995	148.273	148.341	129.301	155.604	113.712	150.02	112.723	148.121	128.233	121.803	127.186	141.178	145.896
ENSMUSG00000020362	Cnot6	CCR4-NOT transcription complex, subunit 6 [Source:MGI Symbol;Acc:MGI:2144529]	18.7496	20.4381	19.148	28.1494	12.5277	23.9536	24.3517	34.135	27.675	29.0745	29.9792	23.0491	24.5901	29.4788	27.7277	30.1116	27.6969	20.139
ENSMUSG00000020366	Mapk9	mitogen-activated protein kinase 9 [Source:MGI Symbol;Acc:MGI:1346862]	20.0809	25.2921	13.0619	22.2003	28.5261	23.9871	16.7833	23.845	23.3577	24.5243	16.2368	8.83073	24.0244	28.3598	24.5155	24.7871	19.6182	17.4453
ENSMUSG00000020368	Canx	calnexin [Source:MGI Symbol;Acc:MGI:88261]	165.605	167.311	170.778	179.96	230.024	236.898	220.872	156.829	237.122	131.426	184.199	251.986	162.064	169.961	168.831	161.522	170.058	236.247
ENSMUSG00000020372	Rack1	receptor for activated C kinase 1 [Source:MGI Symbol;Acc:MGI:101849]	2740.22	2492.29	2129.07	2035.48	2782.87	1924.08	2119.22	2200.93	2138.96	2036.39	2923.84	3844.9	3436.9	2444.66	2118.7	1889.87	2595.91	2522.15
ENSMUSG00000020375	Rufy1	RUN and FYVE domain containing 1 [Source:MGI Symbol;Acc:MGI:2429762]	26.2638	23.6674	21.469	33.14	26.8241	34.4999	28.2035	21.1696	34.3047	27.1355	26.307	28.1176	26.1562	24.1682	26.9202	26.5337	26.5615	39.545
ENSMUSG00000020376	Rnf130	ring finger protein 130 [Source:MGI Symbol;Acc:MGI:1891717]	151.255	124.236	145.451	100.539	94.5213	115.821	112.117	70.4067	72.2999	73.9555	75.6658	69.2837	83.6916	69.4925	119.652	67.8168	67.319	151.124
ENSMUSG00000020380	Rad50	RAD50 double strand break repair protein [Source:MGI Symbol;Acc:MGI:109292]	8.11197	9.68691	13.4829	9.19162	10.3314	9.64565	16.5035	14.3077	17.3185	12.5758	10.6571	11.2805	13.5061	13.9985	11.0183	13.9644	13.5806	11.1185
ENSMUSG00000020381	Mrnip	MRN complex interacting protein [Source:MGI Symbol;Acc:MGI:1915317]	2.5857	0.713701	6.2205	1.86403	0	5.0984	3.63459	3.56711	3.50728	7.48001	3.55111	2.51879	3.03719	1.81577	3.60397	4.25249	1.97651	5.23627
ENSMUSG00000020385	Clk4	CDC like kinase 4 [Source:MGI Symbol;Acc:MGI:1098551]	182.043	164.721	151.869	172.507	148.335	147.361	178.264	140.982	175.043	149.054	119.898	166.662	141.555	136.015	134.31	132.839	133.068	138.316
ENSMUSG00000020386	Sar1b	secretion associated Ras related GTPase 1B [Source:MGI Symbol;Acc:MGI:1913647]	46.3209	42.614	35.3149	30.1733	25.3801	38.8424	34.7032	29.8843	38.1236	29.9686	38.1335	36.6987	38.0607	36.5382	32.112	34.6494	39.0209	32.8941
ENSMUSG00000020387	Jade2	jade family PHD finger 2 [Source:MGI Symbol;Acc:MGI:1924151]	14.3467	18.5313	16.211	26.2838	15.3646	25.0226	22.8893	19.5866	32.3587	21.9214	14.4361	11.4661	16.6658	27.1093	23.122	22.4534	19.736	23.3261
ENSMUSG00000020389	Cdkl3	cyclin-dependent kinase-like 3 [Source:MGI Symbol;Acc:MGI:2388268]	4.77855	5.18867	5.68362	1.94553	6.83033	2.12759	2.61876	5.00684	4.62313	2.63374	3.40812	1.03388	5.86038	6.65718	6.23689	5.52351	3.03702	4.84392
ENSMUSG00000020390	Ube2b	ubiquitin-conjugating enzyme E2B [Source:MGI Symbol;Acc:MGI:102944]	81.4365	71.3147	76.9286	65.0354	61.9348	74.9278	90.2744	86.7761	74.7102	84.7177	87.5637	64.2913	67.8718	94.7082	84.303	85.6512	82.687	60.6287
ENSMUSG00000020392	Cdkn2aipnl	CDKN2A interacting protein N-terminal like [Source:MGI Symbol;Acc:MGI:1261797]	42.1372	33.6649	36.7987	48.0282	42.873	37.0972	48.727	39.7496	59.8876	47.4481	56.5783	78.8314	39.7317	47.2664	44.1084	41.2877	49.3127	29.0357
ENSMUSG00000020393	Kremen1	kringle containing transmembrane protein 1 [Source:MGI Symbol;Acc:MGI:1933988]	3.68016	4.94909	4.23393	5.2195	3.51425	4.03757	3.54578	4.22588	3.24126	2.61982	0.983265	2.48068	2.24853	2.94462	4.34648	3.94356	3.81155	5.84021
ENSMUSG00000020397	Med7	mediator complex subunit 7 [Source:MGI Symbol;Acc:MGI:1913463]	44.2782	37.9362	39.9655	34.5897	75.2838	55.5636	19.3164	19.9433	34.5496	23.4108	16.4236	71.1984	28.1879	23.2442	27.8918	20.3293	25.6309	36.2686
ENSMUSG00000020400	Tnip1	TNFAIP3 interacting protein 1 [Source:MGI Symbol;Acc:MGI:1926194]	28.9614	33.8056	24.3354	31.5581	29.0402	27.3388	30.8319	30.1994	30.3718	23.5889	36.3192	29.3055	22.9106	30.4452	35.2406	31.9557	27.3522	25.4325
ENSMUSG00000020402	Vdac1	voltage-dependent anion channel 1 [Source:MGI Symbol;Acc:MGI:106919]	31.5382	44.4052	40.8062	37.11	30.9637	50.4464	43.4075	56.5584	42.297	43.9142	53.5417	49.112	61.0952	58.1942	45.9638	49.4209	52.0103	31.8146
ENSMUSG00000020409	Slu7	SLU7 splicing factor homolog (S. cerevisiae) [Source:MGI Symbol;Acc:MGI:2385598]	42.3824	31.2232	42.5122	67.3587	74.1937	67.6596	59.144	48.8712	61.8905	63.4635	45.6464	59.9618	43.8353	47.9889	42.445	44.669	39.7843	130.036
ENSMUSG00000020412	Ascc2	activating signal cointegrator 1 complex subunit 2 [Source:MGI Symbol;Acc:MGI:1922702]	10.0094	10.8124	9.02278	12.6461	3.42693	12.9694	11.387	13.7723	18.5762	17.1631	17.476	19.8992	16.8365	18.1577	11.4278	16.8919	16.4606	11.7654
ENSMUSG00000020413	Hus1	HUS1 checkpoint clamp component [Source:MGI Symbol;Acc:MGI:1277962]	4.65892	7.68274	6.18514	7.17365	34.3802	8.54573	6.96887	11.27	10.8928	8.50745	5.79654	10.0579	6.92029	10.1972	6.27769	8.4905	7.53112	4.60079
ENSMUSG00000020415	Pttg1	pituitary tumor-transforming gene 1 [Source:MGI Symbol;Acc:MGI:1353578]	70.2995	45.7201	58.088	32.5963	29.4369	28.8392	45.7168	25.0747	28.9343	45.0223	33.7638	73.013	37.3159	28.2252	29.9611	31.0941	33.0013	56.7735
ENSMUSG00000020420	Zfp607a	zinc finger protein 607A [Source:MGI Symbol;Acc:MGI:3584526]	3.68597	3.74105	3.31723	4.18655	5.44497	6.47279	3.53916	3.71149	4.8484	7.4973	5.41965	0.661125	4.4258	4.01095	3.73591	4.90267	3.53739	4.03272
ENSMUSG00000020422	Tns3	tensin 3 [Source:MGI Symbol;Acc:MGI:2443012]	2.50154	2.83446	2.96396	2.37523	2.74128	4.24621	2.66244	3.56492	3.06041	2.3813	0.204194	0.477754	2.49074	1.91866	3.08996	6.48878	4.30132	3.11398
ENSMUSG00000020423	Btg2	B cell translocation gene 2, anti-proliferative [Source:MGI Symbol;Acc:MGI:108384]	88.5317	86.7734	79.8376	99.0269	62.3932	104.066	93.7254	90.8642	82.2683	100.774	62.179	74.6791	79.7535	76.3893	86.4238	69.6687	74.401	87.1192
ENSMUSG00000020424	Castor1	cytosolic arginine sensor for mTORC1 subunit 1 [Source:MGI Symbol;Acc:MGI:1919212]	2.77853	3.8903	1.34369	2.18028	1.80275	3.83347	3.21154	4.61749	1.93007	3.44399	1.41611	3.5294	3.25462	2.9123	2.93049	2.43847	2.69037	3.85019
ENSMUSG00000020430	Pes1	pescadillo ribosomal biogenesis factor 1 [Source:MGI Symbol;Acc:MGI:1890613]	40.638	47.0064	51.0198	35.5876	54.689	37.327	56.3824	59.9093	55.5598	53.9903	68.0932	52.1457	49.7821	55.1123	53.7814	58.9094	48.3534	26.482
ENSMUSG00000020432	Tcn2	transcobalamin 2 [Source:MGI Symbol;Acc:MGI:98534]	7.09434	9.52349	8.91151	7.40815	5.21121	5.75583	12.098	5.42227	8.1457	9.28825	5.12235	9.52226	8.26266	7.96695	9.14495	9.14554	7.53398	1.62045
ENSMUSG00000020437	Myo1g	myosin IG [Source:MGI Symbol;Acc:MGI:1927091]	94.669	113.436	113.336	123.383	68.7965	112.546	100.445	146.537	91.1136	108.37	145.475	98.6562	126.306	127.832	120.858	117.08	111.315	80.1129
ENSMUSG00000020440	Arf5	ADP-ribosylation factor 5 [Source:MGI Symbol;Acc:MGI:99434]	118.407	110.873	109.043	105.996	122.58	121.994	95.0886	90.2726	90.3718	83.0538	108.538	100.876	102.003	87.1631	98.9237	82.8548	100.814	135.144
ENSMUSG00000020441	2310033P09Rik	RIKEN cDNA 2310033P09 gene [Source:MGI Symbol;Acc:MGI:1915112]	40.0427	34.3536	33.4131	39.194	73.985	35.7815	26.4697	23.6587	27.0729	29.1789	27.5326	53.8242	28.6802	24.9835	26.9181	20.4079	28.9218	58.8621
ENSMUSG00000020444	Guk1	guanylate kinase 1 [Source:MGI Symbol;Acc:MGI:95871]	54.6625	43.9427	50.3408	43.318	98.4732	106.141	44.4084	38.4939	41.8619	43.1769	52.7196	49.385	46.2901	43.5606	50.162	37.4488	51.6591	72.0539
ENSMUSG00000020448	Rnf185	ring finger protein 185 [Source:MGI Symbol;Acc:MGI:1922078]	10.7155	10.2704	12.9306	10.0637	6.04768	8.31409	9.49128	7.35011	9.29109	13.4737	6.00909	7.70011	11.6109	9.41548	11.0154	13.021	11.2088	10.679
ENSMUSG00000020451	Limk2	LIM motif-containing protein kinase 2 [Source:MGI Symbol;Acc:MGI:1197517]	40.6885	56.4663	43.0889	49.8552	50.0279	73.0757	53.339	29.8858	28.8841	24.7219	34.7178	26.9108	36.1644	31.6452	44.4066	34.0905	31.6174	41.1172
ENSMUSG00000020453	Patz1	POZ (BTB) and AT hook containing zinc finger 1 [Source:MGI Symbol;Acc:MGI:1891832]	17.4393	20.7209	19.1565	19.9692	27.1861	22.3548	24.886	22.5328	19.0526	21.5934	12.2417	21.9556	12.1467	15.2206	20.0865	19.3444	13.8811	22.8362
ENSMUSG00000020454	Eif4enif1	eukaryotic translation initiation factor 4E nuclear import factor 1 [Source:MGI Symbol;Acc:MGI:1921453]	40.2819	43.478	42.5095	39.0614	38.8714	63.7785	43.0991	51.9912	38.4526	27.9765	33.5852	22.7955	35.2271	30.4274	40.6808	52.2035	38.4892	44.2739
ENSMUSG00000020455	Trim11	tripartite motif-containing 11 [Source:MGI Symbol;Acc:MGI:2137355]	36.6623	36.1092	36.0688	42.1977	52.9538	37.4325	39.0617	31.094	34.7873	43.847	42.0126	34.2873	34.0537	37.1074	37.6094	34.5109	37.1548	34.6488
ENSMUSG00000020456	Ogdh	oxoglutarate (alpha-ketoglutarate) dehydrogenase (lipoamide) [Source:MGI Symbol;Acc:MGI:1098267]	36.3614	38.883	34.1437	38.0478	24.7768	45.6626	52.2666	59.1957	49.2578	50.3443	46.9035	30.7225	36.957	44.0202	48.6772	52.4966	48.6004	50.4677
ENSMUSG00000020457	Drg1	developmentally regulated GTP binding protein 1 [Source:MGI Symbol;Acc:MGI:1343297]	78.6589	86.5361	67.3553	86.4617	61.9201	90.0326	80.8729	77.7347	85.3683	79.362	85.0869	69.9891	78.1144	54.3871	81.5255	69.6871	87.4983	86.5274
ENSMUSG00000020458	Rtn4	reticulon 4 [Source:MGI Symbol;Acc:MGI:1915835]	52.5533	63.3542	50.4201	58.6926	69.4617	56.5951	64.5818	64.2252	74.3391	78.6758	97.5554	82.4204	79.1753	98.1015	71.5611	79.1807	77.1935	76.2745
ENSMUSG00000020459	Mtif2	mitochondrial translational initiation factor 2 [Source:MGI Symbol;Acc:MGI:1924034]	19.7104	26.0456	24.5643	23.8116	13.8311	21.5976	22.5176	23.1819	21.7873	21.1522	17.319	20.4899	29.0464	23.4563	21.7388	35.5054	25.0625	28.0046
ENSMUSG00000020460	Rps27a	ribosomal protein S27A [Source:MGI Symbol;Acc:MGI:1925544]	2362.93	1563.49	1966.32	1363.84	4229.39	1429.87	1562.14	1408.25	1433.87	1643.07	1862.58	3319.28	2096.94	1353.24	1313.98	1143.2	1449.41	2046.64
ENSMUSG00000020462	Cfap36	cilia and flagella associated protein 36 [Source:MGI Symbol;Acc:MGI:1913994]	15.1715	12.0896	13.076	10.925	12.809	5.32077	9.52225	14.4424	13.2497	14.4381	10.8997	9.17567	10.63	11.6366	12.864	12.1178	9.71623	18.5713
ENSMUSG00000020463	Ppp4r3b	protein phosphatase 4 regulatory subunit 3B [Source:MGI Symbol;Acc:MGI:2144474]	58.1287	45.8498	60.5146	50.6473	125.385	39.2299	55.8678	58.2181	66.3634	66.7042	47.4693	58.8192	60.0507	59.1328	63.1221	61.6064	48.7303	106.399
ENSMUSG00000020464	Pnpt1	polyribonucleotide nucleotidyltransferase 1 [Source:MGI Symbol;Acc:MGI:1918951]	18.5146	18.0496	16.6347	18.4021	20.0872	22.2996	26.3189	18.8187	17.6564	13.3987	19.2238	9.97674	17.9966	18.1821	18.5533	15.4021	15.2044	17.7849
ENSMUSG00000020471	Pold2	polymerase (DNA directed), delta 2, regulatory subunit [Source:MGI Symbol;Acc:MGI:1097163]	43.6888	34.9679	22.1106	42.23	44.3883	39.8285	28.7517	22.8428	19.9492	14.8487	32.8914	26.3478	30.7634	22.4084	38.2592	21.4439	28.4194	34.3749
ENSMUSG00000020472	Zkscan17	zinc finger with KRAB and SCAN domains 17 [Source:MGI Symbol;Acc:MGI:2679270]	5.65084	7.34212	7.20146	6.99148	3.95745	10.4056	7.98462	8.1873	5.20311	6.66413	4.09254	4.69338	5.07738	6.27019	8.67261	7.72421	6.9081	8.17712
ENSMUSG00000020474	Polm	polymerase (DNA directed), mu [Source:MGI Symbol;Acc:MGI:1860191]	23.1944	25.5715	27.9346	24.5664	24.7021	32.3361	32.6624	23.8526	30.8996	33.312	11.9165	13.572	17.2541	34.6962	30.5386	31.7615	27.226	23.5829
ENSMUSG00000020475	Pgam2	phosphoglycerate mutase 2 [Source:MGI Symbol;Acc:MGI:1933118]	2.27875	2.1449	2.37299	1.947	0	5.01997	1.24952	4.57963	0.988543	3.35275	2.59518	4.33041	1.40818	2.06511	1.36597	3.02936	5.18275	0.386542
ENSMUSG00000020476	Dbnl	drebrin-like [Source:MGI Symbol;Acc:MGI:700006]	172.488	170.609	170.08	173.435	256.648	164.683	155.385	127.765	145.219	120.029	111.647	163.723	149.829	143.04	152.268	129.635	145.801	205.483
ENSMUSG00000020477	Mrps24	mitochondrial ribosomal protein S24 [Source:MGI Symbol;Acc:MGI:1928142]	124.897	88.6829	103.22	75.4968	147.867	84.2606	72.1126	51.9922	71.4247	70.1714	81.9215	163.744	83.0369	64.4835	70.9192	50.2045	65.2979	109.904
ENSMUSG00000020482	Ccdc117	coiled-coil domain containing 117 [Source:MGI Symbol;Acc:MGI:2144383]	19.3733	18.5853	16.8359	23.978	17.2463	21.2122	21.0304	19.4593	17.0126	18.9075	16.8098	17.8186	16.0504	19.9875	18.5211	14.9806	18.2367	14.8279
ENSMUSG00000020483	Dynll2	dynein light chain LC8-type 2 [Source:MGI Symbol;Acc:MGI:1915347]	15.1096	12.7122	13.4942	29.8099	18.4341	21.8337	23.2699	22.6568	31.2724	35.9867	24.3678	27.4703	24.873	23.7196	19.9843	23.2238	29.3347	23.7727
ENSMUSG00000020484	Xbp1	X-box binding protein 1 [Source:MGI Symbol;Acc:MGI:98970]	71.3741	62.6031	56.4798	43.0691	33.2373	51.1543	86.2654	65.4645	106.294	73.4785	46.3668	70.5158	65.0732	61.0649	58.8778	232.604	283.693	58.3285
ENSMUSG00000020485	Supt4a	suppressor of Ty 4A [Source:MGI Symbol;Acc:MGI:107416]	209.269	153.768	191.993	159.451	292.849	166.814	154.284	122.964	112.404	142.179	130.651	153.513	130.382	99.6666	119.942	80.8082	106.27	189.435
ENSMUSG00000020491	2810021J22Rik	RIKEN cDNA 2810021J22 gene [Source:MGI Symbol;Acc:MGI:1917194]	8.39225	4.3473	7.2036	4.5124	3.66392	4.43717	4.3645	3.52764	4.91195	7.81626	3.50161	3.22023	3.96843	4.46469	4.68374	4.21732	5.12822	4.76624
ENSMUSG00000020492	Ska2	spindle and kinetochore associated complex subunit 2 [Source:MGI Symbol;Acc:MGI:1913390]	7.78646	2.40606	4.20858	3.85181	2.02503	4.50726	6.35015	4.74869	6.39995	6.41643	4.38434	5.57885	8.65254	5.54626	5.6043	5.09702	3.12995	5.11945
ENSMUSG00000020495	Smg8	smg-8 homolog, nonsense mediated mRNA decay factor (C. elegans) [Source:MGI Symbol;Acc:MGI:1921383]	9.69952	9.03504	9.13679	8.28854	3.66055	15.1798	12.1928	9.66743	10.7121	8.49169	11.9273	6.31421	8.21308	10.4666	10.5786	8.60836	8.60229	5.29571
ENSMUSG00000020496	Rnf187	ring finger protein 187 [Source:MGI Symbol;Acc:MGI:1914224]	84.4834	89.0709	92.8067	121.335	119.87	134.181	101.324	89.2605	102.948	104.852	68.3394	66.7656	71.8197	92.0403	111.516	82.9717	105.28	154.701
ENSMUSG00000020513	Tubd1	tubulin, delta 1 [Source:MGI Symbol;Acc:MGI:1891826]	6.79966	5.52799	8.18551	4.39825	4.44564	6.41148	5.50118	7.38322	6.68232	2.44934	3.98885	14.127	4.56826	3.73529	4.38947	4.11805	4.08568	2.05843
ENSMUSG00000020514	Mrpl22	mitochondrial ribosomal protein L22 [Source:MGI Symbol;Acc:MGI:1333794]	37.3838	31.1934	26.3499	38.127	43.8476	42.4809	31.8031	21.0169	29.2145	25.8795	37.3664	17.1836	31.9684	24.1181	27.7222	23.5867	27.14	30.3541
ENSMUSG00000020515	Cnot8	CCR4-NOT transcription complex, subunit 8 [Source:MGI Symbol;Acc:MGI:1916375]	47.0319	37.1734	29.4539	35.8536	72.9313	130.527	41.4271	36.6873	42.3854	34.9621	40.6223	119.825	48.6967	33.9921	29.2101	31.8115	56.4469	53.6345
ENSMUSG00000020516	Rps6kb1	ribosomal protein S6 kinase, polypeptide 1 [Source:MGI Symbol;Acc:MGI:1270849]	20.4938	19.0019	14.6411	22.9559	10.0517	15.1733	21.1959	40.9895	35.9818	30.3618	31.9096	18.3092	22.1803	31.094	20.6637	34.9896	25.3751	16.7308
ENSMUSG00000020519	Sap30l	SAP30-like [Source:MGI Symbol;Acc:MGI:1354709]	21.7196	20.1264	19.1102	24.4177	11.7298	17.5396	19.8842	19.4642	16.9104	20.3646	27.959	37.499	25.4757	20.6084	21.6106	16.5123	19.2179	21.9719
ENSMUSG00000020520	Galnt10	polypeptide N-acetylgalactosaminyltransferase 10 [Source:MGI Symbol;Acc:MGI:1890480]	11.2539	11.5874	11.9787	11.1799	9.59359	8.85595	12.2354	8.34296	4.29267	5.57375	7.0982	2.51107	5.36818	4.87368	10.9812	5.80439	4.68055	8.31971
ENSMUSG00000020521	Rnft1	ring finger protein, transmembrane 1 [Source:MGI Symbol;Acc:MGI:1924142]	19.8967	21.6016	15.9597	8.77239	28.3823	12.1207	25.0657	22.9134	16.1917	20.9544	14.2466	21.8524	20.1982	25.4247	17.8371	22.2122	15.602	7.65347
ENSMUSG00000020522	Mfap3	microfibrillar-associated protein 3 [Source:MGI Symbol;Acc:MGI:1924068]	11.1906	13.3124	10.3876	15.0679	9.20412	10.9754	12.8398	13.6049	14.3786	15.5698	14.8279	7.55605	14.7083	18.5407	14.6984	19.0629	16.6745	14.3188
ENSMUSG00000020523	Fam114a2	family with sequence similarity 114, member A2 [Source:MGI Symbol;Acc:MGI:1917629]	30.4592	32.4445	32.0598	32.2882	32.3382	47.2686	34.715	30.0294	42.2908	33.6239	29.5055	35.606	32.7716	33.1817	28.8877	37.0945	30.0451	43.8556
ENSMUSG00000020525	Ppm1d	protein phosphatase 1D magnesium-dependent, delta isoform [Source:MGI Symbol;Acc:MGI:1858214]	13.859	13.4413	12.399	15.2327	13.7872	16.8152	12.2356	14.9977	17.6031	10.8647	14.2481	13.6037	12.9029	11.1882	14.3045	11.8337	13.5606	14.9876
ENSMUSG00000020526	Znhit3	zinc finger, HIT type 3 [Source:MGI Symbol;Acc:MGI:3051596]	21.8684	18.9833	32.94	20.7808	20.9012	21.1864	13.1876	15.6359	19.1596	21.2954	14.0183	6.89582	17.2978	17.1963	16.608	15.2907	18.3809	26.3311
ENSMUSG00000020527	Myo19	myosin XIX [Source:MGI Symbol;Acc:MGI:1913446]	1.86333	1.94117	2.34332	2.15624	1.41124	6.32605	2.09846	2.59071	1.71786	2.9272	1.44603	0.729308	2.32763	1.60603	4.28096	1.61768	2.59543	1.55484
ENSMUSG00000020528	Prpsap2	phosphoribosyl pyrophosphate synthetase-associated protein 2 [Source:MGI Symbol;Acc:MGI:2384838]	46.2896	38.5524	34.1664	29.1249	43.4731	30.5912	37.11	26.8533	34.0249	30.2976	27.622	48.5097	38.2613	35.1543	39.1377	30.539	33.7683	34.6109
ENSMUSG00000020530	Ggnbp2	gametogenetin binding protein 2 [Source:MGI Symbol;Acc:MGI:2387356]	254.872	190.348	195.059	215.919	475.516	225.697	140.452	119.393	128.334	183.471	145.153	411.346	163.316	113.053	128.984	121.672	128.736	288.962
ENSMUSG00000020532	Acaca	acetyl-Coenzyme A carboxylase alpha [Source:MGI Symbol;Acc:MGI:108451]	5.15996	6.73792	5.99843	7.09862	6.00005	4.06274	3.94284	5.73208	8.15385	6.73558	9.27401	2.73828	5.67776	7.10432	6.94373	7.64893	5.4703	4.88174
ENSMUSG00000020534	Shmt1	serine hydroxymethyltransferase 1 (soluble) [Source:MGI Symbol;Acc:MGI:98299]	6.97041	7.37966	11.9975	8.3274	8.64039	7.45482	11.7782	10.0012	11.8193	6.79471	7.86323	13.3565	9.45292	10.4483	7.17093	8.09642	11.2594	3.38002
ENSMUSG00000020536	Llgl1	LLGL1 scribble cell polarity complex component [Source:MGI Symbol;Acc:MGI:102682]	11.4924	11.2722	12.5335	11.7915	11.4037	12.7651	12.7862	11.7385	8.96721	7.87875	5.80334	4.31303	6.04147	7.26963	10.1108	8.70182	7.9073	12.2881
ENSMUSG00000020537	Drg2	developmentally regulated GTP binding protein 2 [Source:MGI Symbol;Acc:MGI:1342307]	20.2919	19.9214	18.3852	13.0309	15.2046	20.561	21.4002	18.7777	25.7835	18.4268	27.2735	22.5367	19.8874	21.9045	20.3314	21.3856	24.7097	18.0968
ENSMUSG00000020538	Srebf1	sterol regulatory element binding transcription factor 1 [Source:MGI Symbol;Acc:MGI:107606]	29.9079	50.652	29.0356	60.924	47.8074	37.1547	59.9367	56.5564	38.4803	48.0791	41.2948	26.0273	25.9296	51.0591	60.4334	67.7434	45.3266	76.7626
ENSMUSG00000020541	Tom1l1	target of myb1-like 1 (chicken) [Source:MGI Symbol;Acc:MGI:1919193]	3.69564	2.64496	3.16899	3.34633	2.68871	4.13269	2.23134	2.50991	2.08794	1.99253	2.61651	3.02203	2.76978	2.53282	2.6215	1.93901	2.09275	2.3495
ENSMUSG00000020544	Cox11	cytochrome c oxidase assembly protein 11, copper chaperone [Source:MGI Symbol;Acc:MGI:1917052]	8.95046	8.0063	6.81241	9.76529	13.312	17.4471	6.62337	11.0277	9.19187	8.29218	6.65043	14.1478	6.52257	8.02943	11.0495	8.56369	8.31744	4.75582
ENSMUSG00000020547	Bzw2	basic leucine zipper and W2 domains 2 [Source:MGI Symbol;Acc:MGI:1914162]	17.7305	17.2102	24.2412	26.82	31.6946	37.1039	19.3697	35.3455	29.212	30.3695	39.3959	33.4787	30.5434	35.6169	29.0227	27.5548	35.1385	30.51
ENSMUSG00000020549	Elac2	elaC ribonuclease Z 2 [Source:MGI Symbol;Acc:MGI:1890496]	15.8908	20.6053	16.5537	11.1001	17.2565	15.0424	17.9223	14.4438	20.1575	14.8403	19.5642	15.7001	14.7066	16.5426	13.5969	16.7308	17.6851	10.8907
ENSMUSG00000020553	Pctp	phosphatidylcholine transfer protein [Source:MGI Symbol;Acc:MGI:107375]	5.38637	6.57401	5.20542	5.27156	13.0681	6.39894	4.8522	3.73052	9.87751	7.49607	10.9781	8.03789	6.51995	8.63178	7.68953	7.6342	8.77303	7.65391
ENSMUSG00000020561	Twistnb	twist basic helix-loop-helix transcription factor 1 neighbor [Source:MGI Symbol;Acc:MGI:106292]	13.8318	14.9456	11.9364	10.7298	14.0307	14.6679	13.5957	15.0069	13.1894	10.8467	11.7094	13.6909	10.1718	10.3123	11.6784	11.3078	10.8602	11.5808
ENSMUSG00000020564	Atxn7l1	ataxin 7-like 1 [Source:MGI Symbol;Acc:MGI:3584458]	12.0208	12.8176	12.2424	10.9532	5.07214	14.1681	15.5409	27.8971	24.7274	26.7758	28.3392	18.1255	22.0788	31.4037	25.5765	33.9924	23.5787	30.5707
ENSMUSG00000020570	Sypl	synaptophysin-like protein [Source:MGI Symbol;Acc:MGI:108081]	83.0199	74.8831	68.5282	116.086	71.3583	127.087	103.512	203.037	94.1527	137.254	102.853	79.4087	103.654	130.877	93.1323	96.1628	103.826	107.326
ENSMUSG00000020571	Pdia6	protein disulfide isomerase associated 6 [Source:MGI Symbol;Acc:MGI:1919103]	130.36	123.445	111.346	70.8217	95.8933	85.2145	118.127	89.2499	111.491	69.8095	93.2295	128.31	93.9428	82.2786	94.1737	123.548	147.341	95.3515
ENSMUSG00000020572	Nampt	nicotinamide phosphoribosyltransferase [Source:MGI Symbol;Acc:MGI:1929865]	16.7438	20.4145	26.3985	26.5453	17.9691	13.9414	28.2605	19.3614	34.2499	32.0339	23.3193	13.3002	32.8618	31.6161	20.7844	30.2039	24.3404	14.2134
ENSMUSG00000020573	Pik3cg	phosphatidylinositol-4,5-bisphosphate 3-kinase catalytic subunit gamma [Source:MGI Symbol;Acc:MGI:1353576]	17.9842	21.4571	21.826	28.4115	109.777	39.3384	24.5178	20.5934	21.6485	10.9684	21.2255	7.61957	9.81351	10.5624	20.1315	26.7993	21.5229	22.0269
ENSMUSG00000020576	Nbas	neuroblastoma amplified sequence [Source:MGI Symbol;Acc:MGI:1918419]	6.30247	5.81257	9.21951	9.32684	2.51181	8.93453	7.44498	6.76259	11.5353	6.88729	5.73678	10.4409	7.43813	6.93865	8.52162	9.22478	11.8461	10.3598
ENSMUSG00000020577	Tspan13	tetraspanin 13 [Source:MGI Symbol;Acc:MGI:1913359]	70.4544	67.5657	69.7701	77.2656	100.277	81.6525	59.6767	49.8785	53.9469	51.0661	15.597	62.6948	51.5401	43.0734	68.3744	53.2637	64.5477	68.2701
ENSMUSG00000020580	Rock2	Rho-associated coiled-coil containing protein kinase 2 [Source:MGI Symbol;Acc:MGI:107926]	14.4989	14.1355	15.9368	20.7945	14.7628	20.6744	15.3867	17.8314	27.8994	30.1835	23.5487	18.6164	20.4392	29.2166	16.5395	25.3663	21.2283	19.1461
ENSMUSG00000020585	Laptm4a	lysosomal-associated protein transmembrane 4A [Source:MGI Symbol;Acc:MGI:108017]	76.1157	73.5639	68.2168	56.3481	45.1499	59.4991	62.1788	58.4904	64.2708	61.0257	60.9023	85.914	86.0607	72.9028	58.8467	73.3026	76.8321	48.3952
ENSMUSG00000020589	Fam49a	family with sequence similarity 49, member A [Source:MGI Symbol;Acc:MGI:1261783]	7.52094	8.75877	7.0393	5.65847	4.95013	3.21779	7.27944	5.27865	25.4977	19.0507	30.2764	7.64197	23.0846	20.2842	12.0456	18.169	17.5142	7.76123
ENSMUSG00000020590	Snx13	sorting nexin 13 [Source:MGI Symbol;Acc:MGI:2661416]	10.4047	12.5248	9.71727	11.9144	10.8023	12.5902	11.838	16.3183	14.1024	14.4321	8.73606	8.81967	10.545	12.7794	11.9015	16.4823	11.257	15.1859
ENSMUSG00000020592	Sdc1	syndecan 1 [Source:MGI Symbol;Acc:MGI:1349162]	7.93354	7.96724	5.7823	2.25734	0.167528	2.8833	2.43328	3.0142	5.97166	2.65963	0.806287	1.00335	1.57338	2.35105	1.32318	31.2994	33.1829	3.65694
ENSMUSG00000020593	Lpin1	lipin 1 [Source:MGI Symbol;Acc:MGI:1891340]	1.29528	2.52986	1.97996	4.56161	3.65611	3.05148	1.803	2.57125	2.22934	2.36187	1.29462	1.91272	2.73657	2.86005	3.74278	3.41003	2.79805	3.50051
ENSMUSG00000020594	Pum2	pumilio RNA-binding family member 2 [Source:MGI Symbol;Acc:MGI:1931751]	48.0058	49.5601	42.95	69.591	67.2917	72.6715	52.7543	69.7591	85.9016	43.8558	44.8004	48.0413	41.4503	59.2011	67.2033	75.6863	50.401	56.9151
ENSMUSG00000020601	Trib2	tribbles pseudokinase 2 [Source:MGI Symbol;Acc:MGI:2145021]	15.351	18.2866	20.1693	29.0878	48.3119	46.5719	26.7119	26.7066	20.89	31.1017	27.5407	14.3607	12.7822	16.923	22.1337	23.8726	17.1509	20.3303
ENSMUSG00000020604	Arsg	arylsulfatase G [Source:MGI Symbol;Acc:MGI:1921258]	1.24336	0.79652	2.47088	3.2027	0	1.99584	0.556026	2.21926	2.89332	1.63479	1.33879	10.3952	0.46275	1.60386	3.32586	3.33612	3.24569	2.2892
ENSMUSG00000020605	Hs1bp3	HCLS1 binding protein 3 [Source:MGI Symbol;Acc:MGI:1913224]	3.75008	4.04635	4.44044	7.05109	2.62694	4.17216	6.3847	3.8239	4.39016	4.99712	3.94919	4.21472	3.9771	5.60836	4.29166	4.85669	4.82338	9.49584
ENSMUSG00000020608	Smc6	structural maintenance of chromosomes 6 [Source:MGI Symbol;Acc:MGI:1914491]	81.0199	61.8386	77.6405	98.4205	167.915	73.5999	63.7144	58.7696	89.4214	59.4655	77.6722	79.8317	53.9063	54.79	61.0487	50.3322	62.1656	112.205
ENSMUSG00000020610	Amz2	archaelysin family metallopeptidase 2 [Source:MGI Symbol;Acc:MGI:104837]	31.3792	24.2646	31.8529	22.7417	24.4423	16.0255	16.0196	9.69066	16.2845	5.84502	13.6243	40.1626	7.88445	9.74779	14.7388	17.7511	17.3999	28.4929
ENSMUSG00000020611	Gna13	guanine nucleotide binding protein, alpha 13 [Source:MGI Symbol;Acc:MGI:95768]	24.5451	29.4064	25.7457	35.5433	20.0409	31.0436	29.9798	37.0475	27.5375	32.6719	21.064	23.6415	22.0576	27.4746	37.5335	27.6942	27.5105	39.8957
ENSMUSG00000020612	Prkar1a	protein kinase, cAMP dependent regulatory, type I, alpha [Source:MGI Symbol;Acc:MGI:104878]	148.119	126.886	127.498	156.402	151.883	167.051	145.153	114.328	96.8807	78.6728	87.153	94.9085	78.459	83.6482	115.246	76.6325	84.6041	119.558
ENSMUSG00000020621	Rdh14	retinol dehydrogenase 14 (all-trans and 9-cis) [Source:MGI Symbol;Acc:MGI:1920402]	13.0877	17.4407	18.1935	15.59	14.5154	15.647	12.5626	9.5952	13.1478	13.0958	8.65259	13.2196	12.3562	12.192	12.0776	10.2503	15.002	11.0777
ENSMUSG00000020623	Map2k6	mitogen-activated protein kinase kinase 6 [Source:MGI Symbol;Acc:MGI:1346870]	2.79616	4.98435	3.9478	4.59835	2.82408	6.90371	4.19475	7.34947	7.89002	7.38384	12.7344	3.9211	6.01374	6.773	6.75108	6.34777	4.98052	5.94117
ENSMUSG00000020628	Trappc12	trafficking protein particle complex 12 [Source:MGI Symbol;Acc:MGI:2445089]	17.6099	19.4803	19.5963	12.2925	6.35869	12.1351	19.9982	18.7033	24.5686	28.0492	25.4135	22.2617	21.9809	26.7473	19.1824	26.7449	25.6743	14.7131
ENSMUSG00000020629	Adi1	acireductone dioxygenase 1 [Source:MGI Symbol;Acc:MGI:2144929]	24.266	24.6655	26.9079	41.5662	24.4316	32.2961	34.699	23.7495	38.3034	36.4985	27.4026	21.0019	33.2589	30.7221	29.4754	26.7549	31.0298	34.642
ENSMUSG00000020630	Rnaseh1	ribonuclease H1 [Source:MGI Symbol;Acc:MGI:1335073]	33.3335	30.7589	22.376	32.6304	26.2967	24.5458	21.5182	23.109	19.5981	29.7384	32.1815	39.3737	29.3442	24.1384	25.1671	23.2501	24.0359	25.1714
ENSMUSG00000020634	Ubxn2a	UBX domain protein 2A [Source:MGI Symbol;Acc:MGI:2442310]	7.71948	8.74173	5.6148	9.23025	3.93307	9.78563	14.2944	15.6024	18.0759	16.545	11.5543	11.595	11.5506	16.0135	12.8539	15.2591	15.4121	8.45772
ENSMUSG00000020638	Cmpk2	cytidine monophosphate (UMP-CMP) kinase 2, mitochondrial [Source:MGI Symbol;Acc:MGI:99830]	12.931	13.8188	9.08146	4.04683	12.2271	6.62627	4.42221	7.7726	9.97799	10.1427	5.16031	3.87587	15.6996	6.46471	6.86069	10.0792	3.6973	5.68429
ENSMUSG00000020640	Itsn2	intersectin 2 [Source:MGI Symbol;Acc:MGI:1338049]	102.664	126.776	97.1292	101.502	77.832	127.252	126.51	164.411	100.08	74.6416	71.3929	96.1324	98.3171	106.795	124.005	127.639	96.7777	100.844
ENSMUSG00000020642	Rnf144a	ring finger protein 144A [Source:MGI Symbol;Acc:MGI:1344401]	21.4865	31.7339	27.0538	17.0805	15.4467	11.1554	28.8698	24.1459	2.56319	7.01187	1.71565	9.94229	5.38706	4.17931	23.6516	10.5732	4.75335	44.1838
ENSMUSG00000020644	Id2	inhibitor of DNA binding 2 [Source:MGI Symbol;Acc:MGI:96397]	3.81511	2.16	7.31535	3.85777	5.54205	5.95946	6.93536	9.37026	7.08471	10.4956	25.8531	6.34813	10.1149	10.1209	9.65183	7.82961	9.50263	2.67117
ENSMUSG00000020647	Ncoa1	nuclear receptor coactivator 1 [Source:MGI Symbol;Acc:MGI:1276523]	10.5505	11.0878	9.14525	10.7225	14.5334	8.51583	13.3001	20.639	9.44166	15.0724	11.4867	7.94278	7.4585	13.0906	11.4908	16.9757	10.1883	12.3515
ENSMUSG00000020648	Dus4l	dihydrouridine synthase 4-like (S. cerevisiae) [Source:MGI Symbol;Acc:MGI:1919166]	11.4931	11.2427	14.1829	15.7769	2.02415	11.5671	13.7469	9.03846	11.4886	7.77241	8.71632	11.3177	9.11061	9.06355	8.56727	7.23218	9.70389	5.24334
ENSMUSG00000020649	Rrm2	ribonucleotide reductase M2 [Source:MGI Symbol;Acc:MGI:98181]	2.2613	2.33041	1.97604	4.47263	0.576723	2.42787	7.00083	14.4641	12.6621	6.1737	15.0741	21.9104	8.53158	8.99999	2.50155	10.4639	9.95654	2.33453
ENSMUSG00000020650	Bcap29	B cell receptor associated protein 29 [Source:MGI Symbol;Acc:MGI:101917]	21.711	19.929	19.8347	13.4839	17.9515	17.4123	13.8616	21.1067	15.4619	25.4064	22.4035	26.5455	22.0064	19.0934	19.9966	21.799	22.853	22.2538
ENSMUSG00000020652	Cenpo	centromere protein O [Source:MGI Symbol;Acc:MGI:1923800]	10.5847	14.5445	3.56355	11.797	13.4391	12.2438	10.8659	10.9454	12.7248	16.6168	11.3339	14.28	8.47963	13.0503	15.1671	11.1998	11.5054	20.6319
ENSMUSG00000020653	Klf11	Kruppel-like factor 11 [Source:MGI Symbol;Acc:MGI:2653368]	2.8397	4.36338	6.35322	5.88393	2.16023	6.2133	2.3046	9.1542	5.28315	8.20149	6.20517	13.6962	2.41607	2.57992	3.29457	3.04446	2.90522	2.54451
ENSMUSG00000020654	Adcy3	adenylate cyclase 3 [Source:MGI Symbol;Acc:MGI:99675]	0.965648	2.80122	2.1828	4.18541	0.447336	1.91067	4.60542	8.42543	4.71176	1.27339	3.69475	1.04297	4.04615	1.79135	7.91767	3.89127	2.86955	4.96574
ENSMUSG00000020657	Dnajc27	DnaJ heat shock protein family (Hsp40) member C27 [Source:MGI Symbol;Acc:MGI:2443036]	3.7883	4.35714	2.52695	5.45316	3.418	5.68936	3.81402	6.89301	5.7093	6.15499	4.07304	6.02224	4.23704	4.81612	6.20139	6.20402	4.77819	10.4095
ENSMUSG00000020659	Cbll1	Casitas B-lineage lymphoma-like 1 [Source:MGI Symbol;Acc:MGI:2144842]	5.91387	5.87866	7.04858	5.69949	5.66028	5.9926	7.36613	5.96777	7.41421	4.31257	6.64336	4.31221	5.21639	5.53624	6.91579	6.34177	5.73739	4.12259
ENSMUSG00000020661	Dnmt3a	DNA methyltransferase 3A [Source:MGI Symbol;Acc:MGI:1261827]	14.1504	8.5297	18.9785	23.9779	24.6772	24.37	13.6736	24.186	37.6377	19.684	13.1736	13.0843	19.908	21.7165	15.8132	36.8142	10.9045	27.3485
ENSMUSG00000020664	Dld	dihydrolipoamide dehydrogenase [Source:MGI Symbol;Acc:MGI:107450]	52.5481	46.8007	52.9271	39.9404	38.9957	40.8328	48.972	42.6051	41.7958	30.8486	37.3672	59.6009	40.5617	40.504	42.384	36.1868	39.4211	33.2283
ENSMUSG00000020668	Kif3c	kinesin family member 3C [Source:MGI Symbol;Acc:MGI:107979]	5.0433	4.44574	2.25466	8.49378	0.351969	3.82153	2.62016	4.74646	7.35266	5.6477	4.7073	4.09255	4.58391	4.05314	3.31419	5.38962	3.69591	8.3433
ENSMUSG00000020671	Rab10	RAB10, member RAS oncogene family [Source:MGI Symbol;Acc:MGI:105066]	40.7658	37.2477	34.9795	41.2778	31.7699	44.0316	45.6621	41.6447	56.356	52.5052	58.2842	44.2361	48.0965	59.7879	51.5916	49.0392	52.9956	38.6865
ENSMUSG00000020677	Ddx52	DEAD (Asp-Glu-Ala-Asp) box polypeptide 52 [Source:MGI Symbol;Acc:MGI:1925644]	15.9386	20.3247	13.8839	23.0133	12.7819	19.4602	25.7318	24.602	19.6378	19.8473	14.0754	9.91288	18.3785	20.9787	18.8472	24.996	18.2868	18.5816
ENSMUSG00000020680	Taf15	TATA-box binding protein associated factor 15 [Source:MGI Symbol;Acc:MGI:1917689]	157.741	163.248	163.904	185.028	275.857	208.978	177.357	165.251	156.272	131.163	133.805	148.739	119.813	128.239	158.769	151.84	133.286	233.6
ENSMUSG00000020687	Cdc27	cell division cycle 27 [Source:MGI Symbol;Acc:MGI:102685]	13.1335	12.2229	10.8539	11.5989	23.5669	12.0752	16.1548	14.5285	10.1965	12.4925	11.9166	9.83188	9.20352	10.3199	9.76093	11.9151	9.08407	8.21642
ENSMUSG00000020689	Itgb3	integrin beta 3 [Source:MGI Symbol;Acc:MGI:96612]	5.79119	5.2649	6.90912	7.47017	10.2683	13.2059	11.7618	3.85514	0.321846	0.780086	0.107399	0.173462	0.317217	0.423844	2.17229	1.6077	0.473644	4.65476
ENSMUSG00000020691	Mettl2	methyltransferase like 2 [Source:MGI Symbol;Acc:MGI:1289171]	11.4852	12.1963	9.82115	15.9046	15.1305	11.676	19.1917	14.403	14.2027	14.995	17.3682	2.17574	13.2912	19.3188	17.4363	16.9468	16.4321	12.6245
ENSMUSG00000020692	Nle1	notchless homolog 1 [Source:MGI Symbol;Acc:MGI:2429770]	26.9335	23.7217	29.5351	39.2853	31.635	40.6701	42.4065	30.1541	38.3729	29.3603	42.7345	32.6019	35.7415	35.4436	44.1561	35.4085	34.6784	23.6611
ENSMUSG00000020694	Tlk2	tousled-like kinase 2 (Arabidopsis) [Source:MGI Symbol;Acc:MGI:1346023]	27.9656	26.7235	21.0321	21.2365	54.0585	23.0044	29.9755	32.3934	22.388	21.5677	18.7799	9.50961	22.149	27.8285	26.6489	25.5544	22.4259	20.4265
ENSMUSG00000020696	Rffl	ring finger and FYVE like domain containing protein [Source:MGI Symbol;Acc:MGI:1914588]	9.31688	9.45584	9.67818	8.69383	20.6804	9.46943	7.55703	10.3484	7.89969	10.5922	8.19802	11.4424	9.37073	9.25171	9.06817	10.335	8.8231	7.80815
ENSMUSG00000020697	Lig3	ligase III, DNA, ATP-dependent [Source:MGI Symbol;Acc:MGI:109152]	10.211	11.791	10.1319	9.0222	13.5571	9.75872	10.5644	10.4013	14.042	17.4674	11.9816	14.8242	13.0863	17.3918	7.81298	14.7494	17.6646	11.642
ENSMUSG00000020700	Map3k3	mitogen-activated protein kinase kinase kinase 3 [Source:MGI Symbol;Acc:MGI:1346874]	23.5981	26.2876	20.1466	27.297	16.8531	38.4281	29.9259	32.229	20.6641	30.1276	22.2455	18.4993	18.6089	22.8747	35.6224	32.6582	26.2625	18.7161
ENSMUSG00000020705	Ddx42	DEAD (Asp-Glu-Ala-Asp) box polypeptide 42 [Source:MGI Symbol;Acc:MGI:1919297]	40.1905	39.0022	42.73	52.2612	49.713	47.0035	42.9051	45.3541	52.5946	53.6674	41.7058	40.4104	43.3517	45.8629	42.2676	47.14	44.1535	50.0166
ENSMUSG00000020706	Ftsj3	FtsJ RNA methyltransferase homolog 3 (E. coli) [Source:MGI Symbol;Acc:MGI:1860295]	57.7411	53.4524	73.5486	116.334	46.229	95.7924	77.6383	69.8429	85.8913	60.3818	79.9115	48.7992	53.4565	58.0415	68.2672	62.5735	61.5559	90.2084
ENSMUSG00000020707	Rnf135	ring finger protein 135 [Source:MGI Symbol;Acc:MGI:1919206]	6.64461	5.70401	6.46959	14.5754	8.72389	7.64185	5.7734	4.51883	9.02159	11.9172	8.96476	6.96405	8.87458	7.34663	10.8169	7.73423	11.4295	5.03898
ENSMUSG00000020708	Psmc5	protease (prosome, macropain) 26S subunit, ATPase 5 [Source:MGI Symbol;Acc:MGI:105047]	89.8433	71.5045	68.5051	64.7617	89.9266	62.9786	82.4278	65.3618	64.1332	51.8955	76.1503	84.1079	69.8183	61.9948	68.2649	55.4857	74.0676	88.3082
ENSMUSG00000020713	Gh	growth hormone [Source:MGI Symbol;Acc:MGI:95707]	3.71939	2.5612	5.96396	3.20805	12.1831	5.58424	2.80645	2.66914	0.668901	1.52043	0.654421	3.15308	1.09653	0.744355	1.72668	0.607089	0.542738	2.88243
ENSMUSG00000020715	Ern1	endoplasmic reticulum (ER) to nucleus signalling 1 [Source:MGI Symbol;Acc:MGI:1930134]	1.42344	1.69775	1.48471	1.50181	2.72389	1.48777	1.30635	2.02671	2.5143	2.53619	0.85337	1.22875	1.57026	2.27002	1.41719	8.19779	7.3745	1.72009
ENSMUSG00000020716	Nf1	neurofibromin 1 [Source:MGI Symbol;Acc:MGI:97306]	5.13848	6.95038	4.95565	6.5297	4.9642	7.34792	4.25735	7.25197	5.74869	7.17	6.94093	4.24351	6.05963	9.30497	5.23955	11.8542	6.94662	9.16309
ENSMUSG00000020717	Pecam1	platelet/endothelial cell adhesion molecule 1 [Source:MGI Symbol;Acc:MGI:97537]	96.4663	108.258	98.4858	81.6678	107.055	88.3973	90.6715	90.5522	51.3731	69.1096	69.1832	50.3831	60.836	62.5085	89.255	75.6899	59.1339	88.8361
ENSMUSG00000020718	Polg2	polymerase (DNA directed), gamma 2, accessory subunit [Source:MGI Symbol;Acc:MGI:1354947]	17.0821	17.6036	17.1043	15.8776	23.395	13.7059	15.1529	12.0445	10.061	19.9777	14.0921	27.3087	17.2445	12.6726	14.957	11.9137	16.0033	17.3535
ENSMUSG00000020719	Ddx5	DEAD (Asp-Glu-Ala-Asp) box polypeptide 5 [Source:MGI Symbol;Acc:MGI:105037]	0	0	0	0	0	0	0	0	1027.4	913.066	689.237	913.244	927.341	983.268	0	0	0	0
[truncated: 10,470 more rows]
