# Supplementary material for: Overexpression of wild type RRAS2, without oncogenic mutations, drives chronic lymphocytic leukemia
Source: Mol Cancer. 2022 Feb 4;21:35. doi: 10.1186/s12943-022-01496-x (PMC8815240; doi:10.1186/s12943-022-01496-x)
Supplement: Supplementary file 10 — Additional file 10. [file 12943_2022_1496_MOESM10_ESM.xlsx]

## Sheet: Comparison CD19 with RRAS2 all
	Age	Sex	Stage at diagnosis	RRAS2 expression	SNP position 124 3'UTR	IGHV mutation	Chromosomal alterations	Leukocyte count	Lymphocyte count	Platelet count	CD19+ cells	CD19+CD5+ cells
Patient code	(on analysis date)	male (M), female (F)	MBL vs CLL at diagnosis	RT-qPCR	both alleles	mutated (Y/N)	by FISH	(x109/L)	(x109/L)	(x109/L)	(%)	(%)
6	70	M	CLL A/0	1.9161	GC	N	Normal	75	70	63	89.3	88.3
7	61	F	CLL A/0	10.927	GC	N	13q 28%	194.91	164	132	95.2	96.3
8	74	M	CLL A/0	5.51925	GG	Y	Normal	48.8	40.5	301	83.4	56.7
9	74	M	CLL A/0	2.91037	GG	Y	Normal	14.61	9.88	222	66.4	14.5
10	83	F	MBL	1.38373	GG	Y	Normal	12.4	6.9	282	42.8	39.8
11	83	M	CLL A/0	7.04364	GC	Y	13q 44%	51.39	45.34	117	97.1	96.4
12	63	M	MBL	2.65829	GC	Y	13q 27%	8.69	5.07	190	37.6	33.6
13	62	M	MBL	3.0654	CC	Y	13q 58%	17.17	11.38	199	65.6	64.1
14	63	M	MBL	9.95381	GC	Y	13q 43%	21.4	14.3	184	68.4	66.7
15	45	M	CLL A/II	3.39909	GC	N	11q 98%	137	130	135	93.8	93.9
16	58	M	MBL	1.13518	GG	Y	+12 37%	11.93	6.44	208	63.5	58.9
17	62	M	MBL	2.38907	GG	Y	+12 30%	15.62	11.43	153	67.9	66.9
18	62	F	MBL	1.60158	GG	Y	Normal	6.77	3.92	251	43.3	41.7
19	66	F	MBL	5.29543	GG	Y	13q 38%	11.8	7.14	227	50.6	47.2
20	84	M	CLL A/0	10.6589	GC	Y	Normal	18.56	14.33	125	78.3	78
21	77	F	MBL	5.31506	GG	Y	13q 80%	141	129	230	not determined	not determined
22	77	F	MBL	0.88509	CC	Y	Normal	12.7	6.8	289	not determined	not determined
23	74	F	CLL A/0	7.24224	GG	Y	13q 85%	48.8	44.6	127	not determined	not determined
24	50	F	CLL A/0	4.99099	GG	Y	13q 70%	22.35	15.43	275	78.2	51.9
25	81	F	MBL	not determined	not determined	Y	+12 76%, 13q 30%	15.4	11.1	243	79	60.1
26	65	M	MBL	not determined	not determined	Y	Normal	11.9	6.16	163	45.3	41.9
27	65	F	MBL	1.40549	GG	Y	Normal	15.4	13	119	81	80.2
28	51	M	CLL A/0	8.21157	CC	Y	13q 85%	14.2	10.3	156	73.8	72.9
29	55	M	CLL A/0	4.81207	CC	Y	Normal	22	18.6	144	87.7	87.3
30	81	M	CLL A/0	11.9633	GG	Y	13q 90%	45.9	41.1	165	88	86.4
31	62	F	CLL A/0	8.62025	GC	Y	13q 81%	43.5	41.2	179	94.4	92.8
32	66	F	MBL	7.22693	CC	N	13q 63%	116	102	120	97.7	98.2
33	85	M	CLL A/0	8.06647	GC	Y	Normal	34.04	26.69	216	94.9	94.3
34	69	M	CLL A/0	6.08356	GG	Y	13q 84%	26.36	22.69	98	90.3	90.3
35	64	M	MBL	6.82392	GG	Y	Normal	10.4	6.42	192	88.2	85.4
36	82	M	CLL A/0	3.47811	GG	Y	Normal	26.4	23.2	170	80.9	79.7
37	72	F	MBL (+NHL)	2.57947	GC	N	Normal	26.4	21.43	256	77.6	5.28
38	62	M	CLL A/0	6.08257	CC	Y	Normal	61.6	52.7	168	83.2	82.9
39	80	F	MBL	1.41884	GC	N	+12 58%	21.1	15.2	127	71.5	49.1
40	73	F	MBL	1.27755	GG	Y	+12, +18, +19	75.4	62.2	379	77.3	74.8
41	74	F	MBL	not determined	not determined	Y	13q 33%	6.91	3.68	224	69.7	65
42	49	M	CLL A/0	1.59359	GG	N	Normal	14.9	11.2	152	87.8	84.6
43	65	M	CLL A/0	3.40759	GG	Y	13q 64%	15.4	9.73	248	63.4	63.4
44	84	F	CLL A/0	11.2951	CC	Y	Normal	74.7	68.5	136	94.8	26.1
45	75	F	MBL	not determined	not determined	N	Normal	243.69	237	54	95	94.4
45	74	F	MBL	1.26089	GG	N	Normal	118	110	121	93.2	92.6
46	73	M	MBL	1.93193	GC	N	+12 58%	94.6	82.3	169	95.1	94.4
47	61	F	MBL	2.31855	GG	not determined	13q 38%	12.79	8.51	215	83.1	75.5
48	86	M	CLL	7.22871	CC	Y	13q 64%	63.3	59.1	107	87.3	86
48	87	M	CLL A/0	4.38313	CC	Y	13q 64%	49.2	45.4	133	93.7	93.7
49	62	F	MBL	1.10275	GG	Y	13q 62%	14.1	9.34	139	84.1	83.4
50	73	F	CLL	4.81216	GG	Y	Normal	14.4	11.7	232	73.3	70.9
51	56	F	MBL	1.91594	GG	Y	Normal	12.72	8.17	305	61.6	58.5
52	67	M	MBL	0.537463	GG	Y	Normal	13.9	7.09	186	54.8	53.9
53	68	F	CLL A/0	2.58809	GG	Y	Normal	21.7	14.92	227	80.4	31.4
54	89	M	MBL	4.26931	GG	Y	Normal	8.97	5.49	127	72	71.9
55	76	M	MBL	1.83367	GC	Y	Normal	14.63	12.3	120	81	74.9
56	51	M	MBL	1.17321	GC	Y	13q 29%	10.2	6.76	218	67.1	59.6
57	71	F	MBL	0.882473	GC	Y	Normal	8.41	5.16	286	28.8	24
58	79	F	MBL	1.91046	GC	Y	13q 90%	25.28	19.66	293	84.3	31.2
59	79	M	MBL	1.91795	GG	Y	Normal	10.6	4.43	201	51.6	49.3
60	79	M	CLL A/0	5.76078	CC	Y	17p 78%	15.8	12	188	84.5	83.3
61	63	F	CLL A/1	4.9232	CC	N	+12 50%	88	83.7	174	94.6	94.1
62	86	M	CLL A/0	3.46495	GG	Y	Normal	32.9	18.2	169	77.8	75.6
63	79	M	CLL A/0	6.53144	GC	N	13q 36%	14	9.54	166	46.2	39.2
64	50	M	CLL A/0	3.34194	GG	N	Normal	42.31	38.56	94	87.6	84.5
64	49	M	CLL A/0	0.865684	GG	N	Normal	11.1	7.35	142	74.7	71.7
65	56	F	MBL	2.96746	GG	Y	13q 92%	9.99	5.21	194	37.9	36.3
66	75	M	CLL A/0	5.71975	GG	Y	13q 78%	128	115	170	95.8	95.1
66	74	M	CLL A/0	3.10481	GG	Y	13q 87%	111	106	140	95.8	95.6
67	76	M	CLL A/0	4.94242	GC	N	17p 25%	15.69	11.37	148	90.4	88.6
68	74	F	MBL	1.35573	GG	Y	13q 50%	18.3	14.5	162	80.1	47.7
69	74	M	MBL	not determined	not determined	Y	Normal	11.9	7.29	199	73.4	58.2
70	83	F	CLL A/I	3.30637	GG	Y	+12 50%	43.7	38.9	179	54.1	50.7
71	59	F	MBL	2.05972	GG	Y	Normal	11.7	5.58	256	81	76.9
72	78	F	CLL A/0	5.47479	GG	Y	Normal	24.6	20.8	145	76.9	72.5
73	77	M	CLL A/0	4.61395	GG	Y	Normal	49.9	42.8	218	92.6	92.2
74	67	M	CLL A/0	1.5956	CC	Y	13q 50%	207	14.7	157	84.5	84
75	74	F	MBL	1.95342	GG	N	Normal	15.13	9.1	241	42.3	41.9
76	78	F	CLL C/IV	3.19652	GC	Y	17p 38%	55.33	50.21	76	95.1	94.8
77	64	F	CLL A/0 (possible Richter)	not determined	GG	N	13q 100%	7.38	1.86	212	3.54	0.17
78	80	M	CLL A/0	2.7834	CC	N	+12 72%	41.1	38	131	97.2	77.3
79	52	M	CLL A/I	3.95103	GC	N	del13q 49%	326	313	108	97.2	96.6
80	60	M	CLL	6.10281	GG	N	del13q 85%	217.19	206.25	90	97.5	97.5
81	67	M	MBL	5.85802	GC	N	Normal	92.99	87.37	209	80.3	83.4
82	67	F	MBL	1.47841	GC	Y	+12 25%	9.84	5.05	250	36.2	39.8
83	61	M	MBL	5.77389	GG	Y	13q 95%	13.66	9.88	220	46.4	77
84	57	M	CLL B/II	2.93957	CC	N	17p 20%	6.39	3.18	59	71	70.9
85	75	M	MBL	1.65355	GG	Y	+12 81%	26.2	17.5	104	89.6	54.3
86	74	M	CLL A/0	2.64604	GG	Y	Normal	29	24.3	143	83.4	48.8
87	76	M	MBL+NHL	7.1855	GG	N	LLC: del13q 80%, del17p 70%; LNH normal	195	181	314	76.5	67.5
88	61	M	CLL	5.98681	CC	Y	del13q 45%	171	161	1.4	97.3	91.9
89	82	M	MBL	3.22553	GG	Y	Normal	86.7	81.6	150	96.6	53
90	82	M	MBL	2.04309	GG	Y	13q 70%	12.9	8.99	183	64.8	42.4
91	72	F	CLL A/0	7.31735	GC	N	Normal	25.8	20.9	141	81.3	67
92	81	M	not specified	1.78177	GG	N	+12 46%	89	71	not determined	88.1	37.2
93	51	M	CLL A/0	5.04655	GG	Y	Normal	13.5	8.97	272	70.3	63.3
94	67	M	MBL	5.03488	GG	Y	Normal	17.7	15	179	77.7	77.3
95	54	F	CLL A/0	5.67202	GG	Y	13q 80%	16.4	13.2	180	91.9	91.8
96	58	M	not specified	7.75617	GC	Y	not determined	77.26	57.58	not determined	92.6	88.8
97	88	M	not specified	5.44823	GC	N	not determined	27.8	26.4	not determined	82.2	76.7
98	67	M	MBL	5.75367	CC	Y	13q 35%	12.3	8.45	114	74.8	60.3
99	not specified	not specified	not specified	6.2825	CC	N	not determined	not determined	not determined	not determined	65.2	58.5
100	74	F	not specified	5.67738	GC	Y	not determined	36.9	33.2	not determined	not determined	not determined
101	54	F	CLL A/0	4.80369	GG	N	17p 72%	115.03	71.66	89	93.9	93.8
102	71	M	CLL	7.4452	CC	N	11q 97%, 13q 95%	103	93	not determined	95.3	95
103	75	M	CLL	8.50447	GC	N	not determined	104	92	not determined	95.4	12.9
104	77	M	CLL	10.8134	CC	N	not determined	61.25	44.21	not determined	92.5	92.1
105	72	M	CLL	4.77215	GG	Y	not determined	16.7	9.69	not determined	62.3	60.7
106	65	M	CLL	7.17606	GC	N	11q 45%, 13q 80%	70	51	not determined	58	14.3
107	67	F	CLL	7.25614	GC	Y	not determined	165.7	155.7	not determined	88.2	89.8
108		M	CLL	4.81217	CC	Y	not determined	75.2	68.5	not determined	89.6	81.3
109	83	M	CLL	2.26549	GC	N	not determined	15.59	11.1	not determined	32.3	30.1
110		F	CLL	4.34562	GG	N	not determined	169	120	not determined	91.4	91.3
111	55	F	CLL A/0	0.914253	GG	N	13q 95%	352	not determined	not determined	69	67.3
112	79	F	MBL	9.63289	GG	Y	13q 95%	219.97	208.14	221	83.8	50.8
113	61	F	CLL	10.971	GG	Y	not determined	146.2	136.2	not determined	79.4	78.4
115	44	F	CLL	8.71779	GG	Y	not determined	60	not determined	not determined	90.4	86.3
116		M	CLL	10.0632	GC	N	not determined	not determined	not determined	not determined	87.7	56.9
117	74	F	CLL	2.97152	GG	Y	not determined	not determined	8	not determined	73.5	15.8
118	77	F	CLL	2.06653	GG	N	not determined	135	126	not determined	92.9	89.3
119	75	M	CLL	2.40137	GC	N	not determined	35	19	not determined	72.4	64.9
120	43	M	CLL	6.12006	GG	N	not determined	63.52	50.62	not determined	78.6	66.4
121	63	F	CLL	7.12638	GG	N	13q 95%	50	44	not determined	86.4	83
122	82	F	CLL	17.1467	GC	Y	not determined	142	134	not determined	96.8	96.1
123	68	M	CLL	8.8962	GC	N	not determined	21.3	18.3	not determined	90.3	90.3
124	65	F	CLL A/0	7.2393	GG	Y	Normal	16.2	10.8	234	87.6	85.1
125	79	F	CLL A/0	6.62655	GG	Y	13q 90%	44.6	38.3	183	90.7	84.4
126	60	M	CLL	17.0543	GG	N	not determined	133.2	102.3	not determined	94.5	93.1
127		F	CLL	16.7011	GC	Y	not determined	188.4	179.01	not determined	95	94.5
128	73	M	CLL	11.2468	GC	N	not determined	127	117	not determined	95.4	94.9
129	69	M	CLL	13.0201	GC	Y	not determined	190.6	181.12	not determined	96.4	64.6
130	74	M	MBL	6.67834	CC	Y	+12 47%, 13q 53%	35.79	28	not determined	80.1	74.2
131		M	CLL	7.91435	GC	N	not determined	114	80.93	not determined	75.2	79.9
132	64	F	CLL	7.76704	GG	N	not determined	133	119	not determined	97.3	96.7
133	58	F	CLL	4.63755	GG	Y	not determined	78	62	not determined	92.6	92.4
134	86	M	CLL	4.08882	GC	N	not determined	100	90	not determined	97.4	55.4
135	51	F	CLL	9.43651	CC	Y	not determined	60	55	not determined	not determined	not determined
136	69	F	MBL	7.0857	GG	N	17p 25%	17.4	12.2	267	77	67.9
137	87	M	CLL	22.699	GG	N	Normal	135	125	not determined	97	96.1
138	59	M	CLL	4.92132	GG	Y	not determined	8.46	6.82	not determined	75.6	75.7
139	87	M	CLL	5.9225	GC	Y	not determined	23.6	14.58	not determined	81.4	77.5
140	84	M	CLL	17.1995	GG	N	not determined	117.72	101.38	not determined	95.7	90.6
141	52	M	SLL	0.382062	GG	N	11q 59%	24.73	18.21	224	82	28.6
142	77	M	SLL	0.954569	GC	N	not determined	6.09	3.38	not determined	not determined	31,5
143	57	M	CLL	20.9674	GG	Y	not determined	94.5	91.2	not determined	not determined	95,8
144	66	M	CLL	14.1961	CC	Y	not determined	50.27	40.1	not determined	not determined	89,2
145	66	F	CLL	14.9423	GC	N	13q 95%	93.13	82.2	not determined	not determined	64,4
146	69	M	CLL	3.90292	GG	N	not determined	12.2	6	not determined	51.1	50.5
147	56	M	CLL	32.8089	GC	N	not determined	76.07	58.8	not determined	93.4	58.3
148	53	M	MBL	6.91427	CC	Y	Normal	11.1	5.44	286	65.2	61.3
149	54	M	MBL	11.1343	GC	Y	13q 76%	13	9.34	252	82.7	80.8
150	66	M	CLL	2.29472	GG	N	not determined	62.72	47.1	not determined	90.1	85.7
151	76	F	CLL	0.980665	GG	N	not determined	26.6	25	not determined	93.4	93.5
152	78	M	CLL C/IV	5.23927	GG	N	13q 79%	237.02	229.51	198	91.2	94.6
153	49	M	CLL	3.66278	CC	Y	not determined	56.6	45.8	not determined	92.2	54.5
154	63	F	CLL	4.30892	GC	N	not determined	not determined	not determined	not determined	59.6	57.6
155	54	M	CLL	3.74194	GC	N	not determined	42.99	37.08	not determined	92.1	10.1
156	56	M	CLL	5.57014	GC	Y	not determined	273	259.35	not determined	95.1	90.6
157	72	M	MBL	2.40194	GC	Y	+12 85%	70.6	64.1	195	86.9	86.7
158	59	F	CLL A/0	5.2664	GG	Y	Normal	18.19	14.2	343	80.7	24.8
159	57	M	CLL A/0	4.3107	CC	N	Normal	26.73	23.5	141	86.2	83.8
160	51	M	CLL A/0	4.87918	GC	Y	13q 98%	389.1	341.4	not determined	98.8	96.5
161	76	M	CLL A/0	2.43919	GC	Y	13q 75%	57.01	49.5	not determined	87.1	3.32
162	73	F	CLL A/0	4.94286	GG	N	Normal	56	50	not determined	93.9	90.7
163	65	F	CLL A/0	4.60979	GG	Y	not determined	52.44	46	not determined	84	77.4
164	73	F	MBL	3.7355	GG	not determined	Normal	11.9	5.07	333	38.9	25.4
165	76	M	CLL A/0	3.17022	GG	N	not determined	167.13	127.56	not determined	86.8	85.4
166	78	F	CLL A/0	4.72852	GG	Y	not determined	34.6	32	not determined	92.3	64.6
167		M	CLL A/0	6.47614	GG	Y	not determined	138	126	not determined	90.2	87.6
168	58	M	CLL A/0	5.44513	GG	Y	not determined	57.83	49.19	not determined	87.2	52.8
169		M	CLL A/0	7.69368	GC	N	not determined	103	68.3	not determined	not determined	90,8
170	78	F	CLL A/0	5.18447	GC	N	not determined	not determined	not determined	not determined	not determined	87,8
171	67	M	CLL A/0	5.04786	GG	N	not determined	61.9	57.2	not determined	not determined	89,1
172		F	CLL A/0	5.63857	GC	Y	not determined	not determined	100	not determined	not determined	37,9
173	36	M	CLL A/0	2.65127	GC	N	17p 20%, +12 50%	15.7	10.7	239	76.5	48
174	65	F	CLL A/0	3.7923	GC	N	not determined	100	98	not determined	97	76.8
175	76	F	CLL A/0	2.75745	GC	Y	not determined	9.63	3.59	not determined	59.8	51.3
176	54	M	CLL A/0	4.77545	GG	N	11q 80%, 13q 60%	40.9	37.67	not determined	88.9	81.7
177	62	M	CLL A/0	5.34719	GG	N	not determined	79.54	67.14	not determined	92	91.2
178	69	F	CLL A/0	1.87654	GC	Y	Normal	20	13.4	275	81.6	81.5
179	77	F	CLL A/0	3.97321	GC	N	Nrmal	66.4	61.088	not determined	86	87.3

## Sheet: Hoja1
	CD19+CD5+ cells
Patient code	(%)		Paciente	%CD19+CD5+
6	88.3		6	88.3
7	96.3		7	96.3
8	56.7		8	56.7
9	14.5		9	14.5
10	39.8		10	39.8
11	96.4		11 - not reanalysed	96.4
12	33.6		12 - not reanalysed	33.6
13	64.1		13 - not reanalysed	64.1
14	66.7		14 - not reanalysed	66.7
15	93.9		15	93.9
16	58.9		16	58.9
17	66.9		17	66.9
18	41.7		18	41.7
19	47.2		19	47.2
20	78		20	78
21	not determined		21	-
22	not determined		22	-
23	not determined		23	-
24	51.9		24	51.9
25	60.1		25	60.1
26	41.9		26	41.9
27	80.2		27	80.2
28	72.9		28 - not reanalysed	72.9
29	87.3		29 - not reanalysed	87.3
30	86.4		30 - not reanalysed	86.4
31	92.8		31 - not reanalysed	92.8
32	98.2		32	98.2
33	94.3		33	94.3
34	90.3		34	90.3
35	85.4		35	85.4
36	79.7		36	79.7
37	5.28		37	5.28
38	82.9		38	82.9
39	49.1		39	49.1
40	74.8		40	74.8
41	65		41	65
42	84.6		42	84.6
43	63.4		43	63.4
44	26.1		44	26.1
45	94.4		45bis	94.4
45	92.6		45	92.6
46	94.4		46	94.4
47	75.5		47	75.5
48	86		48	86
48	93.7		48bis	93.7
49	83.4		49	83.4
50	70.9		50	70.9
51	58.5		51	58.5
52	53.9		52	53.9
53	31.4		53	31.4
54	71.9		54	71.9
55	74.9		55	74.9
56	59.6		56	59.6
57	24		57	24
58	31.2		58	31.2
59	49.3		59	49.3
60	83.3		60	83.3
61	94.1		61	94.1
62	75.6		62	75.6
63	39.2		63	39.2
64	84.5		64bis	84.5
64	71.7		64	71.7
65	36.3		65	36.3
66	95.1		66bis	95.1
66	95.6		66	95.6
67	88.6		67	88.6
68	47.7		68	47.7
69	58.2		69	58.2
70	50.7		70 (cytometry with very few cells)	50.7
71	76.9		71	76.9
72	72.5		72	72.5
73	92.2		73	92.2
74	84		74	84
75	41.9		75	41.9
76	94.8		76	94.8
77	0.17		77	0.17
78	77.3		78	77.3
79	96.6		79	96.6
80	97.5		80	97.5
81	83.4		81	83.4
82	39.8		82	39.8
83	77		83	77
84	70.9		84	70.9
85	54.3		85	54.3
86	48.8		86	48.8
87	67.5		87	67.5
88	91.9		88	91.9
89	53		89	53
90	42.4		90	42.4
91	67		91	67
92	37.2		92	37.2
93	63.3		93	63.3
94	77.3		94	77.3
95	91.8		95	91.8
96	88.8		96	88.8
97	76.7		97	76.7
98	60.3		98	60.3
99	58.5		99	58.5
100	not determined		100
101	93.8		101	93.8
102	95		102	95
103	12.9		103	12.9
104	92.1		104	92.1
105	60.7		105	60.7
106	14.3		106	14.3
107	89.8		107	89.8
108	81.3		108	81.3
109	30.1		109	30.1
110	91.3		110	91.3
111	67.3		111	67.3
112	50.8		112 (21bis)	50.8
113	78.4		113	78.4
114	1.6		114	1.6
115	86.3		115	86.3
116	56.9		116	56.9
117	15.8		117	15.8
118	89.3		118	89.3
119	64.9		119	64.9
120	66.4		120	66.4
121	83		121	83
122	96.1		122	96.1
123	90.3		123	90.3
124	85.1		124	85.1
125	84.4		125	84.4
126	93.1		126	93.1
127	94.5		127	94.5
128	94.9		128	94.9
129	64.6		129	64.6
130	74.2		130	74.2
131	79.9		131	79.9
132	96.7		132	96.7
133	92.4		133	92.4
134	55.4		134	55.4
135	not determined		135	-
136	67.9		136	67.9
137	96.1		137	96.1
138	75.7		138	75.7
139	77.5		139	77.5
140	90.6		140	90.6
141	28.6		141	28.6
142	31,5		142	31,5 (CD23+CD5+)
143	95,8		143	95,8 (CD23+CD5+)
144	89,2		144	89,2 (CD23+CD5+)
145	64,4		145	64,4 (CD23+CD5+)
146	50.5		146	50.5
147	58.3		147	58.3
148	61.3		148	61.3
149	80.8		149	80.8
150	85.7		150	85.7
151	93.5		151	93.5
152	94.6		152	94.6
153	54.5		153	54.5
154	57.6		154	57.6
155	10.1		155	10.1
156	90.6		156	90.6
157	86.7		157	86.7
158	24.8		158	24.8
159	83.8		159	83.8
160	96.5		160	96.5
161	3.32		161	3.32
162	90.7		162	90.7
163	77.4		163	77.4
164	25.4		164	25.4
165	85.4		165	85.4
166	64.6		166	64.6
167	87.6		167	87.6
168	52.8		168	52.8
169	90,8		169	90,8 (CD5+CD23+)
170	87,8		170	87,8 (CD5+CD23+)
171	89,1		171	89,1 (CD5+CD23+)
172	37,9		172	37,9 (CD5+CD23+)
173	48		173	48
174	76.8		174	76.8
175	51.3		175	51.3
176	81.7		176	81.7
177	91.2		177	91.2
178	81.5		178	81.5
179	87.3		179	87.3
